# Supplementary material for: Development of an expert-annotated chest X-ray dataset to support AI validation in tuberculosis diagnosis
Source: Insights Imaging. 2026 Jul 10;17:183. doi: 10.1186/s13244-026-02334-0 (PMC13354736; doi:10.1186/s13244-026-02334-0)
Supplement: Supplementary file 2 — Supplementary Data [file 13244_2026_2334_MOESM2_ESM.xlsx]

## Sheet: Per-image findings
Image	Microbiological_Results	Finding	Small_Opacity	Small_Opacity_Confidence_Level	Small_Opacity_Primary_Nodular	Small_Opacity_Secondary_Nodular	Small_Opacity_Primary_Reticular	Small_Opacity_Secondary_Reticular	Small_Opacity_Lower_Left	Small_Opacity_Lower_Right	Small_Opacity_Middle_Left	Small_Opacity_Middle_Right	Small_Opacity_Upper_Left	Small_Opacity_Upper_Right	Large_Opacity	Large_Opacity_Confidence_Level	Large_Opacity_Lower_Left	Large_Opacity_Lower_Right	Large_Opacity_Middle_Left	Large_Opacity_Middle_Right	Large_Opacity_Upper_Left	Large_Opacity_Upper_Right	Mass_Nodule	Mass_Nodule_Confidence_Level	Mass_Nodule_Lower_Left	Mass_Nodule_Lower_Right	Mass_Nodule_Middle_Left	Mass_Nodule_Middle_Right	Mass_Nodule_Upper_Left	Mass_Nodule_Upper_Right	Cavity	Cavity_Confidence_Level	Cavity_Lower_Left	Cavity_Lower_Right	Cavity_Middle_Left	Cavity_Middle_Right	Cavity_Upper_Left	Cavity_Upper_Right	Fibrosis	Fibrosis_Confidence_Level	Fibrosis_Lower_Left	Fibrosis_Lower_Right	Fibrosis_Middle_Left	Fibrosis_Middle_Right	Fibrosis_Upper_Left	Fibrosis_Upper_Right	Calcification	Calcification_Confidence_Level	Calcification_Lower_Left
1	TB	Abnormal: 3, Unremarkable: 0	Yes: 3, No: 0	High: 0, Low: 1, Medium: 2, No: 0	Yes: 3, No: 0	Yes: 1, No: 2	Yes: 0, No: 3	Yes: 1, No: 2	Yes: 2, No: 1	Yes: 3, No: 0	Yes: 2, No: 1	Yes: 0, No: 3	Yes: 1, No: 2	Yes: 1, No: 2	Yes: 2, No: 1	High: 0, Low: 1, Medium: 1, No: 1	Yes: 2, No: 1	Yes: 0, No: 3	Yes: 0, No: 3	Yes: 1, No: 2	Yes: 0, No: 3	Yes: 0, No: 3	Yes: 3, No: 0	High: 0, Low: 0, Medium: 3, No: 0	Yes: 3, No: 0	Yes: 1, No: 2	Yes: 0, No: 3	Yes: 0, No: 3	Yes: 1, No: 2	Yes: 0, No: 3	Yes: 3, No: 0	High: 1, Low: 0, Medium: 2, No: 0	Yes: 1, No: 2	Yes: 0, No: 3	Yes: 0, No: 3	Yes: 0, No: 3	Yes: 3, No: 0	Yes: 0, No: 3	Yes: 2, No: 1	High: 1, Low: 1, Medium: 0, No: 1	Yes: 0, No: 3	Yes: 0, No: 3	Yes: 0, No: 3	Yes: 1, No: 2	Yes: 1, No: 2	Yes: 1, No: 2	Yes: 1, No: 2	High: 1, Low: 0, Medium: 0, No: 2	Yes: 0, No: 3
2	TB	Abnormal: 3, Unremarkable: 0	Yes: 3, No: 0	High: 1, Low: 0, Medium: 2, No: 0	Yes: 1, No: 2	Yes: 1, No: 2	Yes: 2, No: 1	Yes: 2, No: 1	Yes: 3, No: 0	Yes: 2, No: 1	Yes: 3, No: 0	Yes: 3, No: 0	Yes: 3, No: 0	Yes: 3, No: 0	Yes: 2, No: 1	High: 0, Low: 1, Medium: 1, No: 1	Yes: 2, No: 1	Yes: 0, No: 3	Yes: 1, No: 2	Yes: 0, No: 3	Yes: 1, No: 2	Yes: 1, No: 2	Yes: 1, No: 2	High: 0, Low: 1, Medium: 0, No: 2	Yes: 0, No: 3	Yes: 0, No: 3	Yes: 1, No: 2	Yes: 0, No: 3	Yes: 0, No: 3	Yes: 0, No: 3	Yes: 0, No: 3	High: 0, Low: 0, Medium: 0, No: 3	Yes: 0, No: 3	Yes: 0, No: 3	Yes: 0, No: 3	Yes: 0, No: 3	Yes: 0, No: 3	Yes: 0, No: 3	Yes: 3, No: 0	High: 3, Low: 0, Medium: 0, No: 0	Yes: 2, No: 1	Yes: 0, No: 3	Yes: 2, No: 1	Yes: 1, No: 2	Yes: 2, No: 1	Yes: 1, No: 2	Yes: 0, No: 3	High: 0, Low: 0, Medium: 0, No: 3	Yes: 0, No: 3
3	TB	Abnormal: 1, Unremarkable: 2	Yes: 0, No: 3	High: 0, Low: 0, Medium: 0, No: 3	Yes: 0, No: 3	Yes: 0, No: 3	Yes: 0, No: 3	Yes: 0, No: 3	Yes: 0, No: 3	Yes: 0, No: 3	Yes: 0, No: 3	Yes: 0, No: 3	Yes: 0, No: 3	Yes: 0, No: 3	Yes: 0, No: 3	High: 0, Low: 0, Medium: 0, No: 3	Yes: 0, No: 3	Yes: 0, No: 3	Yes: 0, No: 3	Yes: 0, No: 3	Yes: 0, No: 3	Yes: 0, No: 3	Yes: 0, No: 3	High: 0, Low: 0, Medium: 0, No: 3	Yes: 0, No: 3	Yes: 0, No: 3	Yes: 0, No: 3	Yes: 0, No: 3	Yes: 0, No: 3	Yes: 0, No: 3	Yes: 0, No: 3	High: 0, Low: 0, Medium: 0, No: 3	Yes: 0, No: 3	Yes: 0, No: 3	Yes: 0, No: 3	Yes: 0, No: 3	Yes: 0, No: 3	Yes: 0, No: 3	Yes: 0, No: 3	High: 0, Low: 0, Medium: 0, No: 3	Yes: 0, No: 3	Yes: 0, No: 3	Yes: 0, No: 3	Yes: 0, No: 3	Yes: 0, No: 3	Yes: 0, No: 3	Yes: 0, No: 3	High: 0, Low: 0, Medium: 0, No: 3	Yes: 0, No: 3
4	Non-TB	Abnormal: 0, Unremarkable: 3	Yes: 0, No: 3	High: 0, Low: 0, Medium: 0, No: 3	Yes: 0, No: 3	Yes: 0, No: 3	Yes: 0, No: 3	Yes: 0, No: 3	Yes: 0, No: 3	Yes: 0, No: 3	Yes: 0, No: 3	Yes: 0, No: 3	Yes: 0, No: 3	Yes: 0, No: 3	Yes: 0, No: 3	High: 0, Low: 0, Medium: 0, No: 3	Yes: 0, No: 3	Yes: 0, No: 3	Yes: 0, No: 3	Yes: 0, No: 3	Yes: 0, No: 3	Yes: 0, No: 3	Yes: 0, No: 3	High: 0, Low: 0, Medium: 0, No: 3	Yes: 0, No: 3	Yes: 0, No: 3	Yes: 0, No: 3	Yes: 0, No: 3	Yes: 0, No: 3	Yes: 0, No: 3	Yes: 0, No: 3	High: 0, Low: 0, Medium: 0, No: 3	Yes: 0, No: 3	Yes: 0, No: 3	Yes: 0, No: 3	Yes: 0, No: 3	Yes: 0, No: 3	Yes: 0, No: 3	Yes: 0, No: 3	High: 0, Low: 0, Medium: 0, No: 3	Yes: 0, No: 3	Yes: 0, No: 3	Yes: 0, No: 3	Yes: 0, No: 3	Yes: 0, No: 3	Yes: 0, No: 3	Yes: 0, No: 3	High: 0, Low: 0, Medium: 0, No: 3	Yes: 0, No: 3
5	TB	Abnormal: 3, Unremarkable: 0	Yes: 0, No: 3	High: 0, Low: 0, Medium: 0, No: 3	Yes: 0, No: 3	Yes: 0, No: 3	Yes: 0, No: 3	Yes: 0, No: 3	Yes: 0, No: 3	Yes: 0, No: 3	Yes: 0, No: 3	Yes: 0, No: 3	Yes: 0, No: 3	Yes: 0, No: 3	Yes: 3, No: 0	High: 0, Low: 3, Medium: 0, No: 0	Yes: 0, No: 3	Yes: 3, No: 0	Yes: 0, No: 3	Yes: 0, No: 3	Yes: 0, No: 3	Yes: 0, No: 3	Yes: 0, No: 3	High: 0, Low: 0, Medium: 0, No: 3	Yes: 0, No: 3	Yes: 0, No: 3	Yes: 0, No: 3	Yes: 0, No: 3	Yes: 0, No: 3	Yes: 0, No: 3	Yes: 0, No: 3	High: 0, Low: 0, Medium: 0, No: 3	Yes: 0, No: 3	Yes: 0, No: 3	Yes: 0, No: 3	Yes: 0, No: 3	Yes: 0, No: 3	Yes: 0, No: 3	Yes: 0, No: 3	High: 0, Low: 0, Medium: 0, No: 3	Yes: 0, No: 3	Yes: 0, No: 3	Yes: 0, No: 3	Yes: 0, No: 3	Yes: 0, No: 3	Yes: 0, No: 3	Yes: 0, No: 3	High: 0, Low: 0, Medium: 0, No: 3	Yes: 0, No: 3
6	TB	Abnormal: 3, Unremarkable: 0	Yes: 3, No: 0	High: 0, Low: 1, Medium: 2, No: 0	Yes: 3, No: 0	Yes: 3, No: 0	Yes: 0, No: 3	Yes: 0, No: 3	Yes: 1, No: 2	Yes: 3, No: 0	Yes: 2, No: 1	Yes: 1, No: 2	Yes: 0, No: 3	Yes: 0, No: 3	Yes: 3, No: 0	High: 3, Low: 0, Medium: 0, No: 0	Yes: 0, No: 3	Yes: 1, No: 2	Yes: 0, No: 3	Yes: 3, No: 0	Yes: 0, No: 3	Yes: 0, No: 3	Yes: 3, No: 0	High: 3, Low: 0, Medium: 0, No: 0	Yes: 0, No: 3	Yes: 0, No: 3	Yes: 2, No: 1	Yes: 1, No: 2	Yes: 0, No: 3	Yes: 0, No: 3	Yes: 3, No: 0	High: 0, Low: 2, Medium: 1, No: 0	Yes: 0, No: 3	Yes: 0, No: 3	Yes: 0, No: 3	Yes: 3, No: 0	Yes: 0, No: 3	Yes: 0, No: 3	Yes: 2, No: 1	High: 0, Low: 1, Medium: 1, No: 1	Yes: 0, No: 3	Yes: 0, No: 3	Yes: 1, No: 2	Yes: 2, No: 1	Yes: 0, No: 3	Yes: 0, No: 3	Yes: 2, No: 1	High: 1, Low: 1, Medium: 0, No: 1	Yes: 0, No: 3
7	TB	Abnormal: 3, Unremarkable: 0	Yes: 3, No: 0	High: 3, Low: 0, Medium: 0, No: 0	Yes: 2, No: 1	Yes: 2, No: 1	Yes: 1, No: 2	Yes: 1, No: 2	Yes: 1, No: 2	Yes: 2, No: 1	Yes: 2, No: 1	Yes: 3, No: 0	Yes: 3, No: 0	Yes: 3, No: 0	Yes: 3, No: 0	High: 1, Low: 0, Medium: 2, No: 0	Yes: 0, No: 3	Yes: 2, No: 1	Yes: 1, No: 2	Yes: 3, No: 0	Yes: 3, No: 0	Yes: 3, No: 0	Yes: 2, No: 1	High: 0, Low: 1, Medium: 1, No: 1	Yes: 0, No: 3	Yes: 0, No: 3	Yes: 1, No: 2	Yes: 2, No: 1	Yes: 1, No: 2	Yes: 1, No: 2	Yes: 3, No: 0	High: 1, Low: 0, Medium: 2, No: 0	Yes: 0, No: 3	Yes: 0, No: 3	Yes: 0, No: 3	Yes: 3, No: 0	Yes: 1, No: 2	Yes: 0, No: 3	Yes: 2, No: 1	High: 1, Low: 0, Medium: 1, No: 1	Yes: 0, No: 3	Yes: 0, No: 3	Yes: 0, No: 3	Yes: 2, No: 1	Yes: 1, No: 2	Yes: 1, No: 2	Yes: 1, No: 2	High: 1, Low: 0, Medium: 0, No: 2	Yes: 0, No: 3
8	Non-TB	Abnormal: 0, Unremarkable: 3	Yes: 0, No: 3	High: 0, Low: 0, Medium: 0, No: 3	Yes: 0, No: 3	Yes: 0, No: 3	Yes: 0, No: 3	Yes: 0, No: 3	Yes: 0, No: 3	Yes: 0, No: 3	Yes: 0, No: 3	Yes: 0, No: 3	Yes: 0, No: 3	Yes: 0, No: 3	Yes: 0, No: 3	High: 0, Low: 0, Medium: 0, No: 3	Yes: 0, No: 3	Yes: 0, No: 3	Yes: 0, No: 3	Yes: 0, No: 3	Yes: 0, No: 3	Yes: 0, No: 3	Yes: 0, No: 3	High: 0, Low: 0, Medium: 0, No: 3	Yes: 0, No: 3	Yes: 0, No: 3	Yes: 0, No: 3	Yes: 0, No: 3	Yes: 0, No: 3	Yes: 0, No: 3	Yes: 0, No: 3	High: 0, Low: 0, Medium: 0, No: 3	Yes: 0, No: 3	Yes: 0, No: 3	Yes: 0, No: 3	Yes: 0, No: 3	Yes: 0, No: 3	Yes: 0, No: 3	Yes: 0, No: 3	High: 0, Low: 0, Medium: 0, No: 3	Yes: 0, No: 3	Yes: 0, No: 3	Yes: 0, No: 3	Yes: 0, No: 3	Yes: 0, No: 3	Yes: 0, No: 3	Yes: 0, No: 3	High: 0, Low: 0, Medium: 0, No: 3	Yes: 0, No: 3
9	TB	Abnormal: 3, Unremarkable: 0	Yes: 2, No: 1	High: 0, Low: 1, Medium: 1, No: 1	Yes: 1, No: 2	Yes: 2, No: 1	Yes: 1, No: 2	Yes: 0, No: 3	Yes: 0, No: 3	Yes: 0, No: 3	Yes: 0, No: 3	Yes: 2, No: 1	Yes: 0, No: 3	Yes: 2, No: 1	Yes: 3, No: 0	High: 1, Low: 0, Medium: 2, No: 0	Yes: 0, No: 3	Yes: 0, No: 3	Yes: 0, No: 3	Yes: 1, No: 2	Yes: 0, No: 3	Yes: 3, No: 0	Yes: 2, No: 1	High: 0, Low: 1, Medium: 1, No: 1	Yes: 0, No: 3	Yes: 0, No: 3	Yes: 0, No: 3	Yes: 0, No: 3	Yes: 0, No: 3	Yes: 2, No: 1	Yes: 3, No: 0	High: 0, Low: 1, Medium: 2, No: 0	Yes: 0, No: 3	Yes: 0, No: 3	Yes: 0, No: 3	Yes: 0, No: 3	Yes: 0, No: 3	Yes: 3, No: 0	Yes: 2, No: 1	High: 0, Low: 0, Medium: 2, No: 1	Yes: 0, No: 3	Yes: 0, No: 3	Yes: 0, No: 3	Yes: 0, No: 3	Yes: 0, No: 3	Yes: 2, No: 1	Yes: 1, No: 2	High: 1, Low: 0, Medium: 0, No: 2	Yes: 0, No: 3
10	TB	Abnormal: 3, Unremarkable: 0	Yes: 3, No: 0	High: 1, Low: 2, Medium: 0, No: 0	Yes: 2, No: 1	Yes: 2, No: 1	Yes: 1, No: 2	Yes: 2, No: 1	Yes: 0, No: 3	Yes: 0, No: 3	Yes: 3, No: 0	Yes: 3, No: 0	Yes: 3, No: 0	Yes: 3, No: 0	Yes: 2, No: 1	High: 0, Low: 1, Medium: 1, No: 1	Yes: 0, No: 3	Yes: 0, No: 3	Yes: 2, No: 1	Yes: 2, No: 1	Yes: 0, No: 3	Yes: 1, No: 2	Yes: 1, No: 2	High: 0, Low: 0, Medium: 1, No: 2	Yes: 0, No: 3	Yes: 0, No: 3	Yes: 1, No: 2	Yes: 1, No: 2	Yes: 1, No: 2	Yes: 1, No: 2	Yes: 1, No: 2	High: 0, Low: 1, Medium: 0, No: 2	Yes: 0, No: 3	Yes: 0, No: 3	Yes: 0, No: 3	Yes: 1, No: 2	Yes: 0, No: 3	Yes: 0, No: 3	Yes: 2, No: 1	High: 1, Low: 0, Medium: 1, No: 1	Yes: 0, No: 3	Yes: 0, No: 3	Yes: 0, No: 3	Yes: 0, No: 3	Yes: 2, No: 1	Yes: 2, No: 1	Yes: 3, No: 0	High: 3, Low: 0, Medium: 0, No: 0	Yes: 0, No: 3
11	TB	Abnormal: 3, Unremarkable: 0	Yes: 2, No: 1	High: 0, Low: 2, Medium: 0, No: 1	Yes: 1, No: 2	Yes: 1, No: 2	Yes: 1, No: 2	Yes: 1, No: 2	Yes: 0, No: 3	Yes: 1, No: 2	Yes: 0, No: 3	Yes: 0, No: 3	Yes: 1, No: 2	Yes: 0, No: 3	Yes: 0, No: 3	High: 0, Low: 0, Medium: 0, No: 3	Yes: 0, No: 3	Yes: 0, No: 3	Yes: 0, No: 3	Yes: 0, No: 3	Yes: 0, No: 3	Yes: 0, No: 3	Yes: 0, No: 3	High: 0, Low: 0, Medium: 0, No: 3	Yes: 0, No: 3	Yes: 0, No: 3	Yes: 0, No: 3	Yes: 0, No: 3	Yes: 0, No: 3	Yes: 0, No: 3	Yes: 0, No: 3	High: 0, Low: 0, Medium: 0, No: 3	Yes: 0, No: 3	Yes: 0, No: 3	Yes: 0, No: 3	Yes: 0, No: 3	Yes: 0, No: 3	Yes: 0, No: 3	Yes: 0, No: 3	High: 0, Low: 0, Medium: 0, No: 3	Yes: 0, No: 3	Yes: 0, No: 3	Yes: 0, No: 3	Yes: 0, No: 3	Yes: 0, No: 3	Yes: 0, No: 3	Yes: 0, No: 3	High: 0, Low: 0, Medium: 0, No: 3	Yes: 0, No: 3
12	TB	Abnormal: 3, Unremarkable: 0	Yes: 0, No: 3	High: 0, Low: 0, Medium: 0, No: 3	Yes: 0, No: 3	Yes: 0, No: 3	Yes: 0, No: 3	Yes: 0, No: 3	Yes: 0, No: 3	Yes: 0, No: 3	Yes: 0, No: 3	Yes: 0, No: 3	Yes: 0, No: 3	Yes: 0, No: 3	Yes: 3, No: 0	High: 3, Low: 0, Medium: 0, No: 0	Yes: 0, No: 3	Yes: 3, No: 0	Yes: 0, No: 3	Yes: 1, No: 2	Yes: 0, No: 3	Yes: 0, No: 3	Yes: 1, No: 2	High: 0, Low: 1, Medium: 0, No: 2	Yes: 0, No: 3	Yes: 1, No: 2	Yes: 0, No: 3	Yes: 0, No: 3	Yes: 0, No: 3	Yes: 0, No: 3	Yes: 1, No: 2	High: 0, Low: 0, Medium: 1, No: 2	Yes: 0, No: 3	Yes: 1, No: 2	Yes: 0, No: 3	Yes: 1, No: 2	Yes: 0, No: 3	Yes: 0, No: 3	Yes: 1, No: 2	High: 0, Low: 1, Medium: 0, No: 2	Yes: 0, No: 3	Yes: 1, No: 2	Yes: 0, No: 3	Yes: 0, No: 3	Yes: 0, No: 3	Yes: 0, No: 3	Yes: 1, No: 2	High: 1, Low: 0, Medium: 0, No: 2	Yes: 0, No: 3
13	TB	Abnormal: 3, Unremarkable: 0	Yes: 3, No: 0	High: 0, Low: 1, Medium: 2, No: 0	Yes: 2, No: 1	Yes: 2, No: 1	Yes: 1, No: 2	Yes: 1, No: 2	Yes: 1, No: 2	Yes: 3, No: 0	Yes: 0, No: 3	Yes: 2, No: 1	Yes: 0, No: 3	Yes: 2, No: 1	Yes: 2, No: 1	High: 0, Low: 1, Medium: 1, No: 1	Yes: 1, No: 2	Yes: 2, No: 1	Yes: 0, No: 3	Yes: 0, No: 3	Yes: 0, No: 3	Yes: 1, No: 2	Yes: 1, No: 2	High: 0, Low: 0, Medium: 1, No: 2	Yes: 0, No: 3	Yes: 1, No: 2	Yes: 0, No: 3	Yes: 1, No: 2	Yes: 0, No: 3	Yes: 1, No: 2	Yes: 1, No: 2	High: 0, Low: 0, Medium: 1, No: 2	Yes: 0, No: 3	Yes: 0, No: 3	Yes: 0, No: 3	Yes: 1, No: 2	Yes: 0, No: 3	Yes: 0, No: 3	Yes: 0, No: 3	High: 0, Low: 0, Medium: 0, No: 3	Yes: 0, No: 3	Yes: 0, No: 3	Yes: 0, No: 3	Yes: 0, No: 3	Yes: 0, No: 3	Yes: 0, No: 3	Yes: 0, No: 3	High: 0, Low: 0, Medium: 0, No: 3	Yes: 0, No: 3
14	Non-TB	Abnormal: 0, Unremarkable: 3	Yes: 0, No: 3	High: 0, Low: 0, Medium: 0, No: 3	Yes: 0, No: 3	Yes: 0, No: 3	Yes: 0, No: 3	Yes: 0, No: 3	Yes: 0, No: 3	Yes: 0, No: 3	Yes: 0, No: 3	Yes: 0, No: 3	Yes: 0, No: 3	Yes: 0, No: 3	Yes: 0, No: 3	High: 0, Low: 0, Medium: 0, No: 3	Yes: 0, No: 3	Yes: 0, No: 3	Yes: 0, No: 3	Yes: 0, No: 3	Yes: 0, No: 3	Yes: 0, No: 3	Yes: 0, No: 3	High: 0, Low: 0, Medium: 0, No: 3	Yes: 0, No: 3	Yes: 0, No: 3	Yes: 0, No: 3	Yes: 0, No: 3	Yes: 0, No: 3	Yes: 0, No: 3	Yes: 0, No: 3	High: 0, Low: 0, Medium: 0, No: 3	Yes: 0, No: 3	Yes: 0, No: 3	Yes: 0, No: 3	Yes: 0, No: 3	Yes: 0, No: 3	Yes: 0, No: 3	Yes: 0, No: 3	High: 0, Low: 0, Medium: 0, No: 3	Yes: 0, No: 3	Yes: 0, No: 3	Yes: 0, No: 3	Yes: 0, No: 3	Yes: 0, No: 3	Yes: 0, No: 3	Yes: 0, No: 3	High: 0, Low: 0, Medium: 0, No: 3	Yes: 0, No: 3
15	TB	Abnormal: 3, Unremarkable: 0	Yes: 3, No: 0	High: 1, Low: 0, Medium: 2, No: 0	Yes: 3, No: 0	Yes: 1, No: 2	Yes: 0, No: 3	Yes: 1, No: 2	Yes: 3, No: 0	Yes: 3, No: 0	Yes: 3, No: 0	Yes: 3, No: 0	Yes: 0, No: 3	Yes: 3, No: 0	Yes: 3, No: 0	High: 1, Low: 0, Medium: 2, No: 0	Yes: 3, No: 0	Yes: 2, No: 1	Yes: 2, No: 1	Yes: 3, No: 0	Yes: 0, No: 3	Yes: 3, No: 0	Yes: 1, No: 2	High: 0, Low: 0, Medium: 1, No: 2	Yes: 1, No: 2	Yes: 1, No: 2	Yes: 1, No: 2	Yes: 1, No: 2	Yes: 0, No: 3	Yes: 1, No: 2	Yes: 0, No: 3	High: 0, Low: 0, Medium: 0, No: 3	Yes: 0, No: 3	Yes: 0, No: 3	Yes: 0, No: 3	Yes: 0, No: 3	Yes: 0, No: 3	Yes: 0, No: 3	Yes: 0, No: 3	High: 0, Low: 0, Medium: 0, No: 3	Yes: 0, No: 3	Yes: 0, No: 3	Yes: 0, No: 3	Yes: 0, No: 3	Yes: 0, No: 3	Yes: 0, No: 3	Yes: 0, No: 3	High: 0, Low: 0, Medium: 0, No: 3	Yes: 0, No: 3
16	TB	Abnormal: 3, Unremarkable: 0	Yes: 3, No: 0	High: 2, Low: 0, Medium: 1, No: 0	Yes: 3, No: 0	Yes: 2, No: 1	Yes: 0, No: 3	Yes: 0, No: 3	Yes: 2, No: 1	Yes: 3, No: 0	Yes: 3, No: 0	Yes: 3, No: 0	Yes: 3, No: 0	Yes: 3, No: 0	Yes: 1, No: 2	High: 0, Low: 0, Medium: 1, No: 2	Yes: 0, No: 3	Yes: 0, No: 3	Yes: 1, No: 2	Yes: 0, No: 3	Yes: 0, No: 3	Yes: 0, No: 3	Yes: 0, No: 3	High: 0, Low: 0, Medium: 0, No: 3	Yes: 0, No: 3	Yes: 0, No: 3	Yes: 0, No: 3	Yes: 0, No: 3	Yes: 0, No: 3	Yes: 0, No: 3	Yes: 0, No: 3	High: 0, Low: 0, Medium: 0, No: 3	Yes: 0, No: 3	Yes: 0, No: 3	Yes: 0, No: 3	Yes: 0, No: 3	Yes: 0, No: 3	Yes: 0, No: 3	Yes: 1, No: 2	High: 0, Low: 1, Medium: 0, No: 2	Yes: 0, No: 3	Yes: 0, No: 3	Yes: 0, No: 3	Yes: 0, No: 3	Yes: 0, No: 3	Yes: 1, No: 2	Yes: 1, No: 2	High: 1, Low: 0, Medium: 0, No: 2	Yes: 0, No: 3
17	TB	Abnormal: 3, Unremarkable: 0	Yes: 3, No: 0	High: 0, Low: 1, Medium: 2, No: 0	Yes: 2, No: 1	Yes: 2, No: 1	Yes: 1, No: 2	Yes: 1, No: 2	Yes: 2, No: 1	Yes: 2, No: 1	Yes: 3, No: 0	Yes: 2, No: 1	Yes: 0, No: 3	Yes: 3, No: 0	Yes: 2, No: 1	High: 0, Low: 0, Medium: 2, No: 1	Yes: 0, No: 3	Yes: 0, No: 3	Yes: 0, No: 3	Yes: 0, No: 3	Yes: 0, No: 3	Yes: 2, No: 1	Yes: 2, No: 1	High: 0, Low: 0, Medium: 2, No: 1	Yes: 1, No: 2	Yes: 2, No: 1	Yes: 1, No: 2	Yes: 1, No: 2	Yes: 0, No: 3	Yes: 2, No: 1	Yes: 2, No: 1	High: 0, Low: 0, Medium: 2, No: 1	Yes: 0, No: 3	Yes: 0, No: 3	Yes: 0, No: 3	Yes: 0, No: 3	Yes: 0, No: 3	Yes: 2, No: 1	Yes: 2, No: 1	High: 0, Low: 2, Medium: 0, No: 1	Yes: 0, No: 3	Yes: 0, No: 3	Yes: 1, No: 2	Yes: 0, No: 3	Yes: 0, No: 3	Yes: 1, No: 2	Yes: 1, No: 2	High: 0, Low: 0, Medium: 1, No: 2	Yes: 0, No: 3
18	TB	Abnormal: 3, Unremarkable: 0	Yes: 3, No: 0	High: 2, Low: 0, Medium: 1, No: 0	Yes: 3, No: 0	Yes: 3, No: 0	Yes: 0, No: 3	Yes: 0, No: 3	Yes: 1, No: 2	Yes: 3, No: 0	Yes: 2, No: 1	Yes: 3, No: 0	Yes: 3, No: 0	Yes: 2, No: 1	Yes: 3, No: 0	High: 2, Low: 0, Medium: 1, No: 0	Yes: 0, No: 3	Yes: 2, No: 1	Yes: 0, No: 3	Yes: 3, No: 0	Yes: 1, No: 2	Yes: 3, No: 0	Yes: 2, No: 1	High: 0, Low: 0, Medium: 2, No: 1	Yes: 0, No: 3	Yes: 1, No: 2	Yes: 1, No: 2	Yes: 1, No: 2	Yes: 2, No: 1	Yes: 1, No: 2	Yes: 3, No: 0	High: 0, Low: 0, Medium: 3, No: 0	Yes: 0, No: 3	Yes: 0, No: 3	Yes: 0, No: 3	Yes: 2, No: 1	Yes: 2, No: 1	Yes: 3, No: 0	Yes: 1, No: 2	High: 0, Low: 0, Medium: 1, No: 2	Yes: 0, No: 3	Yes: 0, No: 3	Yes: 0, No: 3	Yes: 0, No: 3	Yes: 0, No: 3	Yes: 1, No: 2	Yes: 0, No: 3	High: 0, Low: 0, Medium: 0, No: 3	Yes: 0, No: 3
19	Non-TB	Abnormal: 0, Unremarkable: 3	Yes: 0, No: 3	High: 0, Low: 0, Medium: 0, No: 3	Yes: 0, No: 3	Yes: 0, No: 3	Yes: 0, No: 3	Yes: 0, No: 3	Yes: 0, No: 3	Yes: 0, No: 3	Yes: 0, No: 3	Yes: 0, No: 3	Yes: 0, No: 3	Yes: 0, No: 3	Yes: 0, No: 3	High: 0, Low: 0, Medium: 0, No: 3	Yes: 0, No: 3	Yes: 0, No: 3	Yes: 0, No: 3	Yes: 0, No: 3	Yes: 0, No: 3	Yes: 0, No: 3	Yes: 0, No: 3	High: 0, Low: 0, Medium: 0, No: 3	Yes: 0, No: 3	Yes: 0, No: 3	Yes: 0, No: 3	Yes: 0, No: 3	Yes: 0, No: 3	Yes: 0, No: 3	Yes: 0, No: 3	High: 0, Low: 0, Medium: 0, No: 3	Yes: 0, No: 3	Yes: 0, No: 3	Yes: 0, No: 3	Yes: 0, No: 3	Yes: 0, No: 3	Yes: 0, No: 3	Yes: 0, No: 3	High: 0, Low: 0, Medium: 0, No: 3	Yes: 0, No: 3	Yes: 0, No: 3	Yes: 0, No: 3	Yes: 0, No: 3	Yes: 0, No: 3	Yes: 0, No: 3	Yes: 0, No: 3	High: 0, Low: 0, Medium: 0, No: 3	Yes: 0, No: 3
20	Non-TB	Abnormal: 0, Unremarkable: 3	Yes: 0, No: 3	High: 0, Low: 0, Medium: 0, No: 3	Yes: 0, No: 3	Yes: 0, No: 3	Yes: 0, No: 3	Yes: 0, No: 3	Yes: 0, No: 3	Yes: 0, No: 3	Yes: 0, No: 3	Yes: 0, No: 3	Yes: 0, No: 3	Yes: 0, No: 3	Yes: 0, No: 3	High: 0, Low: 0, Medium: 0, No: 3	Yes: 0, No: 3	Yes: 0, No: 3	Yes: 0, No: 3	Yes: 0, No: 3	Yes: 0, No: 3	Yes: 0, No: 3	Yes: 0, No: 3	High: 0, Low: 0, Medium: 0, No: 3	Yes: 0, No: 3	Yes: 0, No: 3	Yes: 0, No: 3	Yes: 0, No: 3	Yes: 0, No: 3	Yes: 0, No: 3	Yes: 0, No: 3	High: 0, Low: 0, Medium: 0, No: 3	Yes: 0, No: 3	Yes: 0, No: 3	Yes: 0, No: 3	Yes: 0, No: 3	Yes: 0, No: 3	Yes: 0, No: 3	Yes: 0, No: 3	High: 0, Low: 0, Medium: 0, No: 3	Yes: 0, No: 3	Yes: 0, No: 3	Yes: 0, No: 3	Yes: 0, No: 3	Yes: 0, No: 3	Yes: 0, No: 3	Yes: 0, No: 3	High: 0, Low: 0, Medium: 0, No: 3	Yes: 0, No: 3
21	TB	Abnormal: 3, Unremarkable: 0	Yes: 2, No: 1	High: 0, Low: 2, Medium: 0, No: 1	Yes: 1, No: 2	Yes: 0, No: 3	Yes: 1, No: 2	Yes: 2, No: 1	Yes: 0, No: 3	Yes: 0, No: 3	Yes: 2, No: 1	Yes: 0, No: 3	Yes: 0, No: 3	Yes: 0, No: 3	Yes: 3, No: 0	High: 0, Low: 0, Medium: 3, No: 0	Yes: 0, No: 3	Yes: 0, No: 3	Yes: 3, No: 0	Yes: 0, No: 3	Yes: 0, No: 3	Yes: 0, No: 3	Yes: 2, No: 1	High: 0, Low: 1, Medium: 1, No: 1	Yes: 0, No: 3	Yes: 0, No: 3	Yes: 2, No: 1	Yes: 0, No: 3	Yes: 0, No: 3	Yes: 0, No: 3	Yes: 0, No: 3	High: 0, Low: 0, Medium: 0, No: 3	Yes: 0, No: 3	Yes: 0, No: 3	Yes: 0, No: 3	Yes: 0, No: 3	Yes: 0, No: 3	Yes: 0, No: 3	Yes: 3, No: 0	High: 0, Low: 2, Medium: 1, No: 0	Yes: 0, No: 3	Yes: 0, No: 3	Yes: 3, No: 0	Yes: 0, No: 3	Yes: 0, No: 3	Yes: 0, No: 3	Yes: 1, No: 2	High: 1, Low: 0, Medium: 0, No: 2	Yes: 0, No: 3
22	Non-TB	Abnormal: 0, Unremarkable: 3	Yes: 0, No: 3	High: 0, Low: 0, Medium: 0, No: 3	Yes: 0, No: 3	Yes: 0, No: 3	Yes: 0, No: 3	Yes: 0, No: 3	Yes: 0, No: 3	Yes: 0, No: 3	Yes: 0, No: 3	Yes: 0, No: 3	Yes: 0, No: 3	Yes: 0, No: 3	Yes: 0, No: 3	High: 0, Low: 0, Medium: 0, No: 3	Yes: 0, No: 3	Yes: 0, No: 3	Yes: 0, No: 3	Yes: 0, No: 3	Yes: 0, No: 3	Yes: 0, No: 3	Yes: 0, No: 3	High: 0, Low: 0, Medium: 0, No: 3	Yes: 0, No: 3	Yes: 0, No: 3	Yes: 0, No: 3	Yes: 0, No: 3	Yes: 0, No: 3	Yes: 0, No: 3	Yes: 0, No: 3	High: 0, Low: 0, Medium: 0, No: 3	Yes: 0, No: 3	Yes: 0, No: 3	Yes: 0, No: 3	Yes: 0, No: 3	Yes: 0, No: 3	Yes: 0, No: 3	Yes: 0, No: 3	High: 0, Low: 0, Medium: 0, No: 3	Yes: 0, No: 3	Yes: 0, No: 3	Yes: 0, No: 3	Yes: 0, No: 3	Yes: 0, No: 3	Yes: 0, No: 3	Yes: 0, No: 3	High: 0, Low: 0, Medium: 0, No: 3	Yes: 0, No: 3
23	Non-TB	Abnormal: 1, Unremarkable: 2	Yes: 0, No: 3	High: 0, Low: 0, Medium: 0, No: 3	Yes: 0, No: 3	Yes: 0, No: 3	Yes: 0, No: 3	Yes: 0, No: 3	Yes: 0, No: 3	Yes: 0, No: 3	Yes: 0, No: 3	Yes: 0, No: 3	Yes: 0, No: 3	Yes: 0, No: 3	Yes: 0, No: 3	High: 0, Low: 0, Medium: 0, No: 3	Yes: 0, No: 3	Yes: 0, No: 3	Yes: 0, No: 3	Yes: 0, No: 3	Yes: 0, No: 3	Yes: 0, No: 3	Yes: 0, No: 3	High: 0, Low: 0, Medium: 0, No: 3	Yes: 0, No: 3	Yes: 0, No: 3	Yes: 0, No: 3	Yes: 0, No: 3	Yes: 0, No: 3	Yes: 0, No: 3	Yes: 0, No: 3	High: 0, Low: 0, Medium: 0, No: 3	Yes: 0, No: 3	Yes: 0, No: 3	Yes: 0, No: 3	Yes: 0, No: 3	Yes: 0, No: 3	Yes: 0, No: 3	Yes: 0, No: 3	High: 0, Low: 0, Medium: 0, No: 3	Yes: 0, No: 3	Yes: 0, No: 3	Yes: 0, No: 3	Yes: 0, No: 3	Yes: 0, No: 3	Yes: 0, No: 3	Yes: 0, No: 3	High: 0, Low: 0, Medium: 0, No: 3	Yes: 0, No: 3
24	Non-TB	Abnormal: 1, Unremarkable: 2	Yes: 1, No: 2	High: 0, Low: 1, Medium: 0, No: 2	Yes: 1, No: 2	Yes: 1, No: 2	Yes: 0, No: 3	Yes: 1, No: 2	Yes: 0, No: 3	Yes: 0, No: 3	Yes: 1, No: 2	Yes: 0, No: 3	Yes: 0, No: 3	Yes: 0, No: 3	Yes: 0, No: 3	High: 0, Low: 0, Medium: 0, No: 3	Yes: 0, No: 3	Yes: 0, No: 3	Yes: 0, No: 3	Yes: 0, No: 3	Yes: 0, No: 3	Yes: 0, No: 3	Yes: 0, No: 3	High: 0, Low: 0, Medium: 0, No: 3	Yes: 0, No: 3	Yes: 0, No: 3	Yes: 0, No: 3	Yes: 0, No: 3	Yes: 0, No: 3	Yes: 0, No: 3	Yes: 0, No: 3	High: 0, Low: 0, Medium: 0, No: 3	Yes: 0, No: 3	Yes: 0, No: 3	Yes: 0, No: 3	Yes: 0, No: 3	Yes: 0, No: 3	Yes: 0, No: 3	Yes: 1, No: 2	High: 0, Low: 1, Medium: 0, No: 2	Yes: 0, No: 3	Yes: 0, No: 3	Yes: 1, No: 2	Yes: 0, No: 3	Yes: 0, No: 3	Yes: 0, No: 3	Yes: 1, No: 2	High: 0, Low: 0, Medium: 1, No: 2	Yes: 0, No: 3
25	TB	Abnormal: 3, Unremarkable: 0	Yes: 3, No: 0	High: 3, Low: 0, Medium: 0, No: 0	Yes: 3, No: 0	Yes: 1, No: 2	Yes: 0, No: 3	Yes: 1, No: 2	Yes: 3, No: 0	Yes: 3, No: 0	Yes: 3, No: 0	Yes: 3, No: 0	Yes: 3, No: 0	Yes: 3, No: 0	Yes: 1, No: 2	High: 0, Low: 0, Medium: 1, No: 2	Yes: 0, No: 3	Yes: 0, No: 3	Yes: 1, No: 2	Yes: 0, No: 3	Yes: 1, No: 2	Yes: 1, No: 2	Yes: 0, No: 3	High: 0, Low: 0, Medium: 0, No: 3	Yes: 0, No: 3	Yes: 0, No: 3	Yes: 0, No: 3	Yes: 0, No: 3	Yes: 0, No: 3	Yes: 0, No: 3	Yes: 0, No: 3	High: 0, Low: 0, Medium: 0, No: 3	Yes: 0, No: 3	Yes: 0, No: 3	Yes: 0, No: 3	Yes: 0, No: 3	Yes: 0, No: 3	Yes: 0, No: 3	Yes: 2, No: 1	High: 1, Low: 0, Medium: 1, No: 1	Yes: 0, No: 3	Yes: 0, No: 3	Yes: 1, No: 2	Yes: 0, No: 3	Yes: 2, No: 1	Yes: 0, No: 3	Yes: 0, No: 3	High: 0, Low: 0, Medium: 0, No: 3	Yes: 0, No: 3
26	TB	Abnormal: 3, Unremarkable: 0	Yes: 3, No: 0	High: 3, Low: 0, Medium: 0, No: 0	Yes: 3, No: 0	Yes: 3, No: 0	Yes: 0, No: 3	Yes: 0, No: 3	Yes: 3, No: 0	Yes: 3, No: 0	Yes: 3, No: 0	Yes: 3, No: 0	Yes: 3, No: 0	Yes: 3, No: 0	Yes: 0, No: 3	High: 0, Low: 0, Medium: 0, No: 3	Yes: 0, No: 3	Yes: 0, No: 3	Yes: 0, No: 3	Yes: 0, No: 3	Yes: 0, No: 3	Yes: 0, No: 3	Yes: 0, No: 3	High: 0, Low: 0, Medium: 0, No: 3	Yes: 0, No: 3	Yes: 0, No: 3	Yes: 0, No: 3	Yes: 0, No: 3	Yes: 0, No: 3	Yes: 0, No: 3	Yes: 2, No: 1	High: 0, Low: 1, Medium: 1, No: 1	Yes: 0, No: 3	Yes: 0, No: 3	Yes: 0, No: 3	Yes: 0, No: 3	Yes: 2, No: 1	Yes: 0, No: 3	Yes: 0, No: 3	High: 0, Low: 0, Medium: 0, No: 3	Yes: 0, No: 3	Yes: 0, No: 3	Yes: 0, No: 3	Yes: 0, No: 3	Yes: 0, No: 3	Yes: 0, No: 3	Yes: 0, No: 3	High: 0, Low: 0, Medium: 0, No: 3	Yes: 0, No: 3
27	TB	Abnormal: 3, Unremarkable: 0	Yes: 3, No: 0	High: 3, Low: 0, Medium: 0, No: 0	Yes: 3, No: 0	Yes: 2, No: 1	Yes: 0, No: 3	Yes: 1, No: 2	Yes: 1, No: 2	Yes: 3, No: 0	Yes: 3, No: 0	Yes: 3, No: 0	Yes: 3, No: 0	Yes: 3, No: 0	Yes: 3, No: 0	High: 0, Low: 0, Medium: 3, No: 0	Yes: 0, No: 3	Yes: 0, No: 3	Yes: 3, No: 0	Yes: 0, No: 3	Yes: 1, No: 2	Yes: 1, No: 2	Yes: 1, No: 2	High: 0, Low: 0, Medium: 1, No: 2	Yes: 1, No: 2	Yes: 1, No: 2	Yes: 1, No: 2	Yes: 1, No: 2	Yes: 1, No: 2	Yes: 1, No: 2	Yes: 3, No: 0	High: 1, Low: 1, Medium: 1, No: 0	Yes: 0, No: 3	Yes: 0, No: 3	Yes: 2, No: 1	Yes: 0, No: 3	Yes: 2, No: 1	Yes: 1, No: 2	Yes: 3, No: 0	High: 2, Low: 1, Medium: 0, No: 0	Yes: 0, No: 3	Yes: 0, No: 3	Yes: 3, No: 0	Yes: 0, No: 3	Yes: 3, No: 0	Yes: 2, No: 1	Yes: 2, No: 1	High: 2, Low: 0, Medium: 0, No: 1	Yes: 0, No: 3
28	Non-TB	Abnormal: 1, Unremarkable: 2	Yes: 1, No: 2	High: 0, Low: 1, Medium: 0, No: 2	Yes: 0, No: 3	Yes: 0, No: 3	Yes: 1, No: 2	Yes: 1, No: 2	Yes: 1, No: 2	Yes: 1, No: 2	Yes: 0, No: 3	Yes: 0, No: 3	Yes: 0, No: 3	Yes: 0, No: 3	Yes: 0, No: 3	High: 0, Low: 0, Medium: 0, No: 3	Yes: 0, No: 3	Yes: 0, No: 3	Yes: 0, No: 3	Yes: 0, No: 3	Yes: 0, No: 3	Yes: 0, No: 3	Yes: 0, No: 3	High: 0, Low: 0, Medium: 0, No: 3	Yes: 0, No: 3	Yes: 0, No: 3	Yes: 0, No: 3	Yes: 0, No: 3	Yes: 0, No: 3	Yes: 0, No: 3	Yes: 0, No: 3	High: 0, Low: 0, Medium: 0, No: 3	Yes: 0, No: 3	Yes: 0, No: 3	Yes: 0, No: 3	Yes: 0, No: 3	Yes: 0, No: 3	Yes: 0, No: 3	Yes: 0, No: 3	High: 0, Low: 0, Medium: 0, No: 3	Yes: 0, No: 3	Yes: 0, No: 3	Yes: 0, No: 3	Yes: 0, No: 3	Yes: 0, No: 3	Yes: 0, No: 3	Yes: 0, No: 3	High: 0, Low: 0, Medium: 0, No: 3	Yes: 0, No: 3
29	TB	Abnormal: 3, Unremarkable: 0	Yes: 2, No: 1	High: 1, Low: 0, Medium: 1, No: 1	Yes: 1, No: 2	Yes: 1, No: 2	Yes: 1, No: 2	Yes: 1, No: 2	Yes: 0, No: 3	Yes: 0, No: 3	Yes: 2, No: 1	Yes: 1, No: 2	Yes: 2, No: 1	Yes: 2, No: 1	Yes: 3, No: 0	High: 2, Low: 0, Medium: 1, No: 0	Yes: 0, No: 3	Yes: 0, No: 3	Yes: 3, No: 0	Yes: 2, No: 1	Yes: 3, No: 0	Yes: 2, No: 1	Yes: 1, No: 2	High: 0, Low: 1, Medium: 0, No: 2	Yes: 0, No: 3	Yes: 0, No: 3	Yes: 0, No: 3	Yes: 0, No: 3	Yes: 1, No: 2	Yes: 0, No: 3	Yes: 3, No: 0	High: 0, Low: 1, Medium: 2, No: 0	Yes: 0, No: 3	Yes: 0, No: 3	Yes: 1, No: 2	Yes: 0, No: 3	Yes: 3, No: 0	Yes: 1, No: 2	Yes: 2, No: 1	High: 1, Low: 1, Medium: 0, No: 1	Yes: 0, No: 3	Yes: 0, No: 3	Yes: 1, No: 2	Yes: 1, No: 2	Yes: 2, No: 1	Yes: 1, No: 2	Yes: 0, No: 3	High: 0, Low: 0, Medium: 0, No: 3	Yes: 0, No: 3
30	TB	Abnormal: 3, Unremarkable: 0	Yes: 3, No: 0	High: 1, Low: 0, Medium: 2, No: 0	Yes: 1, No: 2	Yes: 1, No: 2	Yes: 2, No: 1	Yes: 2, No: 1	Yes: 2, No: 1	Yes: 0, No: 3	Yes: 3, No: 0	Yes: 0, No: 3	Yes: 1, No: 2	Yes: 1, No: 2	Yes: 2, No: 1	High: 2, Low: 0, Medium: 0, No: 1	Yes: 2, No: 1	Yes: 0, No: 3	Yes: 1, No: 2	Yes: 0, No: 3	Yes: 0, No: 3	Yes: 0, No: 3	Yes: 0, No: 3	High: 0, Low: 0, Medium: 0, No: 3	Yes: 0, No: 3	Yes: 0, No: 3	Yes: 0, No: 3	Yes: 0, No: 3	Yes: 0, No: 3	Yes: 0, No: 3	Yes: 1, No: 2	High: 0, Low: 1, Medium: 0, No: 2	Yes: 0, No: 3	Yes: 0, No: 3	Yes: 1, No: 2	Yes: 0, No: 3	Yes: 0, No: 3	Yes: 0, No: 3	Yes: 3, No: 0	High: 0, Low: 2, Medium: 1, No: 0	Yes: 0, No: 3	Yes: 0, No: 3	Yes: 3, No: 0	Yes: 0, No: 3	Yes: 0, No: 3	Yes: 0, No: 3	Yes: 1, No: 2	High: 0, Low: 1, Medium: 0, No: 2	Yes: 0, No: 3
31	TB	Abnormal: 3, Unremarkable: 0	Yes: 3, No: 0	High: 1, Low: 0, Medium: 2, No: 0	Yes: 3, No: 0	Yes: 0, No: 3	Yes: 0, No: 3	Yes: 3, No: 0	Yes: 0, No: 3	Yes: 2, No: 1	Yes: 0, No: 3	Yes: 3, No: 0	Yes: 0, No: 3	Yes: 2, No: 1	Yes: 2, No: 1	High: 0, Low: 0, Medium: 2, No: 1	Yes: 0, No: 3	Yes: 0, No: 3	Yes: 0, No: 3	Yes: 2, No: 1	Yes: 0, No: 3	Yes: 1, No: 2	Yes: 0, No: 3	High: 0, Low: 0, Medium: 0, No: 3	Yes: 0, No: 3	Yes: 0, No: 3	Yes: 0, No: 3	Yes: 0, No: 3	Yes: 0, No: 3	Yes: 0, No: 3	Yes: 3, No: 0	High: 2, Low: 0, Medium: 1, No: 0	Yes: 0, No: 3	Yes: 0, No: 3	Yes: 0, No: 3	Yes: 3, No: 0	Yes: 0, No: 3	Yes: 3, No: 0	Yes: 2, No: 1	High: 2, Low: 0, Medium: 0, No: 1	Yes: 0, No: 3	Yes: 0, No: 3	Yes: 0, No: 3	Yes: 2, No: 1	Yes: 0, No: 3	Yes: 2, No: 1	Yes: 0, No: 3	High: 0, Low: 0, Medium: 0, No: 3	Yes: 0, No: 3
32	Non-TB	Abnormal: 1, Unremarkable: 2	Yes: 0, No: 3	High: 0, Low: 0, Medium: 0, No: 3	Yes: 0, No: 3	Yes: 0, No: 3	Yes: 0, No: 3	Yes: 0, No: 3	Yes: 0, No: 3	Yes: 0, No: 3	Yes: 0, No: 3	Yes: 0, No: 3	Yes: 0, No: 3	Yes: 0, No: 3	Yes: 0, No: 3	High: 0, Low: 0, Medium: 0, No: 3	Yes: 0, No: 3	Yes: 0, No: 3	Yes: 0, No: 3	Yes: 0, No: 3	Yes: 0, No: 3	Yes: 0, No: 3	Yes: 0, No: 3	High: 0, Low: 0, Medium: 0, No: 3	Yes: 0, No: 3	Yes: 0, No: 3	Yes: 0, No: 3	Yes: 0, No: 3	Yes: 0, No: 3	Yes: 0, No: 3	Yes: 0, No: 3	High: 0, Low: 0, Medium: 0, No: 3	Yes: 0, No: 3	Yes: 0, No: 3	Yes: 0, No: 3	Yes: 0, No: 3	Yes: 0, No: 3	Yes: 0, No: 3	Yes: 1, No: 2	High: 0, Low: 1, Medium: 0, No: 2	Yes: 1, No: 2	Yes: 0, No: 3	Yes: 0, No: 3	Yes: 0, No: 3	Yes: 0, No: 3	Yes: 0, No: 3	Yes: 0, No: 3	High: 0, Low: 0, Medium: 0, No: 3	Yes: 0, No: 3
33	TB	Abnormal: 3, Unremarkable: 0	Yes: 3, No: 0	High: 3, Low: 0, Medium: 0, No: 0	Yes: 3, No: 0	Yes: 1, No: 2	Yes: 0, No: 3	Yes: 2, No: 1	Yes: 3, No: 0	Yes: 3, No: 0	Yes: 3, No: 0	Yes: 3, No: 0	Yes: 3, No: 0	Yes: 3, No: 0	Yes: 2, No: 1	High: 0, Low: 0, Medium: 2, No: 1	Yes: 1, No: 2	Yes: 0, No: 3	Yes: 2, No: 1	Yes: 0, No: 3	Yes: 2, No: 1	Yes: 0, No: 3	Yes: 0, No: 3	High: 0, Low: 0, Medium: 0, No: 3	Yes: 0, No: 3	Yes: 0, No: 3	Yes: 0, No: 3	Yes: 0, No: 3	Yes: 0, No: 3	Yes: 0, No: 3	Yes: 3, No: 0	High: 0, Low: 1, Medium: 2, No: 0	Yes: 0, No: 3	Yes: 0, No: 3	Yes: 1, No: 2	Yes: 0, No: 3	Yes: 3, No: 0	Yes: 0, No: 3	Yes: 2, No: 1	High: 1, Low: 1, Medium: 0, No: 1	Yes: 0, No: 3	Yes: 0, No: 3	Yes: 2, No: 1	Yes: 1, No: 2	Yes: 2, No: 1	Yes: 1, No: 2	Yes: 0, No: 3	High: 0, Low: 0, Medium: 0, No: 3	Yes: 0, No: 3
34	TB	Abnormal: 3, Unremarkable: 0	Yes: 3, No: 0	High: 0, Low: 0, Medium: 3, No: 0	Yes: 3, No: 0	Yes: 1, No: 2	Yes: 0, No: 3	Yes: 1, No: 2	Yes: 0, No: 3	Yes: 2, No: 1	Yes: 3, No: 0	Yes: 3, No: 0	Yes: 0, No: 3	Yes: 1, No: 2	Yes: 3, No: 0	High: 3, Low: 0, Medium: 0, No: 0	Yes: 0, No: 3	Yes: 1, No: 2	Yes: 0, No: 3	Yes: 3, No: 0	Yes: 0, No: 3	Yes: 3, No: 0	Yes: 1, No: 2	High: 0, Low: 1, Medium: 0, No: 2	Yes: 0, No: 3	Yes: 0, No: 3	Yes: 0, No: 3	Yes: 1, No: 2	Yes: 0, No: 3	Yes: 0, No: 3	Yes: 3, No: 0	High: 2, Low: 0, Medium: 1, No: 0	Yes: 0, No: 3	Yes: 0, No: 3	Yes: 0, No: 3	Yes: 3, No: 0	Yes: 0, No: 3	Yes: 0, No: 3	Yes: 1, No: 2	High: 0, Low: 0, Medium: 1, No: 2	Yes: 0, No: 3	Yes: 0, No: 3	Yes: 0, No: 3	Yes: 1, No: 2	Yes: 0, No: 3	Yes: 0, No: 3	Yes: 0, No: 3	High: 0, Low: 0, Medium: 0, No: 3	Yes: 0, No: 3
35	Non-TB	Abnormal: 0, Unremarkable: 3	Yes: 0, No: 3	High: 0, Low: 0, Medium: 0, No: 3	Yes: 0, No: 3	Yes: 0, No: 3	Yes: 0, No: 3	Yes: 0, No: 3	Yes: 0, No: 3	Yes: 0, No: 3	Yes: 0, No: 3	Yes: 0, No: 3	Yes: 0, No: 3	Yes: 0, No: 3	Yes: 0, No: 3	High: 0, Low: 0, Medium: 0, No: 3	Yes: 0, No: 3	Yes: 0, No: 3	Yes: 0, No: 3	Yes: 0, No: 3	Yes: 0, No: 3	Yes: 0, No: 3	Yes: 0, No: 3	High: 0, Low: 0, Medium: 0, No: 3	Yes: 0, No: 3	Yes: 0, No: 3	Yes: 0, No: 3	Yes: 0, No: 3	Yes: 0, No: 3	Yes: 0, No: 3	Yes: 0, No: 3	High: 0, Low: 0, Medium: 0, No: 3	Yes: 0, No: 3	Yes: 0, No: 3	Yes: 0, No: 3	Yes: 0, No: 3	Yes: 0, No: 3	Yes: 0, No: 3	Yes: 0, No: 3	High: 0, Low: 0, Medium: 0, No: 3	Yes: 0, No: 3	Yes: 0, No: 3	Yes: 0, No: 3	Yes: 0, No: 3	Yes: 0, No: 3	Yes: 0, No: 3	Yes: 0, No: 3	High: 0, Low: 0, Medium: 0, No: 3	Yes: 0, No: 3
36	TB	Abnormal: 3, Unremarkable: 0	Yes: 3, No: 0	High: 1, Low: 0, Medium: 2, No: 0	Yes: 2, No: 1	Yes: 2, No: 1	Yes: 1, No: 2	Yes: 0, No: 3	Yes: 0, No: 3	Yes: 0, No: 3	Yes: 0, No: 3	Yes: 3, No: 0	Yes: 0, No: 3	Yes: 3, No: 0	Yes: 3, No: 0	High: 2, Low: 0, Medium: 1, No: 0	Yes: 0, No: 3	Yes: 0, No: 3	Yes: 0, No: 3	Yes: 3, No: 0	Yes: 0, No: 3	Yes: 2, No: 1	Yes: 1, No: 2	High: 0, Low: 0, Medium: 1, No: 2	Yes: 0, No: 3	Yes: 0, No: 3	Yes: 0, No: 3	Yes: 1, No: 2	Yes: 0, No: 3	Yes: 1, No: 2	Yes: 0, No: 3	High: 0, Low: 0, Medium: 0, No: 3	Yes: 0, No: 3	Yes: 0, No: 3	Yes: 0, No: 3	Yes: 0, No: 3	Yes: 0, No: 3	Yes: 0, No: 3	Yes: 1, No: 2	High: 0, Low: 1, Medium: 0, No: 2	Yes: 0, No: 3	Yes: 0, No: 3	Yes: 0, No: 3	Yes: 1, No: 2	Yes: 0, No: 3	Yes: 0, No: 3	Yes: 0, No: 3	High: 0, Low: 0, Medium: 0, No: 3	Yes: 0, No: 3
37	TB	Abnormal: 3, Unremarkable: 0	Yes: 3, No: 0	High: 1, Low: 1, Medium: 1, No: 0	Yes: 3, No: 0	Yes: 3, No: 0	Yes: 0, No: 3	Yes: 1, No: 2	Yes: 1, No: 2	Yes: 0, No: 3	Yes: 3, No: 0	Yes: 2, No: 1	Yes: 3, No: 0	Yes: 3, No: 0	Yes: 3, No: 0	High: 0, Low: 1, Medium: 2, No: 0	Yes: 0, No: 3	Yes: 0, No: 3	Yes: 3, No: 0	Yes: 0, No: 3	Yes: 0, No: 3	Yes: 2, No: 1	Yes: 1, No: 2	High: 0, Low: 0, Medium: 1, No: 2	Yes: 0, No: 3	Yes: 0, No: 3	Yes: 1, No: 2	Yes: 1, No: 2	Yes: 0, No: 3	Yes: 1, No: 2	Yes: 3, No: 0	High: 2, Low: 0, Medium: 1, No: 0	Yes: 0, No: 3	Yes: 0, No: 3	Yes: 1, No: 2	Yes: 0, No: 3	Yes: 2, No: 1	Yes: 3, No: 0	Yes: 3, No: 0	High: 1, Low: 2, Medium: 0, No: 0	Yes: 1, No: 2	Yes: 0, No: 3	Yes: 2, No: 1	Yes: 0, No: 3	Yes: 1, No: 2	Yes: 1, No: 2	Yes: 1, No: 2	High: 1, Low: 0, Medium: 0, No: 2	Yes: 0, No: 3
38	Non-TB	Abnormal: 1, Unremarkable: 2	Yes: 0, No: 3	High: 0, Low: 0, Medium: 0, No: 3	Yes: 0, No: 3	Yes: 0, No: 3	Yes: 0, No: 3	Yes: 0, No: 3	Yes: 0, No: 3	Yes: 0, No: 3	Yes: 0, No: 3	Yes: 0, No: 3	Yes: 0, No: 3	Yes: 0, No: 3	Yes: 0, No: 3	High: 0, Low: 0, Medium: 0, No: 3	Yes: 0, No: 3	Yes: 0, No: 3	Yes: 0, No: 3	Yes: 0, No: 3	Yes: 0, No: 3	Yes: 0, No: 3	Yes: 0, No: 3	High: 0, Low: 0, Medium: 0, No: 3	Yes: 0, No: 3	Yes: 0, No: 3	Yes: 0, No: 3	Yes: 0, No: 3	Yes: 0, No: 3	Yes: 0, No: 3	Yes: 0, No: 3	High: 0, Low: 0, Medium: 0, No: 3	Yes: 0, No: 3	Yes: 0, No: 3	Yes: 0, No: 3	Yes: 0, No: 3	Yes: 0, No: 3	Yes: 0, No: 3	Yes: 0, No: 3	High: 0, Low: 0, Medium: 0, No: 3	Yes: 0, No: 3	Yes: 0, No: 3	Yes: 0, No: 3	Yes: 0, No: 3	Yes: 0, No: 3	Yes: 0, No: 3	Yes: 1, No: 2	High: 1, Low: 0, Medium: 0, No: 2	Yes: 0, No: 3
39	TB	Abnormal: 3, Unremarkable: 0	Yes: 3, No: 0	High: 2, Low: 0, Medium: 1, No: 0	Yes: 3, No: 0	Yes: 1, No: 2	Yes: 0, No: 3	Yes: 1, No: 2	Yes: 3, No: 0	Yes: 0, No: 3	Yes: 0, No: 3	Yes: 0, No: 3	Yes: 0, No: 3	Yes: 0, No: 3	Yes: 3, No: 0	High: 1, Low: 0, Medium: 2, No: 0	Yes: 3, No: 0	Yes: 0, No: 3	Yes: 0, No: 3	Yes: 0, No: 3	Yes: 0, No: 3	Yes: 0, No: 3	Yes: 0, No: 3	High: 0, Low: 0, Medium: 0, No: 3	Yes: 0, No: 3	Yes: 0, No: 3	Yes: 0, No: 3	Yes: 0, No: 3	Yes: 0, No: 3	Yes: 0, No: 3	Yes: 1, No: 2	High: 0, Low: 0, Medium: 1, No: 2	Yes: 1, No: 2	Yes: 0, No: 3	Yes: 0, No: 3	Yes: 0, No: 3	Yes: 0, No: 3	Yes: 0, No: 3	Yes: 0, No: 3	High: 0, Low: 0, Medium: 0, No: 3	Yes: 0, No: 3	Yes: 0, No: 3	Yes: 0, No: 3	Yes: 0, No: 3	Yes: 0, No: 3	Yes: 0, No: 3	Yes: 0, No: 3	High: 0, Low: 0, Medium: 0, No: 3	Yes: 0, No: 3
40	TB	Abnormal: 3, Unremarkable: 0	Yes: 2, No: 1	High: 0, Low: 1, Medium: 1, No: 1	Yes: 1, No: 2	Yes: 1, No: 2	Yes: 1, No: 2	Yes: 1, No: 2	Yes: 0, No: 3	Yes: 0, No: 3	Yes: 2, No: 1	Yes: 1, No: 2	Yes: 1, No: 2	Yes: 1, No: 2	Yes: 3, No: 0	High: 1, Low: 0, Medium: 2, No: 0	Yes: 1, No: 2	Yes: 3, No: 0	Yes: 3, No: 0	Yes: 0, No: 3	Yes: 2, No: 1	Yes: 0, No: 3	Yes: 3, No: 0	High: 0, Low: 2, Medium: 1, No: 0	Yes: 0, No: 3	Yes: 3, No: 0	Yes: 0, No: 3	Yes: 0, No: 3	Yes: 0, No: 3	Yes: 0, No: 3	Yes: 1, No: 2	High: 0, Low: 0, Medium: 1, No: 2	Yes: 0, No: 3	Yes: 0, No: 3	Yes: 1, No: 2	Yes: 0, No: 3	Yes: 1, No: 2	Yes: 0, No: 3	Yes: 1, No: 2	High: 0, Low: 0, Medium: 1, No: 2	Yes: 0, No: 3	Yes: 0, No: 3	Yes: 1, No: 2	Yes: 0, No: 3	Yes: 0, No: 3	Yes: 0, No: 3	Yes: 1, No: 2	High: 1, Low: 0, Medium: 0, No: 2	Yes: 0, No: 3
41	TB	Abnormal: 3, Unremarkable: 0	Yes: 0, No: 3	High: 0, Low: 0, Medium: 0, No: 3	Yes: 0, No: 3	Yes: 0, No: 3	Yes: 0, No: 3	Yes: 0, No: 3	Yes: 0, No: 3	Yes: 0, No: 3	Yes: 0, No: 3	Yes: 0, No: 3	Yes: 0, No: 3	Yes: 0, No: 3	Yes: 2, No: 1	High: 1, Low: 0, Medium: 1, No: 1	Yes: 0, No: 3	Yes: 0, No: 3	Yes: 0, No: 3	Yes: 2, No: 1	Yes: 0, No: 3	Yes: 2, No: 1	Yes: 3, No: 0	High: 0, Low: 0, Medium: 3, No: 0	Yes: 0, No: 3	Yes: 0, No: 3	Yes: 0, No: 3	Yes: 2, No: 1	Yes: 0, No: 3	Yes: 3, No: 0	Yes: 0, No: 3	High: 0, Low: 0, Medium: 0, No: 3	Yes: 0, No: 3	Yes: 0, No: 3	Yes: 0, No: 3	Yes: 0, No: 3	Yes: 0, No: 3	Yes: 0, No: 3	Yes: 1, No: 2	High: 0, Low: 0, Medium: 1, No: 2	Yes: 0, No: 3	Yes: 0, No: 3	Yes: 0, No: 3	Yes: 1, No: 2	Yes: 0, No: 3	Yes: 0, No: 3	Yes: 0, No: 3	High: 0, Low: 0, Medium: 0, No: 3	Yes: 0, No: 3
42	TB	Abnormal: 3, Unremarkable: 0	Yes: 2, No: 1	High: 0, Low: 1, Medium: 1, No: 1	Yes: 1, No: 2	Yes: 2, No: 1	Yes: 1, No: 2	Yes: 0, No: 3	Yes: 1, No: 2	Yes: 0, No: 3	Yes: 2, No: 1	Yes: 1, No: 2	Yes: 1, No: 2	Yes: 1, No: 2	Yes: 3, No: 0	High: 2, Low: 0, Medium: 1, No: 0	Yes: 3, No: 0	Yes: 0, No: 3	Yes: 3, No: 0	Yes: 3, No: 0	Yes: 3, No: 0	Yes: 0, No: 3	Yes: 1, No: 2	High: 0, Low: 0, Medium: 1, No: 2	Yes: 1, No: 2	Yes: 0, No: 3	Yes: 1, No: 2	Yes: 1, No: 2	Yes: 1, No: 2	Yes: 1, No: 2	Yes: 2, No: 1	High: 0, Low: 1, Medium: 1, No: 1	Yes: 0, No: 3	Yes: 0, No: 3	Yes: 2, No: 1	Yes: 0, No: 3	Yes: 2, No: 1	Yes: 0, No: 3	Yes: 1, No: 2	High: 0, Low: 0, Medium: 1, No: 2	Yes: 0, No: 3	Yes: 0, No: 3	Yes: 1, No: 2	Yes: 1, No: 2	Yes: 1, No: 2	Yes: 0, No: 3	Yes: 0, No: 3	High: 0, Low: 0, Medium: 0, No: 3	Yes: 0, No: 3
43	Non-TB	Abnormal: 2, Unremarkable: 1	Yes: 2, No: 1	High: 0, Low: 0, Medium: 2, No: 1	Yes: 0, No: 3	Yes: 0, No: 3	Yes: 2, No: 1	Yes: 1, No: 2	Yes: 2, No: 1	Yes: 2, No: 1	Yes: 2, No: 1	Yes: 2, No: 1	Yes: 0, No: 3	Yes: 0, No: 3	Yes: 1, No: 2	High: 0, Low: 1, Medium: 0, No: 2	Yes: 1, No: 2	Yes: 1, No: 2	Yes: 0, No: 3	Yes: 1, No: 2	Yes: 0, No: 3	Yes: 0, No: 3	Yes: 0, No: 3	High: 0, Low: 0, Medium: 0, No: 3	Yes: 0, No: 3	Yes: 0, No: 3	Yes: 0, No: 3	Yes: 0, No: 3	Yes: 0, No: 3	Yes: 0, No: 3	Yes: 0, No: 3	High: 0, Low: 0, Medium: 0, No: 3	Yes: 0, No: 3	Yes: 0, No: 3	Yes: 0, No: 3	Yes: 0, No: 3	Yes: 0, No: 3	Yes: 0, No: 3	Yes: 1, No: 2	High: 0, Low: 1, Medium: 0, No: 2	Yes: 1, No: 2	Yes: 0, No: 3	Yes: 0, No: 3	Yes: 0, No: 3	Yes: 0, No: 3	Yes: 0, No: 3	Yes: 0, No: 3	High: 0, Low: 0, Medium: 0, No: 3	Yes: 0, No: 3
44	Non-TB	Abnormal: 0, Unremarkable: 3	Yes: 0, No: 3	High: 0, Low: 0, Medium: 0, No: 3	Yes: 0, No: 3	Yes: 0, No: 3	Yes: 0, No: 3	Yes: 0, No: 3	Yes: 0, No: 3	Yes: 0, No: 3	Yes: 0, No: 3	Yes: 0, No: 3	Yes: 0, No: 3	Yes: 0, No: 3	Yes: 0, No: 3	High: 0, Low: 0, Medium: 0, No: 3	Yes: 0, No: 3	Yes: 0, No: 3	Yes: 0, No: 3	Yes: 0, No: 3	Yes: 0, No: 3	Yes: 0, No: 3	Yes: 0, No: 3	High: 0, Low: 0, Medium: 0, No: 3	Yes: 0, No: 3	Yes: 0, No: 3	Yes: 0, No: 3	Yes: 0, No: 3	Yes: 0, No: 3	Yes: 0, No: 3	Yes: 0, No: 3	High: 0, Low: 0, Medium: 0, No: 3	Yes: 0, No: 3	Yes: 0, No: 3	Yes: 0, No: 3	Yes: 0, No: 3	Yes: 0, No: 3	Yes: 0, No: 3	Yes: 0, No: 3	High: 0, Low: 0, Medium: 0, No: 3	Yes: 0, No: 3	Yes: 0, No: 3	Yes: 0, No: 3	Yes: 0, No: 3	Yes: 0, No: 3	Yes: 0, No: 3	Yes: 0, No: 3	High: 0, Low: 0, Medium: 0, No: 3	Yes: 0, No: 3
45	TB	Abnormal: 3, Unremarkable: 0	Yes: 3, No: 0	High: 1, Low: 0, Medium: 2, No: 0	Yes: 3, No: 0	Yes: 3, No: 0	Yes: 0, No: 3	Yes: 0, No: 3	Yes: 0, No: 3	Yes: 0, No: 3	Yes: 0, No: 3	Yes: 3, No: 0	Yes: 0, No: 3	Yes: 3, No: 0	Yes: 0, No: 3	High: 0, Low: 0, Medium: 0, No: 3	Yes: 0, No: 3	Yes: 0, No: 3	Yes: 0, No: 3	Yes: 0, No: 3	Yes: 0, No: 3	Yes: 0, No: 3	Yes: 1, No: 2	High: 0, Low: 0, Medium: 1, No: 2	Yes: 0, No: 3	Yes: 0, No: 3	Yes: 0, No: 3	Yes: 1, No: 2	Yes: 0, No: 3	Yes: 1, No: 2	Yes: 0, No: 3	High: 0, Low: 0, Medium: 0, No: 3	Yes: 0, No: 3	Yes: 0, No: 3	Yes: 0, No: 3	Yes: 0, No: 3	Yes: 0, No: 3	Yes: 0, No: 3	Yes: 2, No: 1	High: 0, Low: 1, Medium: 1, No: 1	Yes: 0, No: 3	Yes: 0, No: 3	Yes: 0, No: 3	Yes: 2, No: 1	Yes: 0, No: 3	Yes: 0, No: 3	Yes: 0, No: 3	High: 0, Low: 0, Medium: 0, No: 3	Yes: 0, No: 3
46	TB	Abnormal: 3, Unremarkable: 0	Yes: 3, No: 0	High: 1, Low: 0, Medium: 2, No: 0	Yes: 3, No: 0	Yes: 2, No: 1	Yes: 0, No: 3	Yes: 1, No: 2	Yes: 0, No: 3	Yes: 0, No: 3	Yes: 3, No: 0	Yes: 3, No: 0	Yes: 0, No: 3	Yes: 0, No: 3	Yes: 3, No: 0	High: 2, Low: 0, Medium: 1, No: 0	Yes: 0, No: 3	Yes: 0, No: 3	Yes: 1, No: 2	Yes: 3, No: 0	Yes: 0, No: 3	Yes: 3, No: 0	Yes: 1, No: 2	High: 0, Low: 0, Medium: 1, No: 2	Yes: 0, No: 3	Yes: 0, No: 3	Yes: 1, No: 2	Yes: 1, No: 2	Yes: 0, No: 3	Yes: 0, No: 3	Yes: 1, No: 2	High: 0, Low: 0, Medium: 1, No: 2	Yes: 0, No: 3	Yes: 0, No: 3	Yes: 1, No: 2	Yes: 0, No: 3	Yes: 0, No: 3	Yes: 0, No: 3	Yes: 1, No: 2	High: 1, Low: 0, Medium: 0, No: 2	Yes: 0, No: 3	Yes: 0, No: 3	Yes: 0, No: 3	Yes: 0, No: 3	Yes: 0, No: 3	Yes: 1, No: 2	Yes: 0, No: 3	High: 0, Low: 0, Medium: 0, No: 3	Yes: 0, No: 3
47	Non-TB	Abnormal: 0, Unremarkable: 3	Yes: 0, No: 3	High: 0, Low: 0, Medium: 0, No: 3	Yes: 0, No: 3	Yes: 0, No: 3	Yes: 0, No: 3	Yes: 0, No: 3	Yes: 0, No: 3	Yes: 0, No: 3	Yes: 0, No: 3	Yes: 0, No: 3	Yes: 0, No: 3	Yes: 0, No: 3	Yes: 0, No: 3	High: 0, Low: 0, Medium: 0, No: 3	Yes: 0, No: 3	Yes: 0, No: 3	Yes: 0, No: 3	Yes: 0, No: 3	Yes: 0, No: 3	Yes: 0, No: 3	Yes: 0, No: 3	High: 0, Low: 0, Medium: 0, No: 3	Yes: 0, No: 3	Yes: 0, No: 3	Yes: 0, No: 3	Yes: 0, No: 3	Yes: 0, No: 3	Yes: 0, No: 3	Yes: 0, No: 3	High: 0, Low: 0, Medium: 0, No: 3	Yes: 0, No: 3	Yes: 0, No: 3	Yes: 0, No: 3	Yes: 0, No: 3	Yes: 0, No: 3	Yes: 0, No: 3	Yes: 0, No: 3	High: 0, Low: 0, Medium: 0, No: 3	Yes: 0, No: 3	Yes: 0, No: 3	Yes: 0, No: 3	Yes: 0, No: 3	Yes: 0, No: 3	Yes: 0, No: 3	Yes: 0, No: 3	High: 0, Low: 0, Medium: 0, No: 3	Yes: 0, No: 3
48	TB	Abnormal: 3, Unremarkable: 0	Yes: 3, No: 0	High: 1, Low: 0, Medium: 2, No: 0	Yes: 3, No: 0	Yes: 2, No: 1	Yes: 0, No: 3	Yes: 0, No: 3	Yes: 3, No: 0	Yes: 3, No: 0	Yes: 3, No: 0	Yes: 3, No: 0	Yes: 1, No: 2	Yes: 2, No: 1	Yes: 3, No: 0	High: 2, Low: 0, Medium: 1, No: 0	Yes: 0, No: 3	Yes: 1, No: 2	Yes: 0, No: 3	Yes: 2, No: 1	Yes: 0, No: 3	Yes: 3, No: 0	Yes: 1, No: 2	High: 0, Low: 0, Medium: 1, No: 2	Yes: 1, No: 2	Yes: 1, No: 2	Yes: 1, No: 2	Yes: 1, No: 2	Yes: 0, No: 3	Yes: 1, No: 2	Yes: 3, No: 0	High: 2, Low: 0, Medium: 1, No: 0	Yes: 0, No: 3	Yes: 0, No: 3	Yes: 0, No: 3	Yes: 3, No: 0	Yes: 0, No: 3	Yes: 3, No: 0	Yes: 2, No: 1	High: 0, Low: 2, Medium: 0, No: 1	Yes: 0, No: 3	Yes: 0, No: 3	Yes: 0, No: 3	Yes: 2, No: 1	Yes: 0, No: 3	Yes: 2, No: 1	Yes: 0, No: 3	High: 0, Low: 0, Medium: 0, No: 3	Yes: 0, No: 3
49	TB	Abnormal: 3, Unremarkable: 0	Yes: 3, No: 0	High: 2, Low: 0, Medium: 1, No: 0	Yes: 3, No: 0	Yes: 1, No: 2	Yes: 0, No: 3	Yes: 1, No: 2	Yes: 0, No: 3	Yes: 0, No: 3	Yes: 2, No: 1	Yes: 2, No: 1	Yes: 3, No: 0	Yes: 3, No: 0	Yes: 3, No: 0	High: 2, Low: 0, Medium: 1, No: 0	Yes: 0, No: 3	Yes: 0, No: 3	Yes: 0, No: 3	Yes: 1, No: 2	Yes: 2, No: 1	Yes: 3, No: 0	Yes: 1, No: 2	High: 0, Low: 0, Medium: 1, No: 2	Yes: 0, No: 3	Yes: 0, No: 3	Yes: 0, No: 3	Yes: 0, No: 3	Yes: 1, No: 2	Yes: 1, No: 2	Yes: 3, No: 0	High: 3, Low: 0, Medium: 0, No: 0	Yes: 0, No: 3	Yes: 0, No: 3	Yes: 0, No: 3	Yes: 0, No: 3	Yes: 0, No: 3	Yes: 3, No: 0	Yes: 2, No: 1	High: 0, Low: 0, Medium: 2, No: 1	Yes: 0, No: 3	Yes: 0, No: 3	Yes: 0, No: 3	Yes: 0, No: 3	Yes: 2, No: 1	Yes: 2, No: 1	Yes: 1, No: 2	High: 1, Low: 0, Medium: 0, No: 2	Yes: 0, No: 3
50	TB	Abnormal: 3, Unremarkable: 0	Yes: 3, No: 0	High: 2, Low: 0, Medium: 1, No: 0	Yes: 3, No: 0	Yes: 1, No: 2	Yes: 0, No: 3	Yes: 2, No: 1	Yes: 0, No: 3	Yes: 0, No: 3	Yes: 0, No: 3	Yes: 2, No: 1	Yes: 0, No: 3	Yes: 3, No: 0	Yes: 3, No: 0	High: 0, Low: 0, Medium: 3, No: 0	Yes: 0, No: 3	Yes: 0, No: 3	Yes: 0, No: 3	Yes: 1, No: 2	Yes: 0, No: 3	Yes: 3, No: 0	Yes: 0, No: 3	High: 0, Low: 0, Medium: 0, No: 3	Yes: 0, No: 3	Yes: 0, No: 3	Yes: 0, No: 3	Yes: 0, No: 3	Yes: 0, No: 3	Yes: 0, No: 3	Yes: 0, No: 3	High: 0, Low: 0, Medium: 0, No: 3	Yes: 0, No: 3	Yes: 0, No: 3	Yes: 0, No: 3	Yes: 0, No: 3	Yes: 0, No: 3	Yes: 0, No: 3	Yes: 2, No: 1	High: 0, Low: 1, Medium: 1, No: 1	Yes: 0, No: 3	Yes: 0, No: 3	Yes: 0, No: 3	Yes: 0, No: 3	Yes: 0, No: 3	Yes: 2, No: 1	Yes: 0, No: 3	High: 0, Low: 0, Medium: 0, No: 3	Yes: 0, No: 3
51	TB	Abnormal: 2, Unremarkable: 1	Yes: 2, No: 1	High: 0, Low: 2, Medium: 0, No: 1	Yes: 2, No: 1	Yes: 1, No: 2	Yes: 0, No: 3	Yes: 1, No: 2	Yes: 1, No: 2	Yes: 0, No: 3	Yes: 1, No: 2	Yes: 1, No: 2	Yes: 0, No: 3	Yes: 0, No: 3	Yes: 1, No: 2	High: 0, Low: 1, Medium: 0, No: 2	Yes: 1, No: 2	Yes: 0, No: 3	Yes: 1, No: 2	Yes: 0, No: 3	Yes: 0, No: 3	Yes: 0, No: 3	Yes: 0, No: 3	High: 0, Low: 0, Medium: 0, No: 3	Yes: 0, No: 3	Yes: 0, No: 3	Yes: 0, No: 3	Yes: 0, No: 3	Yes: 0, No: 3	Yes: 0, No: 3	Yes: 2, No: 1	High: 0, Low: 1, Medium: 1, No: 1	Yes: 2, No: 1	Yes: 0, No: 3	Yes: 0, No: 3	Yes: 0, No: 3	Yes: 0, No: 3	Yes: 0, No: 3	Yes: 0, No: 3	High: 0, Low: 0, Medium: 0, No: 3	Yes: 0, No: 3	Yes: 0, No: 3	Yes: 0, No: 3	Yes: 0, No: 3	Yes: 0, No: 3	Yes: 0, No: 3	Yes: 2, No: 1	High: 2, Low: 0, Medium: 0, No: 1	Yes: 1, No: 2
52	TB	Abnormal: 3, Unremarkable: 0	Yes: 3, No: 0	High: 1, Low: 0, Medium: 2, No: 0	Yes: 3, No: 0	Yes: 1, No: 2	Yes: 1, No: 2	Yes: 3, No: 0	Yes: 1, No: 2	Yes: 1, No: 2	Yes: 3, No: 0	Yes: 3, No: 0	Yes: 2, No: 1	Yes: 2, No: 1	Yes: 3, No: 0	High: 0, Low: 1, Medium: 2, No: 0	Yes: 0, No: 3	Yes: 0, No: 3	Yes: 3, No: 0	Yes: 2, No: 1	Yes: 1, No: 2	Yes: 0, No: 3	Yes: 0, No: 3	High: 0, Low: 0, Medium: 0, No: 3	Yes: 0, No: 3	Yes: 0, No: 3	Yes: 0, No: 3	Yes: 0, No: 3	Yes: 0, No: 3	Yes: 0, No: 3	Yes: 0, No: 3	High: 0, Low: 0, Medium: 0, No: 3	Yes: 0, No: 3	Yes: 0, No: 3	Yes: 0, No: 3	Yes: 0, No: 3	Yes: 0, No: 3	Yes: 0, No: 3	Yes: 1, No: 2	High: 0, Low: 1, Medium: 0, No: 2	Yes: 0, No: 3	Yes: 0, No: 3	Yes: 1, No: 2	Yes: 0, No: 3	Yes: 0, No: 3	Yes: 0, No: 3	Yes: 2, No: 1	High: 1, Low: 0, Medium: 1, No: 1	Yes: 0, No: 3
53	TB	Abnormal: 3, Unremarkable: 0	Yes: 3, No: 0	High: 3, Low: 0, Medium: 0, No: 0	Yes: 3, No: 0	Yes: 2, No: 1	Yes: 0, No: 3	Yes: 0, No: 3	Yes: 3, No: 0	Yes: 3, No: 0	Yes: 3, No: 0	Yes: 3, No: 0	Yes: 0, No: 3	Yes: 3, No: 0	Yes: 3, No: 0	High: 3, Low: 0, Medium: 0, No: 0	Yes: 1, No: 2	Yes: 0, No: 3	Yes: 3, No: 0	Yes: 1, No: 2	Yes: 0, No: 3	Yes: 1, No: 2	Yes: 0, No: 3	High: 0, Low: 0, Medium: 0, No: 3	Yes: 0, No: 3	Yes: 0, No: 3	Yes: 0, No: 3	Yes: 0, No: 3	Yes: 0, No: 3	Yes: 0, No: 3	Yes: 3, No: 0	High: 2, Low: 1, Medium: 0, No: 0	Yes: 0, No: 3	Yes: 0, No: 3	Yes: 2, No: 1	Yes: 0, No: 3	Yes: 3, No: 0	Yes: 0, No: 3	Yes: 3, No: 0	High: 3, Low: 0, Medium: 0, No: 0	Yes: 0, No: 3	Yes: 0, No: 3	Yes: 2, No: 1	Yes: 0, No: 3	Yes: 3, No: 0	Yes: 1, No: 2	Yes: 1, No: 2	High: 0, Low: 0, Medium: 1, No: 2	Yes: 0, No: 3
54	TB	Abnormal: 3, Unremarkable: 0	Yes: 3, No: 0	High: 1, Low: 0, Medium: 2, No: 0	Yes: 3, No: 0	Yes: 1, No: 2	Yes: 0, No: 3	Yes: 2, No: 1	Yes: 2, No: 1	Yes: 0, No: 3	Yes: 3, No: 0	Yes: 2, No: 1	Yes: 3, No: 0	Yes: 3, No: 0	Yes: 3, No: 0	High: 0, Low: 1, Medium: 2, No: 0	Yes: 1, No: 2	Yes: 0, No: 3	Yes: 3, No: 0	Yes: 0, No: 3	Yes: 2, No: 1	Yes: 3, No: 0	Yes: 1, No: 2	High: 0, Low: 0, Medium: 1, No: 2	Yes: 0, No: 3	Yes: 0, No: 3	Yes: 1, No: 2	Yes: 0, No: 3	Yes: 0, No: 3	Yes: 0, No: 3	Yes: 2, No: 1	High: 0, Low: 1, Medium: 1, No: 1	Yes: 0, No: 3	Yes: 0, No: 3	Yes: 1, No: 2	Yes: 0, No: 3	Yes: 0, No: 3	Yes: 2, No: 1	Yes: 1, No: 2	High: 0, Low: 1, Medium: 0, No: 2	Yes: 0, No: 3	Yes: 0, No: 3	Yes: 1, No: 2	Yes: 0, No: 3	Yes: 1, No: 2	Yes: 1, No: 2	Yes: 1, No: 2	High: 0, Low: 0, Medium: 1, No: 2	Yes: 0, No: 3
55	TB	Abnormal: 0, Unremarkable: 3	Yes: 0, No: 3	High: 0, Low: 0, Medium: 0, No: 3	Yes: 0, No: 3	Yes: 0, No: 3	Yes: 0, No: 3	Yes: 0, No: 3	Yes: 0, No: 3	Yes: 0, No: 3	Yes: 0, No: 3	Yes: 0, No: 3	Yes: 0, No: 3	Yes: 0, No: 3	Yes: 0, No: 3	High: 0, Low: 0, Medium: 0, No: 3	Yes: 0, No: 3	Yes: 0, No: 3	Yes: 0, No: 3	Yes: 0, No: 3	Yes: 0, No: 3	Yes: 0, No: 3	Yes: 0, No: 3	High: 0, Low: 0, Medium: 0, No: 3	Yes: 0, No: 3	Yes: 0, No: 3	Yes: 0, No: 3	Yes: 0, No: 3	Yes: 0, No: 3	Yes: 0, No: 3	Yes: 0, No: 3	High: 0, Low: 0, Medium: 0, No: 3	Yes: 0, No: 3	Yes: 0, No: 3	Yes: 0, No: 3	Yes: 0, No: 3	Yes: 0, No: 3	Yes: 0, No: 3	Yes: 0, No: 3	High: 0, Low: 0, Medium: 0, No: 3	Yes: 0, No: 3	Yes: 0, No: 3	Yes: 0, No: 3	Yes: 0, No: 3	Yes: 0, No: 3	Yes: 0, No: 3	Yes: 0, No: 3	High: 0, Low: 0, Medium: 0, No: 3	Yes: 0, No: 3
56	TB	Abnormal: 3, Unremarkable: 0	Yes: 3, No: 0	High: 2, Low: 0, Medium: 1, No: 0	Yes: 3, No: 0	Yes: 1, No: 2	Yes: 0, No: 3	Yes: 2, No: 1	Yes: 3, No: 0	Yes: 3, No: 0	Yes: 3, No: 0	Yes: 3, No: 0	Yes: 3, No: 0	Yes: 3, No: 0	Yes: 3, No: 0	High: 0, Low: 0, Medium: 3, No: 0	Yes: 0, No: 3	Yes: 3, No: 0	Yes: 0, No: 3	Yes: 3, No: 0	Yes: 0, No: 3	Yes: 3, No: 0	Yes: 0, No: 3	High: 0, Low: 0, Medium: 0, No: 3	Yes: 0, No: 3	Yes: 0, No: 3	Yes: 0, No: 3	Yes: 0, No: 3	Yes: 0, No: 3	Yes: 0, No: 3	Yes: 1, No: 2	High: 0, Low: 1, Medium: 0, No: 2	Yes: 0, No: 3	Yes: 1, No: 2	Yes: 0, No: 3	Yes: 1, No: 2	Yes: 0, No: 3	Yes: 1, No: 2	Yes: 2, No: 1	High: 0, Low: 0, Medium: 2, No: 1	Yes: 0, No: 3	Yes: 2, No: 1	Yes: 0, No: 3	Yes: 2, No: 1	Yes: 0, No: 3	Yes: 2, No: 1	Yes: 1, No: 2	High: 0, Low: 1, Medium: 0, No: 2	Yes: 0, No: 3
57	TB	Abnormal: 3, Unremarkable: 0	Yes: 3, No: 0	High: 2, Low: 0, Medium: 1, No: 0	Yes: 3, No: 0	Yes: 2, No: 1	Yes: 0, No: 3	Yes: 1, No: 2	Yes: 1, No: 2	Yes: 2, No: 1	Yes: 3, No: 0	Yes: 3, No: 0	Yes: 3, No: 0	Yes: 3, No: 0	Yes: 2, No: 1	High: 0, Low: 1, Medium: 1, No: 1	Yes: 1, No: 2	Yes: 1, No: 2	Yes: 1, No: 2	Yes: 1, No: 2	Yes: 0, No: 3	Yes: 1, No: 2	Yes: 1, No: 2	High: 0, Low: 0, Medium: 1, No: 2	Yes: 0, No: 3	Yes: 0, No: 3	Yes: 1, No: 2	Yes: 0, No: 3	Yes: 0, No: 3	Yes: 0, No: 3	Yes: 3, No: 0	High: 2, Low: 1, Medium: 0, No: 0	Yes: 0, No: 3	Yes: 0, No: 3	Yes: 0, No: 3	Yes: 2, No: 1	Yes: 0, No: 3	Yes: 1, No: 2	Yes: 3, No: 0	High: 1, Low: 0, Medium: 2, No: 0	Yes: 0, No: 3	Yes: 1, No: 2	Yes: 0, No: 3	Yes: 3, No: 0	Yes: 0, No: 3	Yes: 2, No: 1	Yes: 2, No: 1	High: 0, Low: 0, Medium: 2, No: 1	Yes: 0, No: 3
58	Non-TB	Abnormal: 3, Unremarkable: 0	Yes: 2, No: 1	High: 0, Low: 2, Medium: 0, No: 1	Yes: 1, No: 2	Yes: 1, No: 2	Yes: 1, No: 2	Yes: 1, No: 2	Yes: 0, No: 3	Yes: 1, No: 2	Yes: 0, No: 3	Yes: 0, No: 3	Yes: 0, No: 3	Yes: 2, No: 1	Yes: 2, No: 1	High: 0, Low: 2, Medium: 0, No: 1	Yes: 0, No: 3	Yes: 0, No: 3	Yes: 0, No: 3	Yes: 0, No: 3	Yes: 0, No: 3	Yes: 2, No: 1	Yes: 3, No: 0	High: 2, Low: 0, Medium: 1, No: 0	Yes: 0, No: 3	Yes: 0, No: 3	Yes: 0, No: 3	Yes: 2, No: 1	Yes: 0, No: 3	Yes: 1, No: 2	Yes: 1, No: 2	High: 0, Low: 1, Medium: 0, No: 2	Yes: 0, No: 3	Yes: 0, No: 3	Yes: 0, No: 3	Yes: 0, No: 3	Yes: 0, No: 3	Yes: 1, No: 2	Yes: 0, No: 3	High: 0, Low: 0, Medium: 0, No: 3	Yes: 0, No: 3	Yes: 0, No: 3	Yes: 0, No: 3	Yes: 0, No: 3	Yes: 0, No: 3	Yes: 0, No: 3	Yes: 0, No: 3	High: 0, Low: 0, Medium: 0, No: 3	Yes: 0, No: 3
59	Non-TB	Abnormal: 0, Unremarkable: 3	Yes: 0, No: 3	High: 0, Low: 0, Medium: 0, No: 3	Yes: 0, No: 3	Yes: 0, No: 3	Yes: 0, No: 3	Yes: 0, No: 3	Yes: 0, No: 3	Yes: 0, No: 3	Yes: 0, No: 3	Yes: 0, No: 3	Yes: 0, No: 3	Yes: 0, No: 3	Yes: 0, No: 3	High: 0, Low: 0, Medium: 0, No: 3	Yes: 0, No: 3	Yes: 0, No: 3	Yes: 0, No: 3	Yes: 0, No: 3	Yes: 0, No: 3	Yes: 0, No: 3	Yes: 0, No: 3	High: 0, Low: 0, Medium: 0, No: 3	Yes: 0, No: 3	Yes: 0, No: 3	Yes: 0, No: 3	Yes: 0, No: 3	Yes: 0, No: 3	Yes: 0, No: 3	Yes: 0, No: 3	High: 0, Low: 0, Medium: 0, No: 3	Yes: 0, No: 3	Yes: 0, No: 3	Yes: 0, No: 3	Yes: 0, No: 3	Yes: 0, No: 3	Yes: 0, No: 3	Yes: 0, No: 3	High: 0, Low: 0, Medium: 0, No: 3	Yes: 0, No: 3	Yes: 0, No: 3	Yes: 0, No: 3	Yes: 0, No: 3	Yes: 0, No: 3	Yes: 0, No: 3	Yes: 0, No: 3	High: 0, Low: 0, Medium: 0, No: 3	Yes: 0, No: 3
60	TB	Abnormal: 3, Unremarkable: 0	Yes: 2, No: 1	High: 0, Low: 1, Medium: 1, No: 1	Yes: 2, No: 1	Yes: 1, No: 2	Yes: 0, No: 3	Yes: 0, No: 3	Yes: 0, No: 3	Yes: 0, No: 3	Yes: 0, No: 3	Yes: 2, No: 1	Yes: 0, No: 3	Yes: 1, No: 2	Yes: 3, No: 0	High: 3, Low: 0, Medium: 0, No: 0	Yes: 0, No: 3	Yes: 0, No: 3	Yes: 0, No: 3	Yes: 0, No: 3	Yes: 0, No: 3	Yes: 3, No: 0	Yes: 2, No: 1	High: 1, Low: 0, Medium: 1, No: 1	Yes: 0, No: 3	Yes: 0, No: 3	Yes: 0, No: 3	Yes: 2, No: 1	Yes: 0, No: 3	Yes: 1, No: 2	Yes: 0, No: 3	High: 0, Low: 0, Medium: 0, No: 3	Yes: 0, No: 3	Yes: 0, No: 3	Yes: 0, No: 3	Yes: 0, No: 3	Yes: 0, No: 3	Yes: 0, No: 3	Yes: 1, No: 2	High: 0, Low: 0, Medium: 1, No: 2	Yes: 0, No: 3	Yes: 0, No: 3	Yes: 0, No: 3	Yes: 0, No: 3	Yes: 0, No: 3	Yes: 1, No: 2	Yes: 1, No: 2	High: 0, Low: 0, Medium: 1, No: 2	Yes: 0, No: 3
61	TB	Abnormal: 3, Unremarkable: 0	Yes: 3, No: 0	High: 2, Low: 0, Medium: 1, No: 0	Yes: 2, No: 1	Yes: 2, No: 1	Yes: 1, No: 2	Yes: 1, No: 2	Yes: 3, No: 0	Yes: 3, No: 0	Yes: 3, No: 0	Yes: 3, No: 0	Yes: 0, No: 3	Yes: 3, No: 0	Yes: 2, No: 1	High: 0, Low: 0, Medium: 2, No: 1	Yes: 2, No: 1	Yes: 1, No: 2	Yes: 1, No: 2	Yes: 0, No: 3	Yes: 0, No: 3	Yes: 0, No: 3	Yes: 1, No: 2	High: 0, Low: 0, Medium: 1, No: 2	Yes: 1, No: 2	Yes: 1, No: 2	Yes: 1, No: 2	Yes: 1, No: 2	Yes: 0, No: 3	Yes: 1, No: 2	Yes: 2, No: 1	High: 0, Low: 1, Medium: 1, No: 1	Yes: 0, No: 3	Yes: 0, No: 3	Yes: 1, No: 2	Yes: 2, No: 1	Yes: 0, No: 3	Yes: 0, No: 3	Yes: 1, No: 2	High: 0, Low: 1, Medium: 0, No: 2	Yes: 0, No: 3	Yes: 0, No: 3	Yes: 1, No: 2	Yes: 1, No: 2	Yes: 0, No: 3	Yes: 0, No: 3	Yes: 0, No: 3	High: 0, Low: 0, Medium: 0, No: 3	Yes: 0, No: 3
62	Non-TB	Abnormal: 1, Unremarkable: 2	Yes: 1, No: 2	High: 0, Low: 1, Medium: 0, No: 2	Yes: 1, No: 2	Yes: 0, No: 3	Yes: 0, No: 3	Yes: 1, No: 2	Yes: 0, No: 3	Yes: 1, No: 2	Yes: 0, No: 3	Yes: 1, No: 2	Yes: 1, No: 2	Yes: 0, No: 3	Yes: 0, No: 3	High: 0, Low: 0, Medium: 0, No: 3	Yes: 0, No: 3	Yes: 0, No: 3	Yes: 0, No: 3	Yes: 0, No: 3	Yes: 0, No: 3	Yes: 0, No: 3	Yes: 0, No: 3	High: 0, Low: 0, Medium: 0, No: 3	Yes: 0, No: 3	Yes: 0, No: 3	Yes: 0, No: 3	Yes: 0, No: 3	Yes: 0, No: 3	Yes: 0, No: 3	Yes: 0, No: 3	High: 0, Low: 0, Medium: 0, No: 3	Yes: 0, No: 3	Yes: 0, No: 3	Yes: 0, No: 3	Yes: 0, No: 3	Yes: 0, No: 3	Yes: 0, No: 3	Yes: 0, No: 3	High: 0, Low: 0, Medium: 0, No: 3	Yes: 0, No: 3	Yes: 0, No: 3	Yes: 0, No: 3	Yes: 0, No: 3	Yes: 0, No: 3	Yes: 0, No: 3	Yes: 1, No: 2	High: 1, Low: 0, Medium: 0, No: 2	Yes: 0, No: 3
63	Non-TB	Abnormal: 0, Unremarkable: 3	Yes: 0, No: 3	High: 0, Low: 0, Medium: 0, No: 3	Yes: 0, No: 3	Yes: 0, No: 3	Yes: 0, No: 3	Yes: 0, No: 3	Yes: 0, No: 3	Yes: 0, No: 3	Yes: 0, No: 3	Yes: 0, No: 3	Yes: 0, No: 3	Yes: 0, No: 3	Yes: 0, No: 3	High: 0, Low: 0, Medium: 0, No: 3	Yes: 0, No: 3	Yes: 0, No: 3	Yes: 0, No: 3	Yes: 0, No: 3	Yes: 0, No: 3	Yes: 0, No: 3	Yes: 0, No: 3	High: 0, Low: 0, Medium: 0, No: 3	Yes: 0, No: 3	Yes: 0, No: 3	Yes: 0, No: 3	Yes: 0, No: 3	Yes: 0, No: 3	Yes: 0, No: 3	Yes: 0, No: 3	High: 0, Low: 0, Medium: 0, No: 3	Yes: 0, No: 3	Yes: 0, No: 3	Yes: 0, No: 3	Yes: 0, No: 3	Yes: 0, No: 3	Yes: 0, No: 3	Yes: 0, No: 3	High: 0, Low: 0, Medium: 0, No: 3	Yes: 0, No: 3	Yes: 0, No: 3	Yes: 0, No: 3	Yes: 0, No: 3	Yes: 0, No: 3	Yes: 0, No: 3	Yes: 0, No: 3	High: 0, Low: 0, Medium: 0, No: 3	Yes: 0, No: 3
64	TB	Abnormal: 3, Unremarkable: 0	Yes: 2, No: 1	High: 1, Low: 0, Medium: 1, No: 1	Yes: 1, No: 2	Yes: 0, No: 3	Yes: 1, No: 2	Yes: 2, No: 1	Yes: 0, No: 3	Yes: 2, No: 1	Yes: 0, No: 3	Yes: 2, No: 1	Yes: 0, No: 3	Yes: 0, No: 3	Yes: 3, No: 0	High: 2, Low: 0, Medium: 1, No: 0	Yes: 0, No: 3	Yes: 2, No: 1	Yes: 0, No: 3	Yes: 2, No: 1	Yes: 0, No: 3	Yes: 0, No: 3	Yes: 1, No: 2	High: 0, Low: 0, Medium: 1, No: 2	Yes: 0, No: 3	Yes: 0, No: 3	Yes: 0, No: 3	Yes: 1, No: 2	Yes: 0, No: 3	Yes: 0, No: 3	Yes: 0, No: 3	High: 0, Low: 0, Medium: 0, No: 3	Yes: 0, No: 3	Yes: 0, No: 3	Yes: 0, No: 3	Yes: 0, No: 3	Yes: 0, No: 3	Yes: 0, No: 3	Yes: 0, No: 3	High: 0, Low: 0, Medium: 0, No: 3	Yes: 0, No: 3	Yes: 0, No: 3	Yes: 0, No: 3	Yes: 0, No: 3	Yes: 0, No: 3	Yes: 0, No: 3	Yes: 1, No: 2	High: 1, Low: 0, Medium: 0, No: 2	Yes: 0, No: 3
65	TB	Abnormal: 0, Unremarkable: 3	Yes: 0, No: 3	High: 0, Low: 0, Medium: 0, No: 3	Yes: 0, No: 3	Yes: 0, No: 3	Yes: 0, No: 3	Yes: 0, No: 3	Yes: 0, No: 3	Yes: 0, No: 3	Yes: 0, No: 3	Yes: 0, No: 3	Yes: 0, No: 3	Yes: 0, No: 3	Yes: 0, No: 3	High: 0, Low: 0, Medium: 0, No: 3	Yes: 0, No: 3	Yes: 0, No: 3	Yes: 0, No: 3	Yes: 0, No: 3	Yes: 0, No: 3	Yes: 0, No: 3	Yes: 0, No: 3	High: 0, Low: 0, Medium: 0, No: 3	Yes: 0, No: 3	Yes: 0, No: 3	Yes: 0, No: 3	Yes: 0, No: 3	Yes: 0, No: 3	Yes: 0, No: 3	Yes: 0, No: 3	High: 0, Low: 0, Medium: 0, No: 3	Yes: 0, No: 3	Yes: 0, No: 3	Yes: 0, No: 3	Yes: 0, No: 3	Yes: 0, No: 3	Yes: 0, No: 3	Yes: 0, No: 3	High: 0, Low: 0, Medium: 0, No: 3	Yes: 0, No: 3	Yes: 0, No: 3	Yes: 0, No: 3	Yes: 0, No: 3	Yes: 0, No: 3	Yes: 0, No: 3	Yes: 0, No: 3	High: 0, Low: 0, Medium: 0, No: 3	Yes: 0, No: 3
66	Non-TB	Abnormal: 1, Unremarkable: 2	Yes: 1, No: 2	High: 0, Low: 1, Medium: 0, No: 2	Yes: 0, No: 3	Yes: 0, No: 3	Yes: 1, No: 2	Yes: 1, No: 2	Yes: 0, No: 3	Yes: 1, No: 2	Yes: 0, No: 3	Yes: 0, No: 3	Yes: 0, No: 3	Yes: 0, No: 3	Yes: 0, No: 3	High: 0, Low: 0, Medium: 0, No: 3	Yes: 0, No: 3	Yes: 0, No: 3	Yes: 0, No: 3	Yes: 0, No: 3	Yes: 0, No: 3	Yes: 0, No: 3	Yes: 0, No: 3	High: 0, Low: 0, Medium: 0, No: 3	Yes: 0, No: 3	Yes: 0, No: 3	Yes: 0, No: 3	Yes: 0, No: 3	Yes: 0, No: 3	Yes: 0, No: 3	Yes: 0, No: 3	High: 0, Low: 0, Medium: 0, No: 3	Yes: 0, No: 3	Yes: 0, No: 3	Yes: 0, No: 3	Yes: 0, No: 3	Yes: 0, No: 3	Yes: 0, No: 3	Yes: 0, No: 3	High: 0, Low: 0, Medium: 0, No: 3	Yes: 0, No: 3	Yes: 0, No: 3	Yes: 0, No: 3	Yes: 0, No: 3	Yes: 0, No: 3	Yes: 0, No: 3	Yes: 0, No: 3	High: 0, Low: 0, Medium: 0, No: 3	Yes: 0, No: 3
67	TB	Abnormal: 3, Unremarkable: 0	Yes: 2, No: 1	High: 1, Low: 1, Medium: 0, No: 1	Yes: 2, No: 1	Yes: 2, No: 1	Yes: 0, No: 3	Yes: 0, No: 3	Yes: 0, No: 3	Yes: 2, No: 1	Yes: 2, No: 1	Yes: 2, No: 1	Yes: 2, No: 1	Yes: 2, No: 1	Yes: 3, No: 0	High: 1, Low: 0, Medium: 2, No: 0	Yes: 0, No: 3	Yes: 2, No: 1	Yes: 0, No: 3	Yes: 3, No: 0	Yes: 0, No: 3	Yes: 3, No: 0	Yes: 2, No: 1	High: 0, Low: 1, Medium: 1, No: 1	Yes: 0, No: 3	Yes: 1, No: 2	Yes: 0, No: 3	Yes: 2, No: 1	Yes: 0, No: 3	Yes: 2, No: 1	Yes: 1, No: 2	High: 0, Low: 1, Medium: 0, No: 2	Yes: 0, No: 3	Yes: 0, No: 3	Yes: 0, No: 3	Yes: 0, No: 3	Yes: 0, No: 3	Yes: 1, No: 2	Yes: 0, No: 3	High: 0, Low: 0, Medium: 0, No: 3	Yes: 0, No: 3	Yes: 0, No: 3	Yes: 0, No: 3	Yes: 0, No: 3	Yes: 0, No: 3	Yes: 0, No: 3	Yes: 1, No: 2	High: 0, Low: 0, Medium: 1, No: 2	Yes: 0, No: 3
68	TB	Abnormal: 3, Unremarkable: 0	Yes: 3, No: 0	High: 1, Low: 0, Medium: 2, No: 0	Yes: 2, No: 1	Yes: 1, No: 2	Yes: 1, No: 2	Yes: 2, No: 1	Yes: 3, No: 0	Yes: 2, No: 1	Yes: 3, No: 0	Yes: 2, No: 1	Yes: 2, No: 1	Yes: 1, No: 2	Yes: 3, No: 0	High: 0, Low: 0, Medium: 3, No: 0	Yes: 3, No: 0	Yes: 1, No: 2	Yes: 1, No: 2	Yes: 1, No: 2	Yes: 1, No: 2	Yes: 1, No: 2	Yes: 0, No: 3	High: 0, Low: 0, Medium: 0, No: 3	Yes: 0, No: 3	Yes: 0, No: 3	Yes: 0, No: 3	Yes: 0, No: 3	Yes: 0, No: 3	Yes: 0, No: 3	Yes: 2, No: 1	High: 0, Low: 1, Medium: 1, No: 1	Yes: 2, No: 1	Yes: 0, No: 3	Yes: 0, No: 3	Yes: 2, No: 1	Yes: 0, No: 3	Yes: 0, No: 3	Yes: 1, No: 2	High: 0, Low: 1, Medium: 0, No: 2	Yes: 1, No: 2	Yes: 1, No: 2	Yes: 1, No: 2	Yes: 0, No: 3	Yes: 1, No: 2	Yes: 1, No: 2	Yes: 0, No: 3	High: 0, Low: 0, Medium: 0, No: 3	Yes: 0, No: 3
69	TB	Abnormal: 3, Unremarkable: 0	Yes: 3, No: 0	High: 3, Low: 0, Medium: 0, No: 0	Yes: 3, No: 0	Yes: 2, No: 1	Yes: 0, No: 3	Yes: 1, No: 2	Yes: 2, No: 1	Yes: 2, No: 1	Yes: 3, No: 0	Yes: 3, No: 0	Yes: 3, No: 0	Yes: 3, No: 0	Yes: 3, No: 0	High: 3, Low: 0, Medium: 0, No: 0	Yes: 1, No: 2	Yes: 3, No: 0	Yes: 3, No: 0	Yes: 3, No: 0	Yes: 1, No: 2	Yes: 1, No: 2	Yes: 0, No: 3	High: 0, Low: 0, Medium: 0, No: 3	Yes: 0, No: 3	Yes: 0, No: 3	Yes: 0, No: 3	Yes: 0, No: 3	Yes: 0, No: 3	Yes: 0, No: 3	Yes: 0, No: 3	High: 0, Low: 0, Medium: 0, No: 3	Yes: 0, No: 3	Yes: 0, No: 3	Yes: 0, No: 3	Yes: 0, No: 3	Yes: 0, No: 3	Yes: 0, No: 3	Yes: 0, No: 3	High: 0, Low: 0, Medium: 0, No: 3	Yes: 0, No: 3	Yes: 0, No: 3	Yes: 0, No: 3	Yes: 0, No: 3	Yes: 0, No: 3	Yes: 0, No: 3	Yes: 0, No: 3	High: 0, Low: 0, Medium: 0, No: 3	Yes: 0, No: 3
70	TB	Abnormal: 3, Unremarkable: 0	Yes: 2, No: 1	High: 1, Low: 1, Medium: 0, No: 1	Yes: 1, No: 2	Yes: 1, No: 2	Yes: 1, No: 2	Yes: 1, No: 2	Yes: 2, No: 1	Yes: 0, No: 3	Yes: 2, No: 1	Yes: 2, No: 1	Yes: 0, No: 3	Yes: 0, No: 3	Yes: 3, No: 0	High: 2, Low: 0, Medium: 1, No: 0	Yes: 0, No: 3	Yes: 0, No: 3	Yes: 3, No: 0	Yes: 0, No: 3	Yes: 3, No: 0	Yes: 0, No: 3	Yes: 2, No: 1	High: 0, Low: 0, Medium: 2, No: 1	Yes: 1, No: 2	Yes: 0, No: 3	Yes: 2, No: 1	Yes: 1, No: 2	Yes: 1, No: 2	Yes: 0, No: 3	Yes: 2, No: 1	High: 0, Low: 2, Medium: 0, No: 1	Yes: 0, No: 3	Yes: 0, No: 3	Yes: 2, No: 1	Yes: 0, No: 3	Yes: 0, No: 3	Yes: 0, No: 3	Yes: 3, No: 0	High: 1, Low: 1, Medium: 1, No: 0	Yes: 1, No: 2	Yes: 0, No: 3	Yes: 2, No: 1	Yes: 0, No: 3	Yes: 2, No: 1	Yes: 0, No: 3	Yes: 2, No: 1	High: 2, Low: 0, Medium: 0, No: 1	Yes: 0, No: 3
71	TB	Abnormal: 3, Unremarkable: 0	Yes: 3, No: 0	High: 3, Low: 0, Medium: 0, No: 0	Yes: 3, No: 0	Yes: 2, No: 1	Yes: 0, No: 3	Yes: 1, No: 2	Yes: 2, No: 1	Yes: 3, No: 0	Yes: 3, No: 0	Yes: 3, No: 0	Yes: 3, No: 0	Yes: 3, No: 0	Yes: 3, No: 0	High: 3, Low: 0, Medium: 0, No: 0	Yes: 1, No: 2	Yes: 3, No: 0	Yes: 3, No: 0	Yes: 3, No: 0	Yes: 1, No: 2	Yes: 3, No: 0	Yes: 1, No: 2	High: 0, Low: 0, Medium: 1, No: 2	Yes: 0, No: 3	Yes: 0, No: 3	Yes: 0, No: 3	Yes: 1, No: 2	Yes: 0, No: 3	Yes: 1, No: 2	Yes: 3, No: 0	High: 2, Low: 0, Medium: 1, No: 0	Yes: 0, No: 3	Yes: 0, No: 3	Yes: 2, No: 1	Yes: 3, No: 0	Yes: 0, No: 3	Yes: 1, No: 2	Yes: 2, No: 1	High: 2, Low: 0, Medium: 0, No: 1	Yes: 1, No: 2	Yes: 1, No: 2	Yes: 2, No: 1	Yes: 1, No: 2	Yes: 1, No: 2	Yes: 2, No: 1	Yes: 0, No: 3	High: 0, Low: 0, Medium: 0, No: 3	Yes: 0, No: 3
72	Non-TB	Abnormal: 1, Unremarkable: 2	Yes: 1, No: 2	High: 0, Low: 1, Medium: 0, No: 2	Yes: 0, No: 3	Yes: 0, No: 3	Yes: 1, No: 2	Yes: 1, No: 2	Yes: 0, No: 3	Yes: 1, No: 2	Yes: 0, No: 3	Yes: 1, No: 2	Yes: 0, No: 3	Yes: 0, No: 3	Yes: 0, No: 3	High: 0, Low: 0, Medium: 0, No: 3	Yes: 0, No: 3	Yes: 0, No: 3	Yes: 0, No: 3	Yes: 0, No: 3	Yes: 0, No: 3	Yes: 0, No: 3	Yes: 0, No: 3	High: 0, Low: 0, Medium: 0, No: 3	Yes: 0, No: 3	Yes: 0, No: 3	Yes: 0, No: 3	Yes: 0, No: 3	Yes: 0, No: 3	Yes: 0, No: 3	Yes: 0, No: 3	High: 0, Low: 0, Medium: 0, No: 3	Yes: 0, No: 3	Yes: 0, No: 3	Yes: 0, No: 3	Yes: 0, No: 3	Yes: 0, No: 3	Yes: 0, No: 3	Yes: 0, No: 3	High: 0, Low: 0, Medium: 0, No: 3	Yes: 0, No: 3	Yes: 0, No: 3	Yes: 0, No: 3	Yes: 0, No: 3	Yes: 0, No: 3	Yes: 0, No: 3	Yes: 1, No: 2	High: 0, Low: 0, Medium: 1, No: 2	Yes: 0, No: 3
73	Non-TB	Abnormal: 0, Unremarkable: 3	Yes: 0, No: 3	High: 0, Low: 0, Medium: 0, No: 3	Yes: 0, No: 3	Yes: 0, No: 3	Yes: 0, No: 3	Yes: 0, No: 3	Yes: 0, No: 3	Yes: 0, No: 3	Yes: 0, No: 3	Yes: 0, No: 3	Yes: 0, No: 3	Yes: 0, No: 3	Yes: 0, No: 3	High: 0, Low: 0, Medium: 0, No: 3	Yes: 0, No: 3	Yes: 0, No: 3	Yes: 0, No: 3	Yes: 0, No: 3	Yes: 0, No: 3	Yes: 0, No: 3	Yes: 0, No: 3	High: 0, Low: 0, Medium: 0, No: 3	Yes: 0, No: 3	Yes: 0, No: 3	Yes: 0, No: 3	Yes: 0, No: 3	Yes: 0, No: 3	Yes: 0, No: 3	Yes: 0, No: 3	High: 0, Low: 0, Medium: 0, No: 3	Yes: 0, No: 3	Yes: 0, No: 3	Yes: 0, No: 3	Yes: 0, No: 3	Yes: 0, No: 3	Yes: 0, No: 3	Yes: 0, No: 3	High: 0, Low: 0, Medium: 0, No: 3	Yes: 0, No: 3	Yes: 0, No: 3	Yes: 0, No: 3	Yes: 0, No: 3	Yes: 0, No: 3	Yes: 0, No: 3	Yes: 0, No: 3	High: 0, Low: 0, Medium: 0, No: 3	Yes: 0, No: 3
74	TB	Abnormal: 3, Unremarkable: 0	Yes: 3, No: 0	High: 3, Low: 0, Medium: 0, No: 0	Yes: 3, No: 0	Yes: 3, No: 0	Yes: 0, No: 3	Yes: 0, No: 3	Yes: 2, No: 1	Yes: 3, No: 0	Yes: 3, No: 0	Yes: 3, No: 0	Yes: 3, No: 0	Yes: 3, No: 0	Yes: 3, No: 0	High: 0, Low: 0, Medium: 3, No: 0	Yes: 0, No: 3	Yes: 0, No: 3	Yes: 2, No: 1	Yes: 2, No: 1	Yes: 2, No: 1	Yes: 2, No: 1	Yes: 1, No: 2	High: 0, Low: 0, Medium: 1, No: 2	Yes: 1, No: 2	Yes: 1, No: 2	Yes: 1, No: 2	Yes: 1, No: 2	Yes: 1, No: 2	Yes: 1, No: 2	Yes: 3, No: 0	High: 0, Low: 2, Medium: 1, No: 0	Yes: 0, No: 3	Yes: 0, No: 3	Yes: 0, No: 3	Yes: 2, No: 1	Yes: 1, No: 2	Yes: 3, No: 0	Yes: 3, No: 0	High: 0, Low: 0, Medium: 3, No: 0	Yes: 0, No: 3	Yes: 0, No: 3	Yes: 1, No: 2	Yes: 2, No: 1	Yes: 3, No: 0	Yes: 3, No: 0	Yes: 1, No: 2	High: 0, Low: 0, Medium: 1, No: 2	Yes: 0, No: 3
75	TB	Abnormal: 3, Unremarkable: 0	Yes: 1, No: 2	High: 1, Low: 0, Medium: 0, No: 2	Yes: 1, No: 2	Yes: 1, No: 2	Yes: 0, No: 3	Yes: 0, No: 3	Yes: 1, No: 2	Yes: 0, No: 3	Yes: 1, No: 2	Yes: 0, No: 3	Yes: 1, No: 2	Yes: 0, No: 3	Yes: 3, No: 0	High: 3, Low: 0, Medium: 0, No: 0	Yes: 0, No: 3	Yes: 0, No: 3	Yes: 3, No: 0	Yes: 0, No: 3	Yes: 2, No: 1	Yes: 0, No: 3	Yes: 0, No: 3	High: 0, Low: 0, Medium: 0, No: 3	Yes: 0, No: 3	Yes: 0, No: 3	Yes: 0, No: 3	Yes: 0, No: 3	Yes: 0, No: 3	Yes: 0, No: 3	Yes: 2, No: 1	High: 0, Low: 2, Medium: 0, No: 1	Yes: 0, No: 3	Yes: 0, No: 3	Yes: 2, No: 1	Yes: 0, No: 3	Yes: 0, No: 3	Yes: 0, No: 3	Yes: 3, No: 0	High: 3, Low: 0, Medium: 0, No: 0	Yes: 0, No: 3	Yes: 0, No: 3	Yes: 3, No: 0	Yes: 0, No: 3	Yes: 2, No: 1	Yes: 0, No: 3	Yes: 0, No: 3	High: 0, Low: 0, Medium: 0, No: 3	Yes: 0, No: 3
76	TB	Abnormal: 0, Unremarkable: 3	Yes: 0, No: 3	High: 0, Low: 0, Medium: 0, No: 3	Yes: 0, No: 3	Yes: 0, No: 3	Yes: 0, No: 3	Yes: 0, No: 3	Yes: 0, No: 3	Yes: 0, No: 3	Yes: 0, No: 3	Yes: 0, No: 3	Yes: 0, No: 3	Yes: 0, No: 3	Yes: 0, No: 3	High: 0, Low: 0, Medium: 0, No: 3	Yes: 0, No: 3	Yes: 0, No: 3	Yes: 0, No: 3	Yes: 0, No: 3	Yes: 0, No: 3	Yes: 0, No: 3	Yes: 0, No: 3	High: 0, Low: 0, Medium: 0, No: 3	Yes: 0, No: 3	Yes: 0, No: 3	Yes: 0, No: 3	Yes: 0, No: 3	Yes: 0, No: 3	Yes: 0, No: 3	Yes: 0, No: 3	High: 0, Low: 0, Medium: 0, No: 3	Yes: 0, No: 3	Yes: 0, No: 3	Yes: 0, No: 3	Yes: 0, No: 3	Yes: 0, No: 3	Yes: 0, No: 3	Yes: 0, No: 3	High: 0, Low: 0, Medium: 0, No: 3	Yes: 0, No: 3	Yes: 0, No: 3	Yes: 0, No: 3	Yes: 0, No: 3	Yes: 0, No: 3	Yes: 0, No: 3	Yes: 0, No: 3	High: 0, Low: 0, Medium: 0, No: 3	Yes: 0, No: 3
77	TB	Abnormal: 0, Unremarkable: 3	Yes: 0, No: 3	High: 0, Low: 0, Medium: 0, No: 3	Yes: 0, No: 3	Yes: 0, No: 3	Yes: 0, No: 3	Yes: 0, No: 3	Yes: 0, No: 3	Yes: 0, No: 3	Yes: 0, No: 3	Yes: 0, No: 3	Yes: 0, No: 3	Yes: 0, No: 3	Yes: 0, No: 3	High: 0, Low: 0, Medium: 0, No: 3	Yes: 0, No: 3	Yes: 0, No: 3	Yes: 0, No: 3	Yes: 0, No: 3	Yes: 0, No: 3	Yes: 0, No: 3	Yes: 0, No: 3	High: 0, Low: 0, Medium: 0, No: 3	Yes: 0, No: 3	Yes: 0, No: 3	Yes: 0, No: 3	Yes: 0, No: 3	Yes: 0, No: 3	Yes: 0, No: 3	Yes: 0, No: 3	High: 0, Low: 0, Medium: 0, No: 3	Yes: 0, No: 3	Yes: 0, No: 3	Yes: 0, No: 3	Yes: 0, No: 3	Yes: 0, No: 3	Yes: 0, No: 3	Yes: 0, No: 3	High: 0, Low: 0, Medium: 0, No: 3	Yes: 0, No: 3	Yes: 0, No: 3	Yes: 0, No: 3	Yes: 0, No: 3	Yes: 0, No: 3	Yes: 0, No: 3	Yes: 0, No: 3	High: 0, Low: 0, Medium: 0, No: 3	Yes: 0, No: 3
78	TB	Abnormal: 1, Unremarkable: 2	Yes: 1, No: 2	High: 0, Low: 1, Medium: 0, No: 2	Yes: 1, No: 2	Yes: 1, No: 2	Yes: 0, No: 3	Yes: 0, No: 3	Yes: 0, No: 3	Yes: 0, No: 3	Yes: 0, No: 3	Yes: 1, No: 2	Yes: 0, No: 3	Yes: 0, No: 3	Yes: 0, No: 3	High: 0, Low: 0, Medium: 0, No: 3	Yes: 0, No: 3	Yes: 0, No: 3	Yes: 0, No: 3	Yes: 0, No: 3	Yes: 0, No: 3	Yes: 0, No: 3	Yes: 1, No: 2	High: 0, Low: 0, Medium: 1, No: 2	Yes: 0, No: 3	Yes: 0, No: 3	Yes: 0, No: 3	Yes: 1, No: 2	Yes: 0, No: 3	Yes: 0, No: 3	Yes: 0, No: 3	High: 0, Low: 0, Medium: 0, No: 3	Yes: 0, No: 3	Yes: 0, No: 3	Yes: 0, No: 3	Yes: 0, No: 3	Yes: 0, No: 3	Yes: 0, No: 3	Yes: 0, No: 3	High: 0, Low: 0, Medium: 0, No: 3	Yes: 0, No: 3	Yes: 0, No: 3	Yes: 0, No: 3	Yes: 0, No: 3	Yes: 0, No: 3	Yes: 0, No: 3	Yes: 0, No: 3	High: 0, Low: 0, Medium: 0, No: 3	Yes: 0, No: 3
79	TB	Abnormal: 3, Unremarkable: 0	Yes: 1, No: 2	High: 0, Low: 0, Medium: 1, No: 2	Yes: 1, No: 2	Yes: 1, No: 2	Yes: 0, No: 3	Yes: 0, No: 3	Yes: 0, No: 3	Yes: 1, No: 2	Yes: 0, No: 3	Yes: 1, No: 2	Yes: 0, No: 3	Yes: 0, No: 3	Yes: 3, No: 0	High: 3, Low: 0, Medium: 0, No: 0	Yes: 0, No: 3	Yes: 1, No: 2	Yes: 3, No: 0	Yes: 3, No: 0	Yes: 0, No: 3	Yes: 3, No: 0	Yes: 1, No: 2	High: 0, Low: 0, Medium: 1, No: 2	Yes: 0, No: 3	Yes: 0, No: 3	Yes: 1, No: 2	Yes: 0, No: 3	Yes: 0, No: 3	Yes: 0, No: 3	Yes: 3, No: 0	High: 2, Low: 0, Medium: 1, No: 0	Yes: 0, No: 3	Yes: 0, No: 3	Yes: 0, No: 3	Yes: 3, No: 0	Yes: 0, No: 3	Yes: 3, No: 0	Yes: 0, No: 3	High: 0, Low: 0, Medium: 0, No: 3	Yes: 0, No: 3	Yes: 0, No: 3	Yes: 0, No: 3	Yes: 0, No: 3	Yes: 0, No: 3	Yes: 0, No: 3	Yes: 0, No: 3	High: 0, Low: 0, Medium: 0, No: 3	Yes: 0, No: 3
80	TB	Abnormal: 3, Unremarkable: 0	Yes: 3, No: 0	High: 2, Low: 0, Medium: 1, No: 0	Yes: 2, No: 1	Yes: 2, No: 1	Yes: 1, No: 2	Yes: 1, No: 2	Yes: 3, No: 0	Yes: 3, No: 0	Yes: 3, No: 0	Yes: 3, No: 0	Yes: 2, No: 1	Yes: 1, No: 2	Yes: 3, No: 0	High: 0, Low: 0, Medium: 3, No: 0	Yes: 2, No: 1	Yes: 1, No: 2	Yes: 3, No: 0	Yes: 2, No: 1	Yes: 1, No: 2	Yes: 0, No: 3	Yes: 1, No: 2	High: 1, Low: 0, Medium: 0, No: 2	Yes: 1, No: 2	Yes: 1, No: 2	Yes: 1, No: 2	Yes: 1, No: 2	Yes: 1, No: 2	Yes: 1, No: 2	Yes: 3, No: 0	High: 0, Low: 0, Medium: 3, No: 0	Yes: 1, No: 2	Yes: 1, No: 2	Yes: 3, No: 0	Yes: 3, No: 0	Yes: 0, No: 3	Yes: 0, No: 3	Yes: 1, No: 2	High: 0, Low: 0, Medium: 1, No: 2	Yes: 0, No: 3	Yes: 0, No: 3	Yes: 1, No: 2	Yes: 0, No: 3	Yes: 0, No: 3	Yes: 0, No: 3	Yes: 1, No: 2	High: 0, Low: 0, Medium: 1, No: 2	Yes: 0, No: 3
81	Non-TB	Abnormal: 0, Unremarkable: 3	Yes: 0, No: 3	High: 0, Low: 0, Medium: 0, No: 3	Yes: 0, No: 3	Yes: 0, No: 3	Yes: 0, No: 3	Yes: 0, No: 3	Yes: 0, No: 3	Yes: 0, No: 3	Yes: 0, No: 3	Yes: 0, No: 3	Yes: 0, No: 3	Yes: 0, No: 3	Yes: 0, No: 3	High: 0, Low: 0, Medium: 0, No: 3	Yes: 0, No: 3	Yes: 0, No: 3	Yes: 0, No: 3	Yes: 0, No: 3	Yes: 0, No: 3	Yes: 0, No: 3	Yes: 0, No: 3	High: 0, Low: 0, Medium: 0, No: 3	Yes: 0, No: 3	Yes: 0, No: 3	Yes: 0, No: 3	Yes: 0, No: 3	Yes: 0, No: 3	Yes: 0, No: 3	Yes: 0, No: 3	High: 0, Low: 0, Medium: 0, No: 3	Yes: 0, No: 3	Yes: 0, No: 3	Yes: 0, No: 3	Yes: 0, No: 3	Yes: 0, No: 3	Yes: 0, No: 3	Yes: 0, No: 3	High: 0, Low: 0, Medium: 0, No: 3	Yes: 0, No: 3	Yes: 0, No: 3	Yes: 0, No: 3	Yes: 0, No: 3	Yes: 0, No: 3	Yes: 0, No: 3	Yes: 0, No: 3	High: 0, Low: 0, Medium: 0, No: 3	Yes: 0, No: 3
82	TB	Abnormal: 0, Unremarkable: 3	Yes: 0, No: 3	High: 0, Low: 0, Medium: 0, No: 3	Yes: 0, No: 3	Yes: 0, No: 3	Yes: 0, No: 3	Yes: 0, No: 3	Yes: 0, No: 3	Yes: 0, No: 3	Yes: 0, No: 3	Yes: 0, No: 3	Yes: 0, No: 3	Yes: 0, No: 3	Yes: 0, No: 3	High: 0, Low: 0, Medium: 0, No: 3	Yes: 0, No: 3	Yes: 0, No: 3	Yes: 0, No: 3	Yes: 0, No: 3	Yes: 0, No: 3	Yes: 0, No: 3	Yes: 0, No: 3	High: 0, Low: 0, Medium: 0, No: 3	Yes: 0, No: 3	Yes: 0, No: 3	Yes: 0, No: 3	Yes: 0, No: 3	Yes: 0, No: 3	Yes: 0, No: 3	Yes: 0, No: 3	High: 0, Low: 0, Medium: 0, No: 3	Yes: 0, No: 3	Yes: 0, No: 3	Yes: 0, No: 3	Yes: 0, No: 3	Yes: 0, No: 3	Yes: 0, No: 3	Yes: 0, No: 3	High: 0, Low: 0, Medium: 0, No: 3	Yes: 0, No: 3	Yes: 0, No: 3	Yes: 0, No: 3	Yes: 0, No: 3	Yes: 0, No: 3	Yes: 0, No: 3	Yes: 0, No: 3	High: 0, Low: 0, Medium: 0, No: 3	Yes: 0, No: 3
83	Non-TB	Abnormal: 3, Unremarkable: 0	Yes: 3, No: 0	High: 3, Low: 0, Medium: 0, No: 0	Yes: 3, No: 0	Yes: 3, No: 0	Yes: 0, No: 3	Yes: 0, No: 3	Yes: 3, No: 0	Yes: 3, No: 0	Yes: 3, No: 0	Yes: 3, No: 0	Yes: 3, No: 0	Yes: 3, No: 0	Yes: 1, No: 2	High: 0, Low: 0, Medium: 1, No: 2	Yes: 0, No: 3	Yes: 1, No: 2	Yes: 0, No: 3	Yes: 1, No: 2	Yes: 0, No: 3	Yes: 0, No: 3	Yes: 1, No: 2	High: 0, Low: 0, Medium: 1, No: 2	Yes: 1, No: 2	Yes: 1, No: 2	Yes: 1, No: 2	Yes: 1, No: 2	Yes: 1, No: 2	Yes: 1, No: 2	Yes: 0, No: 3	High: 0, Low: 0, Medium: 0, No: 3	Yes: 0, No: 3	Yes: 0, No: 3	Yes: 0, No: 3	Yes: 0, No: 3	Yes: 0, No: 3	Yes: 0, No: 3	Yes: 0, No: 3	High: 0, Low: 0, Medium: 0, No: 3	Yes: 0, No: 3	Yes: 0, No: 3	Yes: 0, No: 3	Yes: 0, No: 3	Yes: 0, No: 3	Yes: 0, No: 3	Yes: 1, No: 2	High: 0, Low: 0, Medium: 1, No: 2	Yes: 0, No: 3
84	Non-TB	Abnormal: 0, Unremarkable: 3	Yes: 0, No: 3	High: 0, Low: 0, Medium: 0, No: 3	Yes: 0, No: 3	Yes: 0, No: 3	Yes: 0, No: 3	Yes: 0, No: 3	Yes: 0, No: 3	Yes: 0, No: 3	Yes: 0, No: 3	Yes: 0, No: 3	Yes: 0, No: 3	Yes: 0, No: 3	Yes: 0, No: 3	High: 0, Low: 0, Medium: 0, No: 3	Yes: 0, No: 3	Yes: 0, No: 3	Yes: 0, No: 3	Yes: 0, No: 3	Yes: 0, No: 3	Yes: 0, No: 3	Yes: 0, No: 3	High: 0, Low: 0, Medium: 0, No: 3	Yes: 0, No: 3	Yes: 0, No: 3	Yes: 0, No: 3	Yes: 0, No: 3	Yes: 0, No: 3	Yes: 0, No: 3	Yes: 0, No: 3	High: 0, Low: 0, Medium: 0, No: 3	Yes: 0, No: 3	Yes: 0, No: 3	Yes: 0, No: 3	Yes: 0, No: 3	Yes: 0, No: 3	Yes: 0, No: 3	Yes: 0, No: 3	High: 0, Low: 0, Medium: 0, No: 3	Yes: 0, No: 3	Yes: 0, No: 3	Yes: 0, No: 3	Yes: 0, No: 3	Yes: 0, No: 3	Yes: 0, No: 3	Yes: 0, No: 3	High: 0, Low: 0, Medium: 0, No: 3	Yes: 0, No: 3
85	Non-TB	Abnormal: 2, Unremarkable: 1	Yes: 0, No: 3	High: 0, Low: 0, Medium: 0, No: 3	Yes: 0, No: 3	Yes: 0, No: 3	Yes: 0, No: 3	Yes: 0, No: 3	Yes: 0, No: 3	Yes: 0, No: 3	Yes: 0, No: 3	Yes: 0, No: 3	Yes: 0, No: 3	Yes: 0, No: 3	Yes: 0, No: 3	High: 0, Low: 0, Medium: 0, No: 3	Yes: 0, No: 3	Yes: 0, No: 3	Yes: 0, No: 3	Yes: 0, No: 3	Yes: 0, No: 3	Yes: 0, No: 3	Yes: 0, No: 3	High: 0, Low: 0, Medium: 0, No: 3	Yes: 0, No: 3	Yes: 0, No: 3	Yes: 0, No: 3	Yes: 0, No: 3	Yes: 0, No: 3	Yes: 0, No: 3	Yes: 0, No: 3	High: 0, Low: 0, Medium: 0, No: 3	Yes: 0, No: 3	Yes: 0, No: 3	Yes: 0, No: 3	Yes: 0, No: 3	Yes: 0, No: 3	Yes: 0, No: 3	Yes: 0, No: 3	High: 0, Low: 0, Medium: 0, No: 3	Yes: 0, No: 3	Yes: 0, No: 3	Yes: 0, No: 3	Yes: 0, No: 3	Yes: 0, No: 3	Yes: 0, No: 3	Yes: 0, No: 3	High: 0, Low: 0, Medium: 0, No: 3	Yes: 0, No: 3
86	TB	Abnormal: 3, Unremarkable: 0	Yes: 3, No: 0	High: 3, Low: 0, Medium: 0, No: 0	Yes: 3, No: 0	Yes: 0, No: 3	Yes: 0, No: 3	Yes: 3, No: 0	Yes: 2, No: 1	Yes: 0, No: 3	Yes: 3, No: 0	Yes: 3, No: 0	Yes: 3, No: 0	Yes: 3, No: 0	Yes: 1, No: 2	High: 0, Low: 0, Medium: 1, No: 2	Yes: 0, No: 3	Yes: 0, No: 3	Yes: 1, No: 2	Yes: 1, No: 2	Yes: 1, No: 2	Yes: 1, No: 2	Yes: 0, No: 3	High: 0, Low: 0, Medium: 0, No: 3	Yes: 0, No: 3	Yes: 0, No: 3	Yes: 0, No: 3	Yes: 0, No: 3	Yes: 0, No: 3	Yes: 0, No: 3	Yes: 1, No: 2	High: 0, Low: 0, Medium: 1, No: 2	Yes: 0, No: 3	Yes: 1, No: 2	Yes: 0, No: 3	Yes: 0, No: 3	Yes: 0, No: 3	Yes: 1, No: 2	Yes: 2, No: 1	High: 1, Low: 0, Medium: 1, No: 1	Yes: 0, No: 3	Yes: 0, No: 3	Yes: 1, No: 2	Yes: 1, No: 2	Yes: 2, No: 1	Yes: 2, No: 1	Yes: 0, No: 3	High: 0, Low: 0, Medium: 0, No: 3	Yes: 0, No: 3
87	Non-TB	Abnormal: 0, Unremarkable: 3	Yes: 0, No: 3	High: 0, Low: 0, Medium: 0, No: 3	Yes: 0, No: 3	Yes: 0, No: 3	Yes: 0, No: 3	Yes: 0, No: 3	Yes: 0, No: 3	Yes: 0, No: 3	Yes: 0, No: 3	Yes: 0, No: 3	Yes: 0, No: 3	Yes: 0, No: 3	Yes: 0, No: 3	High: 0, Low: 0, Medium: 0, No: 3	Yes: 0, No: 3	Yes: 0, No: 3	Yes: 0, No: 3	Yes: 0, No: 3	Yes: 0, No: 3	Yes: 0, No: 3	Yes: 0, No: 3	High: 0, Low: 0, Medium: 0, No: 3	Yes: 0, No: 3	Yes: 0, No: 3	Yes: 0, No: 3	Yes: 0, No: 3	Yes: 0, No: 3	Yes: 0, No: 3	Yes: 0, No: 3	High: 0, Low: 0, Medium: 0, No: 3	Yes: 0, No: 3	Yes: 0, No: 3	Yes: 0, No: 3	Yes: 0, No: 3	Yes: 0, No: 3	Yes: 0, No: 3	Yes: 0, No: 3	High: 0, Low: 0, Medium: 0, No: 3	Yes: 0, No: 3	Yes: 0, No: 3	Yes: 0, No: 3	Yes: 0, No: 3	Yes: 0, No: 3	Yes: 0, No: 3	Yes: 0, No: 3	High: 0, Low: 0, Medium: 0, No: 3	Yes: 0, No: 3
88	TB	Abnormal: 3, Unremarkable: 0	Yes: 3, No: 0	High: 3, Low: 0, Medium: 0, No: 0	Yes: 3, No: 0	Yes: 1, No: 2	Yes: 0, No: 3	Yes: 2, No: 1	Yes: 3, No: 0	Yes: 0, No: 3	Yes: 3, No: 0	Yes: 0, No: 3	Yes: 3, No: 0	Yes: 0, No: 3	Yes: 3, No: 0	High: 0, Low: 0, Medium: 3, No: 0	Yes: 1, No: 2	Yes: 0, No: 3	Yes: 3, No: 0	Yes: 0, No: 3	Yes: 1, No: 2	Yes: 0, No: 3	Yes: 0, No: 3	High: 0, Low: 0, Medium: 0, No: 3	Yes: 0, No: 3	Yes: 0, No: 3	Yes: 0, No: 3	Yes: 0, No: 3	Yes: 0, No: 3	Yes: 0, No: 3	Yes: 2, No: 1	High: 0, Low: 1, Medium: 1, No: 1	Yes: 2, No: 1	Yes: 0, No: 3	Yes: 2, No: 1	Yes: 0, No: 3	Yes: 1, No: 2	Yes: 0, No: 3	Yes: 2, No: 1	High: 0, Low: 2, Medium: 0, No: 1	Yes: 1, No: 2	Yes: 0, No: 3	Yes: 2, No: 1	Yes: 0, No: 3	Yes: 1, No: 2	Yes: 0, No: 3	Yes: 0, No: 3	High: 0, Low: 0, Medium: 0, No: 3	Yes: 0, No: 3
89	TB	Abnormal: 3, Unremarkable: 0	Yes: 3, No: 0	High: 0, Low: 1, Medium: 2, No: 0	Yes: 2, No: 1	Yes: 3, No: 0	Yes: 1, No: 2	Yes: 0, No: 3	Yes: 0, No: 3	Yes: 0, No: 3	Yes: 3, No: 0	Yes: 0, No: 3	Yes: 0, No: 3	Yes: 0, No: 3	Yes: 1, No: 2	High: 1, Low: 0, Medium: 0, No: 2	Yes: 0, No: 3	Yes: 0, No: 3	Yes: 1, No: 2	Yes: 0, No: 3	Yes: 0, No: 3	Yes: 0, No: 3	Yes: 1, No: 2	High: 1, Low: 0, Medium: 0, No: 2	Yes: 0, No: 3	Yes: 0, No: 3	Yes: 1, No: 2	Yes: 0, No: 3	Yes: 0, No: 3	Yes: 0, No: 3	Yes: 3, No: 0	High: 3, Low: 0, Medium: 0, No: 0	Yes: 0, No: 3	Yes: 0, No: 3	Yes: 3, No: 0	Yes: 0, No: 3	Yes: 0, No: 3	Yes: 0, No: 3	Yes: 0, No: 3	High: 0, Low: 0, Medium: 0, No: 3	Yes: 0, No: 3	Yes: 0, No: 3	Yes: 0, No: 3	Yes: 0, No: 3	Yes: 0, No: 3	Yes: 0, No: 3	Yes: 0, No: 3	High: 0, Low: 0, Medium: 0, No: 3	Yes: 0, No: 3
90	TB	Abnormal: 3, Unremarkable: 0	Yes: 3, No: 0	High: 3, Low: 0, Medium: 0, No: 0	Yes: 2, No: 1	Yes: 3, No: 0	Yes: 1, No: 2	Yes: 0, No: 3	Yes: 3, No: 0	Yes: 3, No: 0	Yes: 3, No: 0	Yes: 3, No: 0	Yes: 3, No: 0	Yes: 3, No: 0	Yes: 3, No: 0	High: 0, Low: 0, Medium: 3, No: 0	Yes: 0, No: 3	Yes: 1, No: 2	Yes: 3, No: 0	Yes: 3, No: 0	Yes: 3, No: 0	Yes: 3, No: 0	Yes: 2, No: 1	High: 0, Low: 0, Medium: 2, No: 1	Yes: 1, No: 2	Yes: 1, No: 2	Yes: 2, No: 1	Yes: 2, No: 1	Yes: 2, No: 1	Yes: 1, No: 2	Yes: 3, No: 0	High: 1, Low: 0, Medium: 2, No: 0	Yes: 0, No: 3	Yes: 0, No: 3	Yes: 2, No: 1	Yes: 3, No: 0	Yes: 0, No: 3	Yes: 2, No: 1	Yes: 3, No: 0	High: 0, Low: 2, Medium: 1, No: 0	Yes: 0, No: 3	Yes: 0, No: 3	Yes: 2, No: 1	Yes: 2, No: 1	Yes: 3, No: 0	Yes: 3, No: 0	Yes: 2, No: 1	High: 1, Low: 0, Medium: 1, No: 1	Yes: 0, No: 3
91	TB	Abnormal: 3, Unremarkable: 0	Yes: 3, No: 0	High: 2, Low: 1, Medium: 0, No: 0	Yes: 3, No: 0	Yes: 2, No: 1	Yes: 0, No: 3	Yes: 0, No: 3	Yes: 3, No: 0	Yes: 3, No: 0	Yes: 3, No: 0	Yes: 3, No: 0	Yes: 3, No: 0	Yes: 3, No: 0	Yes: 0, No: 3	High: 0, Low: 0, Medium: 0, No: 3	Yes: 0, No: 3	Yes: 0, No: 3	Yes: 0, No: 3	Yes: 0, No: 3	Yes: 0, No: 3	Yes: 0, No: 3	Yes: 0, No: 3	High: 0, Low: 0, Medium: 0, No: 3	Yes: 0, No: 3	Yes: 0, No: 3	Yes: 0, No: 3	Yes: 0, No: 3	Yes: 0, No: 3	Yes: 0, No: 3	Yes: 0, No: 3	High: 0, Low: 0, Medium: 0, No: 3	Yes: 0, No: 3	Yes: 0, No: 3	Yes: 0, No: 3	Yes: 0, No: 3	Yes: 0, No: 3	Yes: 0, No: 3	Yes: 0, No: 3	High: 0, Low: 0, Medium: 0, No: 3	Yes: 0, No: 3	Yes: 0, No: 3	Yes: 0, No: 3	Yes: 0, No: 3	Yes: 0, No: 3	Yes: 0, No: 3	Yes: 0, No: 3	High: 0, Low: 0, Medium: 0, No: 3	Yes: 0, No: 3
92	TB	Abnormal: 3, Unremarkable: 0	Yes: 3, No: 0	High: 1, Low: 0, Medium: 2, No: 0	Yes: 1, No: 2	Yes: 1, No: 2	Yes: 2, No: 1	Yes: 1, No: 2	Yes: 0, No: 3	Yes: 0, No: 3	Yes: 3, No: 0	Yes: 2, No: 1	Yes: 2, No: 1	Yes: 3, No: 0	Yes: 3, No: 0	High: 2, Low: 0, Medium: 1, No: 0	Yes: 0, No: 3	Yes: 0, No: 3	Yes: 3, No: 0	Yes: 1, No: 2	Yes: 2, No: 1	Yes: 1, No: 2	Yes: 2, No: 1	High: 1, Low: 0, Medium: 1, No: 1	Yes: 0, No: 3	Yes: 2, No: 1	Yes: 1, No: 2	Yes: 0, No: 3	Yes: 1, No: 2	Yes: 0, No: 3	Yes: 3, No: 0	High: 2, Low: 0, Medium: 1, No: 0	Yes: 0, No: 3	Yes: 0, No: 3	Yes: 0, No: 3	Yes: 1, No: 2	Yes: 2, No: 1	Yes: 3, No: 0	Yes: 3, No: 0	High: 3, Low: 0, Medium: 0, No: 0	Yes: 0, No: 3	Yes: 0, No: 3	Yes: 1, No: 2	Yes: 1, No: 2	Yes: 3, No: 0	Yes: 3, No: 0	Yes: 0, No: 3	High: 0, Low: 0, Medium: 0, No: 3	Yes: 0, No: 3
93	TB	Abnormal: 3, Unremarkable: 0	Yes: 3, No: 0	High: 2, Low: 1, Medium: 0, No: 0	Yes: 2, No: 1	Yes: 2, No: 1	Yes: 1, No: 2	Yes: 0, No: 3	Yes: 3, No: 0	Yes: 3, No: 0	Yes: 3, No: 0	Yes: 3, No: 0	Yes: 3, No: 0	Yes: 3, No: 0	Yes: 1, No: 2	High: 0, Low: 1, Medium: 0, No: 2	Yes: 0, No: 3	Yes: 0, No: 3	Yes: 1, No: 2	Yes: 0, No: 3	Yes: 0, No: 3	Yes: 0, No: 3	Yes: 0, No: 3	High: 0, Low: 0, Medium: 0, No: 3	Yes: 0, No: 3	Yes: 0, No: 3	Yes: 0, No: 3	Yes: 0, No: 3	Yes: 0, No: 3	Yes: 0, No: 3	Yes: 0, No: 3	High: 0, Low: 0, Medium: 0, No: 3	Yes: 0, No: 3	Yes: 0, No: 3	Yes: 0, No: 3	Yes: 0, No: 3	Yes: 0, No: 3	Yes: 0, No: 3	Yes: 0, No: 3	High: 0, Low: 0, Medium: 0, No: 3	Yes: 0, No: 3	Yes: 0, No: 3	Yes: 0, No: 3	Yes: 0, No: 3	Yes: 0, No: 3	Yes: 0, No: 3	Yes: 0, No: 3	High: 0, Low: 0, Medium: 0, No: 3	Yes: 0, No: 3
94	TB	Abnormal: 3, Unremarkable: 0	Yes: 2, No: 1	High: 1, Low: 0, Medium: 1, No: 1	Yes: 1, No: 2	Yes: 1, No: 2	Yes: 1, No: 2	Yes: 1, No: 2	Yes: 0, No: 3	Yes: 0, No: 3	Yes: 2, No: 1	Yes: 2, No: 1	Yes: 2, No: 1	Yes: 1, No: 2	Yes: 3, No: 0	High: 2, Low: 0, Medium: 1, No: 0	Yes: 0, No: 3	Yes: 0, No: 3	Yes: 3, No: 0	Yes: 3, No: 0	Yes: 3, No: 0	Yes: 0, No: 3	Yes: 1, No: 2	High: 0, Low: 0, Medium: 1, No: 2	Yes: 0, No: 3	Yes: 0, No: 3	Yes: 1, No: 2	Yes: 1, No: 2	Yes: 1, No: 2	Yes: 0, No: 3	Yes: 1, No: 2	High: 0, Low: 1, Medium: 0, No: 2	Yes: 0, No: 3	Yes: 0, No: 3	Yes: 1, No: 2	Yes: 1, No: 2	Yes: 1, No: 2	Yes: 0, No: 3	Yes: 2, No: 1	High: 1, Low: 0, Medium: 1, No: 1	Yes: 1, No: 2	Yes: 0, No: 3	Yes: 1, No: 2	Yes: 0, No: 3	Yes: 1, No: 2	Yes: 0, No: 3	Yes: 1, No: 2	High: 0, Low: 0, Medium: 1, No: 2	Yes: 0, No: 3
95	Non-TB	Abnormal: 1, Unremarkable: 2	Yes: 1, No: 2	High: 0, Low: 1, Medium: 0, No: 2	Yes: 1, No: 2	Yes: 1, No: 2	Yes: 0, No: 3	Yes: 0, No: 3	Yes: 0, No: 3	Yes: 1, No: 2	Yes: 1, No: 2	Yes: 1, No: 2	Yes: 0, No: 3	Yes: 0, No: 3	Yes: 0, No: 3	High: 0, Low: 0, Medium: 0, No: 3	Yes: 0, No: 3	Yes: 0, No: 3	Yes: 0, No: 3	Yes: 0, No: 3	Yes: 0, No: 3	Yes: 0, No: 3	Yes: 0, No: 3	High: 0, Low: 0, Medium: 0, No: 3	Yes: 0, No: 3	Yes: 0, No: 3	Yes: 0, No: 3	Yes: 0, No: 3	Yes: 0, No: 3	Yes: 0, No: 3	Yes: 0, No: 3	High: 0, Low: 0, Medium: 0, No: 3	Yes: 0, No: 3	Yes: 0, No: 3	Yes: 0, No: 3	Yes: 0, No: 3	Yes: 0, No: 3	Yes: 0, No: 3	Yes: 0, No: 3	High: 0, Low: 0, Medium: 0, No: 3	Yes: 0, No: 3	Yes: 0, No: 3	Yes: 0, No: 3	Yes: 0, No: 3	Yes: 0, No: 3	Yes: 0, No: 3	Yes: 0, No: 3	High: 0, Low: 0, Medium: 0, No: 3	Yes: 0, No: 3
96	TB	Abnormal: 0, Unremarkable: 3	Yes: 0, No: 3	High: 0, Low: 0, Medium: 0, No: 3	Yes: 0, No: 3	Yes: 0, No: 3	Yes: 0, No: 3	Yes: 0, No: 3	Yes: 0, No: 3	Yes: 0, No: 3	Yes: 0, No: 3	Yes: 0, No: 3	Yes: 0, No: 3	Yes: 0, No: 3	Yes: 0, No: 3	High: 0, Low: 0, Medium: 0, No: 3	Yes: 0, No: 3	Yes: 0, No: 3	Yes: 0, No: 3	Yes: 0, No: 3	Yes: 0, No: 3	Yes: 0, No: 3	Yes: 0, No: 3	High: 0, Low: 0, Medium: 0, No: 3	Yes: 0, No: 3	Yes: 0, No: 3	Yes: 0, No: 3	Yes: 0, No: 3	Yes: 0, No: 3	Yes: 0, No: 3	Yes: 0, No: 3	High: 0, Low: 0, Medium: 0, No: 3	Yes: 0, No: 3	Yes: 0, No: 3	Yes: 0, No: 3	Yes: 0, No: 3	Yes: 0, No: 3	Yes: 0, No: 3	Yes: 0, No: 3	High: 0, Low: 0, Medium: 0, No: 3	Yes: 0, No: 3	Yes: 0, No: 3	Yes: 0, No: 3	Yes: 0, No: 3	Yes: 0, No: 3	Yes: 0, No: 3	Yes: 0, No: 3	High: 0, Low: 0, Medium: 0, No: 3	Yes: 0, No: 3
97	TB	Abnormal: 3, Unremarkable: 0	Yes: 3, No: 0	High: 2, Low: 0, Medium: 1, No: 0	Yes: 3, No: 0	Yes: 2, No: 1	Yes: 0, No: 3	Yes: 1, No: 2	Yes: 2, No: 1	Yes: 0, No: 3	Yes: 3, No: 0	Yes: 1, No: 2	Yes: 1, No: 2	Yes: 1, No: 2	Yes: 3, No: 0	High: 3, Low: 0, Medium: 0, No: 0	Yes: 2, No: 1	Yes: 1, No: 2	Yes: 3, No: 0	Yes: 3, No: 0	Yes: 2, No: 1	Yes: 3, No: 0	Yes: 2, No: 1	High: 0, Low: 1, Medium: 1, No: 1	Yes: 1, No: 2	Yes: 0, No: 3	Yes: 1, No: 2	Yes: 0, No: 3	Yes: 0, No: 3	Yes: 1, No: 2	Yes: 3, No: 0	High: 1, Low: 1, Medium: 1, No: 0	Yes: 0, No: 3	Yes: 0, No: 3	Yes: 2, No: 1	Yes: 1, No: 2	Yes: 0, No: 3	Yes: 3, No: 0	Yes: 2, No: 1	High: 0, Low: 0, Medium: 2, No: 1	Yes: 0, No: 3	Yes: 0, No: 3	Yes: 1, No: 2	Yes: 1, No: 2	Yes: 0, No: 3	Yes: 1, No: 2	Yes: 1, No: 2	High: 1, Low: 0, Medium: 0, No: 2	Yes: 0, No: 3
98	Non-TB	Abnormal: 0, Unremarkable: 3	Yes: 0, No: 3	High: 0, Low: 0, Medium: 0, No: 3	Yes: 0, No: 3	Yes: 0, No: 3	Yes: 0, No: 3	Yes: 0, No: 3	Yes: 0, No: 3	Yes: 0, No: 3	Yes: 0, No: 3	Yes: 0, No: 3	Yes: 0, No: 3	Yes: 0, No: 3	Yes: 0, No: 3	High: 0, Low: 0, Medium: 0, No: 3	Yes: 0, No: 3	Yes: 0, No: 3	Yes: 0, No: 3	Yes: 0, No: 3	Yes: 0, No: 3	Yes: 0, No: 3	Yes: 0, No: 3	High: 0, Low: 0, Medium: 0, No: 3	Yes: 0, No: 3	Yes: 0, No: 3	Yes: 0, No: 3	Yes: 0, No: 3	Yes: 0, No: 3	Yes: 0, No: 3	Yes: 0, No: 3	High: 0, Low: 0, Medium: 0, No: 3	Yes: 0, No: 3	Yes: 0, No: 3	Yes: 0, No: 3	Yes: 0, No: 3	Yes: 0, No: 3	Yes: 0, No: 3	Yes: 0, No: 3	High: 0, Low: 0, Medium: 0, No: 3	Yes: 0, No: 3	Yes: 0, No: 3	Yes: 0, No: 3	Yes: 0, No: 3	Yes: 0, No: 3	Yes: 0, No: 3	Yes: 0, No: 3	High: 0, Low: 0, Medium: 0, No: 3	Yes: 0, No: 3
99	TB	Abnormal: 3, Unremarkable: 0	Yes: 3, No: 0	High: 1, Low: 0, Medium: 2, No: 0	Yes: 2, No: 1	Yes: 2, No: 1	Yes: 0, No: 3	Yes: 2, No: 1	Yes: 3, No: 0	Yes: 3, No: 0	Yes: 2, No: 1	Yes: 3, No: 0	Yes: 2, No: 1	Yes: 2, No: 1	Yes: 3, No: 0	High: 2, Low: 0, Medium: 1, No: 0	Yes: 3, No: 0	Yes: 1, No: 2	Yes: 2, No: 1	Yes: 1, No: 2	Yes: 3, No: 0	Yes: 3, No: 0	Yes: 3, No: 0	High: 0, Low: 1, Medium: 2, No: 0	Yes: 1, No: 2	Yes: 0, No: 3	Yes: 1, No: 2	Yes: 0, No: 3	Yes: 1, No: 2	Yes: 3, No: 0	Yes: 1, No: 2	High: 0, Low: 0, Medium: 1, No: 2	Yes: 0, No: 3	Yes: 0, No: 3	Yes: 0, No: 3	Yes: 1, No: 2	Yes: 1, No: 2	Yes: 1, No: 2	Yes: 2, No: 1	High: 0, Low: 1, Medium: 1, No: 1	Yes: 1, No: 2	Yes: 0, No: 3	Yes: 0, No: 3	Yes: 0, No: 3	Yes: 1, No: 2	Yes: 1, No: 2	Yes: 2, No: 1	High: 1, Low: 1, Medium: 0, No: 1	Yes: 0, No: 3
100	Non-TB	Abnormal: 1, Unremarkable: 2	Yes: 0, No: 3	High: 0, Low: 0, Medium: 0, No: 3	Yes: 0, No: 3	Yes: 0, No: 3	Yes: 0, No: 3	Yes: 0, No: 3	Yes: 0, No: 3	Yes: 0, No: 3	Yes: 0, No: 3	Yes: 0, No: 3	Yes: 0, No: 3	Yes: 0, No: 3	Yes: 0, No: 3	High: 0, Low: 0, Medium: 0, No: 3	Yes: 0, No: 3	Yes: 0, No: 3	Yes: 0, No: 3	Yes: 0, No: 3	Yes: 0, No: 3	Yes: 0, No: 3	Yes: 0, No: 3	High: 0, Low: 0, Medium: 0, No: 3	Yes: 0, No: 3	Yes: 0, No: 3	Yes: 0, No: 3	Yes: 0, No: 3	Yes: 0, No: 3	Yes: 0, No: 3	Yes: 0, No: 3	High: 0, Low: 0, Medium: 0, No: 3	Yes: 0, No: 3	Yes: 0, No: 3	Yes: 0, No: 3	Yes: 0, No: 3	Yes: 0, No: 3	Yes: 0, No: 3	Yes: 0, No: 3	High: 0, Low: 0, Medium: 0, No: 3	Yes: 0, No: 3	Yes: 0, No: 3	Yes: 0, No: 3	Yes: 0, No: 3	Yes: 0, No: 3	Yes: 0, No: 3	Yes: 0, No: 3	High: 0, Low: 0, Medium: 0, No: 3	Yes: 0, No: 3
101	Non-TB	Abnormal: 0, Unremarkable: 3	Yes: 0, No: 3	High: 0, Low: 0, Medium: 0, No: 3	Yes: 0, No: 3	Yes: 0, No: 3	Yes: 0, No: 3	Yes: 0, No: 3	Yes: 0, No: 3	Yes: 0, No: 3	Yes: 0, No: 3	Yes: 0, No: 3	Yes: 0, No: 3	Yes: 0, No: 3	Yes: 0, No: 3	High: 0, Low: 0, Medium: 0, No: 3	Yes: 0, No: 3	Yes: 0, No: 3	Yes: 0, No: 3	Yes: 0, No: 3	Yes: 0, No: 3	Yes: 0, No: 3	Yes: 0, No: 3	High: 0, Low: 0, Medium: 0, No: 3	Yes: 0, No: 3	Yes: 0, No: 3	Yes: 0, No: 3	Yes: 0, No: 3	Yes: 0, No: 3	Yes: 0, No: 3	Yes: 0, No: 3	High: 0, Low: 0, Medium: 0, No: 3	Yes: 0, No: 3	Yes: 0, No: 3	Yes: 0, No: 3	Yes: 0, No: 3	Yes: 0, No: 3	Yes: 0, No: 3	Yes: 0, No: 3	High: 0, Low: 0, Medium: 0, No: 3	Yes: 0, No: 3	Yes: 0, No: 3	Yes: 0, No: 3	Yes: 0, No: 3	Yes: 0, No: 3	Yes: 0, No: 3	Yes: 0, No: 3	High: 0, Low: 0, Medium: 0, No: 3	Yes: 0, No: 3
102	TB	Abnormal: 3, Unremarkable: 0	Yes: 3, No: 0	High: 2, Low: 0, Medium: 1, No: 0	Yes: 3, No: 0	Yes: 2, No: 1	Yes: 0, No: 3	Yes: 0, No: 3	Yes: 3, No: 0	Yes: 3, No: 0	Yes: 3, No: 0	Yes: 3, No: 0	Yes: 3, No: 0	Yes: 3, No: 0	Yes: 2, No: 1	High: 0, Low: 0, Medium: 2, No: 1	Yes: 2, No: 1	Yes: 0, No: 3	Yes: 2, No: 1	Yes: 0, No: 3	Yes: 0, No: 3	Yes: 0, No: 3	Yes: 1, No: 2	High: 0, Low: 0, Medium: 1, No: 2	Yes: 1, No: 2	Yes: 1, No: 2	Yes: 1, No: 2	Yes: 1, No: 2	Yes: 1, No: 2	Yes: 1, No: 2	Yes: 1, No: 2	High: 0, Low: 0, Medium: 1, No: 2	Yes: 0, No: 3	Yes: 0, No: 3	Yes: 1, No: 2	Yes: 0, No: 3	Yes: 0, No: 3	Yes: 0, No: 3	Yes: 1, No: 2	High: 0, Low: 0, Medium: 1, No: 2	Yes: 1, No: 2	Yes: 0, No: 3	Yes: 0, No: 3	Yes: 0, No: 3	Yes: 0, No: 3	Yes: 0, No: 3	Yes: 1, No: 2	High: 0, Low: 0, Medium: 1, No: 2	Yes: 0, No: 3
103	Non-TB	Abnormal: 1, Unremarkable: 2	Yes: 0, No: 3	High: 0, Low: 0, Medium: 0, No: 3	Yes: 0, No: 3	Yes: 0, No: 3	Yes: 0, No: 3	Yes: 0, No: 3	Yes: 0, No: 3	Yes: 0, No: 3	Yes: 0, No: 3	Yes: 0, No: 3	Yes: 0, No: 3	Yes: 0, No: 3	Yes: 0, No: 3	High: 0, Low: 0, Medium: 0, No: 3	Yes: 0, No: 3	Yes: 0, No: 3	Yes: 0, No: 3	Yes: 0, No: 3	Yes: 0, No: 3	Yes: 0, No: 3	Yes: 0, No: 3	High: 0, Low: 0, Medium: 0, No: 3	Yes: 0, No: 3	Yes: 0, No: 3	Yes: 0, No: 3	Yes: 0, No: 3	Yes: 0, No: 3	Yes: 0, No: 3	Yes: 0, No: 3	High: 0, Low: 0, Medium: 0, No: 3	Yes: 0, No: 3	Yes: 0, No: 3	Yes: 0, No: 3	Yes: 0, No: 3	Yes: 0, No: 3	Yes: 0, No: 3	Yes: 0, No: 3	High: 0, Low: 0, Medium: 0, No: 3	Yes: 0, No: 3	Yes: 0, No: 3	Yes: 0, No: 3	Yes: 0, No: 3	Yes: 0, No: 3	Yes: 0, No: 3	Yes: 0, No: 3	High: 0, Low: 0, Medium: 0, No: 3	Yes: 0, No: 3
104	TB	Abnormal: 1, Unremarkable: 2	Yes: 1, No: 2	High: 0, Low: 1, Medium: 0, No: 2	Yes: 0, No: 3	Yes: 0, No: 3	Yes: 1, No: 2	Yes: 1, No: 2	Yes: 0, No: 3	Yes: 0, No: 3	Yes: 1, No: 2	Yes: 0, No: 3	Yes: 0, No: 3	Yes: 0, No: 3	Yes: 0, No: 3	High: 0, Low: 0, Medium: 0, No: 3	Yes: 0, No: 3	Yes: 0, No: 3	Yes: 0, No: 3	Yes: 0, No: 3	Yes: 0, No: 3	Yes: 0, No: 3	Yes: 0, No: 3	High: 0, Low: 0, Medium: 0, No: 3	Yes: 0, No: 3	Yes: 0, No: 3	Yes: 0, No: 3	Yes: 0, No: 3	Yes: 0, No: 3	Yes: 0, No: 3	Yes: 0, No: 3	High: 0, Low: 0, Medium: 0, No: 3	Yes: 0, No: 3	Yes: 0, No: 3	Yes: 0, No: 3	Yes: 0, No: 3	Yes: 0, No: 3	Yes: 0, No: 3	Yes: 0, No: 3	High: 0, Low: 0, Medium: 0, No: 3	Yes: 0, No: 3	Yes: 0, No: 3	Yes: 0, No: 3	Yes: 0, No: 3	Yes: 0, No: 3	Yes: 0, No: 3	Yes: 0, No: 3	High: 0, Low: 0, Medium: 0, No: 3	Yes: 0, No: 3
105	TB	Abnormal: 3, Unremarkable: 0	Yes: 3, No: 0	High: 3, Low: 0, Medium: 0, No: 0	Yes: 3, No: 0	Yes: 1, No: 2	Yes: 0, No: 3	Yes: 2, No: 1	Yes: 2, No: 1	Yes: 1, No: 2	Yes: 3, No: 0	Yes: 3, No: 0	Yes: 0, No: 3	Yes: 2, No: 1	Yes: 2, No: 1	High: 0, Low: 0, Medium: 2, No: 1	Yes: 0, No: 3	Yes: 0, No: 3	Yes: 1, No: 2	Yes: 2, No: 1	Yes: 0, No: 3	Yes: 1, No: 2	Yes: 1, No: 2	High: 0, Low: 0, Medium: 1, No: 2	Yes: 0, No: 3	Yes: 0, No: 3	Yes: 1, No: 2	Yes: 1, No: 2	Yes: 0, No: 3	Yes: 0, No: 3	Yes: 3, No: 0	High: 0, Low: 0, Medium: 3, No: 0	Yes: 0, No: 3	Yes: 0, No: 3	Yes: 1, No: 2	Yes: 3, No: 0	Yes: 0, No: 3	Yes: 2, No: 1	Yes: 3, No: 0	High: 1, Low: 0, Medium: 2, No: 0	Yes: 0, No: 3	Yes: 0, No: 3	Yes: 0, No: 3	Yes: 3, No: 0	Yes: 0, No: 3	Yes: 2, No: 1	Yes: 0, No: 3	High: 0, Low: 0, Medium: 0, No: 3	Yes: 0, No: 3
106	TB	Abnormal: 3, Unremarkable: 0	Yes: 3, No: 0	High: 2, Low: 0, Medium: 1, No: 0	Yes: 2, No: 1	Yes: 2, No: 1	Yes: 1, No: 2	Yes: 0, No: 3	Yes: 3, No: 0	Yes: 2, No: 1	Yes: 3, No: 0	Yes: 2, No: 1	Yes: 0, No: 3	Yes: 2, No: 1	Yes: 3, No: 0	High: 1, Low: 0, Medium: 2, No: 0	Yes: 2, No: 1	Yes: 2, No: 1	Yes: 3, No: 0	Yes: 3, No: 0	Yes: 0, No: 3	Yes: 3, No: 0	Yes: 1, No: 2	High: 0, Low: 0, Medium: 1, No: 2	Yes: 1, No: 2	Yes: 1, No: 2	Yes: 1, No: 2	Yes: 1, No: 2	Yes: 0, No: 3	Yes: 1, No: 2	Yes: 3, No: 0	High: 1, Low: 0, Medium: 2, No: 0	Yes: 0, No: 3	Yes: 0, No: 3	Yes: 2, No: 1	Yes: 2, No: 1	Yes: 0, No: 3	Yes: 3, No: 0	Yes: 2, No: 1	High: 0, Low: 1, Medium: 1, No: 1	Yes: 0, No: 3	Yes: 1, No: 2	Yes: 2, No: 1	Yes: 2, No: 1	Yes: 0, No: 3	Yes: 2, No: 1	Yes: 1, No: 2	High: 0, Low: 0, Medium: 1, No: 2	Yes: 0, No: 3
107	Non-TB	Abnormal: 2, Unremarkable: 1	Yes: 1, No: 2	High: 0, Low: 1, Medium: 0, No: 2	Yes: 1, No: 2	Yes: 1, No: 2	Yes: 0, No: 3	Yes: 0, No: 3	Yes: 1, No: 2	Yes: 1, No: 2	Yes: 1, No: 2	Yes: 1, No: 2	Yes: 0, No: 3	Yes: 0, No: 3	Yes: 0, No: 3	High: 0, Low: 0, Medium: 0, No: 3	Yes: 0, No: 3	Yes: 0, No: 3	Yes: 0, No: 3	Yes: 0, No: 3	Yes: 0, No: 3	Yes: 0, No: 3	Yes: 0, No: 3	High: 0, Low: 0, Medium: 0, No: 3	Yes: 0, No: 3	Yes: 0, No: 3	Yes: 0, No: 3	Yes: 0, No: 3	Yes: 0, No: 3	Yes: 0, No: 3	Yes: 0, No: 3	High: 0, Low: 0, Medium: 0, No: 3	Yes: 0, No: 3	Yes: 0, No: 3	Yes: 0, No: 3	Yes: 0, No: 3	Yes: 0, No: 3	Yes: 0, No: 3	Yes: 1, No: 2	High: 0, Low: 1, Medium: 0, No: 2	Yes: 1, No: 2	Yes: 0, No: 3	Yes: 0, No: 3	Yes: 0, No: 3	Yes: 0, No: 3	Yes: 0, No: 3	Yes: 0, No: 3	High: 0, Low: 0, Medium: 0, No: 3	Yes: 0, No: 3
108	TB	Abnormal: 3, Unremarkable: 0	Yes: 2, No: 1	High: 0, Low: 2, Medium: 0, No: 1	Yes: 1, No: 2	Yes: 1, No: 2	Yes: 1, No: 2	Yes: 1, No: 2	Yes: 2, No: 1	Yes: 2, No: 1	Yes: 2, No: 1	Yes: 1, No: 2	Yes: 0, No: 3	Yes: 1, No: 2	Yes: 3, No: 0	High: 3, Low: 0, Medium: 0, No: 0	Yes: 0, No: 3	Yes: 3, No: 0	Yes: 0, No: 3	Yes: 3, No: 0	Yes: 0, No: 3	Yes: 0, No: 3	Yes: 2, No: 1	High: 0, Low: 2, Medium: 0, No: 1	Yes: 1, No: 2	Yes: 2, No: 1	Yes: 1, No: 2	Yes: 2, No: 1	Yes: 0, No: 3	Yes: 1, No: 2	Yes: 0, No: 3	High: 0, Low: 0, Medium: 0, No: 3	Yes: 0, No: 3	Yes: 0, No: 3	Yes: 0, No: 3	Yes: 0, No: 3	Yes: 0, No: 3	Yes: 0, No: 3	Yes: 0, No: 3	High: 0, Low: 0, Medium: 0, No: 3	Yes: 0, No: 3	Yes: 0, No: 3	Yes: 0, No: 3	Yes: 0, No: 3	Yes: 0, No: 3	Yes: 0, No: 3	Yes: 0, No: 3	High: 0, Low: 0, Medium: 0, No: 3	Yes: 0, No: 3
109	Non-TB	Abnormal: 0, Unremarkable: 3	Yes: 0, No: 3	High: 0, Low: 0, Medium: 0, No: 3	Yes: 0, No: 3	Yes: 0, No: 3	Yes: 0, No: 3	Yes: 0, No: 3	Yes: 0, No: 3	Yes: 0, No: 3	Yes: 0, No: 3	Yes: 0, No: 3	Yes: 0, No: 3	Yes: 0, No: 3	Yes: 0, No: 3	High: 0, Low: 0, Medium: 0, No: 3	Yes: 0, No: 3	Yes: 0, No: 3	Yes: 0, No: 3	Yes: 0, No: 3	Yes: 0, No: 3	Yes: 0, No: 3	Yes: 0, No: 3	High: 0, Low: 0, Medium: 0, No: 3	Yes: 0, No: 3	Yes: 0, No: 3	Yes: 0, No: 3	Yes: 0, No: 3	Yes: 0, No: 3	Yes: 0, No: 3	Yes: 0, No: 3	High: 0, Low: 0, Medium: 0, No: 3	Yes: 0, No: 3	Yes: 0, No: 3	Yes: 0, No: 3	Yes: 0, No: 3	Yes: 0, No: 3	Yes: 0, No: 3	Yes: 0, No: 3	High: 0, Low: 0, Medium: 0, No: 3	Yes: 0, No: 3	Yes: 0, No: 3	Yes: 0, No: 3	Yes: 0, No: 3	Yes: 0, No: 3	Yes: 0, No: 3	Yes: 0, No: 3	High: 0, Low: 0, Medium: 0, No: 3	Yes: 0, No: 3
110	Non-TB	Abnormal: 0, Unremarkable: 3	Yes: 0, No: 3	High: 0, Low: 0, Medium: 0, No: 3	Yes: 0, No: 3	Yes: 0, No: 3	Yes: 0, No: 3	Yes: 0, No: 3	Yes: 0, No: 3	Yes: 0, No: 3	Yes: 0, No: 3	Yes: 0, No: 3	Yes: 0, No: 3	Yes: 0, No: 3	Yes: 0, No: 3	High: 0, Low: 0, Medium: 0, No: 3	Yes: 0, No: 3	Yes: 0, No: 3	Yes: 0, No: 3	Yes: 0, No: 3	Yes: 0, No: 3	Yes: 0, No: 3	Yes: 0, No: 3	High: 0, Low: 0, Medium: 0, No: 3	Yes: 0, No: 3	Yes: 0, No: 3	Yes: 0, No: 3	Yes: 0, No: 3	Yes: 0, No: 3	Yes: 0, No: 3	Yes: 0, No: 3	High: 0, Low: 0, Medium: 0, No: 3	Yes: 0, No: 3	Yes: 0, No: 3	Yes: 0, No: 3	Yes: 0, No: 3	Yes: 0, No: 3	Yes: 0, No: 3	Yes: 0, No: 3	High: 0, Low: 0, Medium: 0, No: 3	Yes: 0, No: 3	Yes: 0, No: 3	Yes: 0, No: 3	Yes: 0, No: 3	Yes: 0, No: 3	Yes: 0, No: 3	Yes: 0, No: 3	High: 0, Low: 0, Medium: 0, No: 3	Yes: 0, No: 3
111	TB	Abnormal: 0, Unremarkable: 3	Yes: 0, No: 3	High: 0, Low: 0, Medium: 0, No: 3	Yes: 0, No: 3	Yes: 0, No: 3	Yes: 0, No: 3	Yes: 0, No: 3	Yes: 0, No: 3	Yes: 0, No: 3	Yes: 0, No: 3	Yes: 0, No: 3	Yes: 0, No: 3	Yes: 0, No: 3	Yes: 0, No: 3	High: 0, Low: 0, Medium: 0, No: 3	Yes: 0, No: 3	Yes: 0, No: 3	Yes: 0, No: 3	Yes: 0, No: 3	Yes: 0, No: 3	Yes: 0, No: 3	Yes: 0, No: 3	High: 0, Low: 0, Medium: 0, No: 3	Yes: 0, No: 3	Yes: 0, No: 3	Yes: 0, No: 3	Yes: 0, No: 3	Yes: 0, No: 3	Yes: 0, No: 3	Yes: 0, No: 3	High: 0, Low: 0, Medium: 0, No: 3	Yes: 0, No: 3	Yes: 0, No: 3	Yes: 0, No: 3	Yes: 0, No: 3	Yes: 0, No: 3	Yes: 0, No: 3	Yes: 0, No: 3	High: 0, Low: 0, Medium: 0, No: 3	Yes: 0, No: 3	Yes: 0, No: 3	Yes: 0, No: 3	Yes: 0, No: 3	Yes: 0, No: 3	Yes: 0, No: 3	Yes: 0, No: 3	High: 0, Low: 0, Medium: 0, No: 3	Yes: 0, No: 3
112	TB	Abnormal: 3, Unremarkable: 0	Yes: 2, No: 1	High: 1, Low: 0, Medium: 1, No: 1	Yes: 2, No: 1	Yes: 1, No: 2	Yes: 0, No: 3	Yes: 1, No: 2	Yes: 2, No: 1	Yes: 0, No: 3	Yes: 2, No: 1	Yes: 1, No: 2	Yes: 0, No: 3	Yes: 0, No: 3	Yes: 3, No: 0	High: 1, Low: 0, Medium: 2, No: 0	Yes: 3, No: 0	Yes: 0, No: 3	Yes: 3, No: 0	Yes: 3, No: 0	Yes: 3, No: 0	Yes: 0, No: 3	Yes: 0, No: 3	High: 0, Low: 0, Medium: 0, No: 3	Yes: 0, No: 3	Yes: 0, No: 3	Yes: 0, No: 3	Yes: 0, No: 3	Yes: 0, No: 3	Yes: 0, No: 3	Yes: 2, No: 1	High: 2, Low: 0, Medium: 0, No: 1	Yes: 0, No: 3	Yes: 0, No: 3	Yes: 1, No: 2	Yes: 0, No: 3	Yes: 2, No: 1	Yes: 0, No: 3	Yes: 2, No: 1	High: 0, Low: 1, Medium: 1, No: 1	Yes: 0, No: 3	Yes: 0, No: 3	Yes: 2, No: 1	Yes: 0, No: 3	Yes: 0, No: 3	Yes: 0, No: 3	Yes: 0, No: 3	High: 0, Low: 0, Medium: 0, No: 3	Yes: 0, No: 3
113	TB	Abnormal: 3, Unremarkable: 0	Yes: 3, No: 0	High: 1, Low: 0, Medium: 2, No: 0	Yes: 2, No: 1	Yes: 2, No: 1	Yes: 1, No: 2	Yes: 0, No: 3	Yes: 0, No: 3	Yes: 0, No: 3	Yes: 3, No: 0	Yes: 0, No: 3	Yes: 2, No: 1	Yes: 0, No: 3	Yes: 3, No: 0	High: 2, Low: 0, Medium: 1, No: 0	Yes: 1, No: 2	Yes: 0, No: 3	Yes: 2, No: 1	Yes: 0, No: 3	Yes: 3, No: 0	Yes: 0, No: 3	Yes: 1, No: 2	High: 0, Low: 0, Medium: 1, No: 2	Yes: 0, No: 3	Yes: 0, No: 3	Yes: 1, No: 2	Yes: 0, No: 3	Yes: 0, No: 3	Yes: 0, No: 3	Yes: 3, No: 0	High: 2, Low: 0, Medium: 1, No: 0	Yes: 0, No: 3	Yes: 0, No: 3	Yes: 1, No: 2	Yes: 0, No: 3	Yes: 3, No: 0	Yes: 0, No: 3	Yes: 2, No: 1	High: 1, Low: 0, Medium: 1, No: 1	Yes: 0, No: 3	Yes: 0, No: 3	Yes: 1, No: 2	Yes: 0, No: 3	Yes: 1, No: 2	Yes: 0, No: 3	Yes: 0, No: 3	High: 0, Low: 0, Medium: 0, No: 3	Yes: 0, No: 3
114	Non-TB	Abnormal: 3, Unremarkable: 0	Yes: 1, No: 2	High: 0, Low: 1, Medium: 0, No: 2	Yes: 1, No: 2	Yes: 0, No: 3	Yes: 0, No: 3	Yes: 1, No: 2	Yes: 0, No: 3	Yes: 1, No: 2	Yes: 0, No: 3	Yes: 1, No: 2	Yes: 0, No: 3	Yes: 0, No: 3	Yes: 2, No: 1	High: 0, Low: 2, Medium: 0, No: 1	Yes: 0, No: 3	Yes: 2, No: 1	Yes: 0, No: 3	Yes: 0, No: 3	Yes: 0, No: 3	Yes: 0, No: 3	Yes: 0, No: 3	High: 0, Low: 0, Medium: 0, No: 3	Yes: 0, No: 3	Yes: 0, No: 3	Yes: 0, No: 3	Yes: 0, No: 3	Yes: 0, No: 3	Yes: 0, No: 3	Yes: 3, No: 0	High: 2, Low: 0, Medium: 1, No: 0	Yes: 0, No: 3	Yes: 3, No: 0	Yes: 0, No: 3	Yes: 0, No: 3	Yes: 0, No: 3	Yes: 0, No: 3	Yes: 2, No: 1	High: 0, Low: 2, Medium: 0, No: 1	Yes: 0, No: 3	Yes: 2, No: 1	Yes: 0, No: 3	Yes: 0, No: 3	Yes: 0, No: 3	Yes: 0, No: 3	Yes: 0, No: 3	High: 0, Low: 0, Medium: 0, No: 3	Yes: 0, No: 3
115	Non-TB	Abnormal: 0, Unremarkable: 3	Yes: 0, No: 3	High: 0, Low: 0, Medium: 0, No: 3	Yes: 0, No: 3	Yes: 0, No: 3	Yes: 0, No: 3	Yes: 0, No: 3	Yes: 0, No: 3	Yes: 0, No: 3	Yes: 0, No: 3	Yes: 0, No: 3	Yes: 0, No: 3	Yes: 0, No: 3	Yes: 0, No: 3	High: 0, Low: 0, Medium: 0, No: 3	Yes: 0, No: 3	Yes: 0, No: 3	Yes: 0, No: 3	Yes: 0, No: 3	Yes: 0, No: 3	Yes: 0, No: 3	Yes: 0, No: 3	High: 0, Low: 0, Medium: 0, No: 3	Yes: 0, No: 3	Yes: 0, No: 3	Yes: 0, No: 3	Yes: 0, No: 3	Yes: 0, No: 3	Yes: 0, No: 3	Yes: 0, No: 3	High: 0, Low: 0, Medium: 0, No: 3	Yes: 0, No: 3	Yes: 0, No: 3	Yes: 0, No: 3	Yes: 0, No: 3	Yes: 0, No: 3	Yes: 0, No: 3	Yes: 0, No: 3	High: 0, Low: 0, Medium: 0, No: 3	Yes: 0, No: 3	Yes: 0, No: 3	Yes: 0, No: 3	Yes: 0, No: 3	Yes: 0, No: 3	Yes: 0, No: 3	Yes: 0, No: 3	High: 0, Low: 0, Medium: 0, No: 3	Yes: 0, No: 3
116	Non-TB	Abnormal: 2, Unremarkable: 1	Yes: 0, No: 3	High: 0, Low: 0, Medium: 0, No: 3	Yes: 0, No: 3	Yes: 0, No: 3	Yes: 0, No: 3	Yes: 0, No: 3	Yes: 0, No: 3	Yes: 0, No: 3	Yes: 0, No: 3	Yes: 0, No: 3	Yes: 0, No: 3	Yes: 0, No: 3	Yes: 1, No: 2	High: 0, Low: 0, Medium: 1, No: 2	Yes: 1, No: 2	Yes: 1, No: 2	Yes: 0, No: 3	Yes: 0, No: 3	Yes: 0, No: 3	Yes: 0, No: 3	Yes: 0, No: 3	High: 0, Low: 0, Medium: 0, No: 3	Yes: 0, No: 3	Yes: 0, No: 3	Yes: 0, No: 3	Yes: 0, No: 3	Yes: 0, No: 3	Yes: 0, No: 3	Yes: 0, No: 3	High: 0, Low: 0, Medium: 0, No: 3	Yes: 0, No: 3	Yes: 0, No: 3	Yes: 0, No: 3	Yes: 0, No: 3	Yes: 0, No: 3	Yes: 0, No: 3	Yes: 0, No: 3	High: 0, Low: 0, Medium: 0, No: 3	Yes: 0, No: 3	Yes: 0, No: 3	Yes: 0, No: 3	Yes: 0, No: 3	Yes: 0, No: 3	Yes: 0, No: 3	Yes: 0, No: 3	High: 0, Low: 0, Medium: 0, No: 3	Yes: 0, No: 3
117	Non-TB	Abnormal: 0, Unremarkable: 3	Yes: 0, No: 3	High: 0, Low: 0, Medium: 0, No: 3	Yes: 0, No: 3	Yes: 0, No: 3	Yes: 0, No: 3	Yes: 0, No: 3	Yes: 0, No: 3	Yes: 0, No: 3	Yes: 0, No: 3	Yes: 0, No: 3	Yes: 0, No: 3	Yes: 0, No: 3	Yes: 0, No: 3	High: 0, Low: 0, Medium: 0, No: 3	Yes: 0, No: 3	Yes: 0, No: 3	Yes: 0, No: 3	Yes: 0, No: 3	Yes: 0, No: 3	Yes: 0, No: 3	Yes: 0, No: 3	High: 0, Low: 0, Medium: 0, No: 3	Yes: 0, No: 3	Yes: 0, No: 3	Yes: 0, No: 3	Yes: 0, No: 3	Yes: 0, No: 3	Yes: 0, No: 3	Yes: 0, No: 3	High: 0, Low: 0, Medium: 0, No: 3	Yes: 0, No: 3	Yes: 0, No: 3	Yes: 0, No: 3	Yes: 0, No: 3	Yes: 0, No: 3	Yes: 0, No: 3	Yes: 0, No: 3	High: 0, Low: 0, Medium: 0, No: 3	Yes: 0, No: 3	Yes: 0, No: 3	Yes: 0, No: 3	Yes: 0, No: 3	Yes: 0, No: 3	Yes: 0, No: 3	Yes: 0, No: 3	High: 0, Low: 0, Medium: 0, No: 3	Yes: 0, No: 3
118	TB	Abnormal: 3, Unremarkable: 0	Yes: 2, No: 1	High: 0, Low: 0, Medium: 2, No: 1	Yes: 1, No: 2	Yes: 0, No: 3	Yes: 1, No: 2	Yes: 2, No: 1	Yes: 0, No: 3	Yes: 0, No: 3	Yes: 2, No: 1	Yes: 1, No: 2	Yes: 2, No: 1	Yes: 2, No: 1	Yes: 3, No: 0	High: 0, Low: 1, Medium: 2, No: 0	Yes: 0, No: 3	Yes: 0, No: 3	Yes: 1, No: 2	Yes: 0, No: 3	Yes: 1, No: 2	Yes: 3, No: 0	Yes: 1, No: 2	High: 1, Low: 0, Medium: 0, No: 2	Yes: 0, No: 3	Yes: 0, No: 3	Yes: 0, No: 3	Yes: 0, No: 3	Yes: 1, No: 2	Yes: 0, No: 3	Yes: 3, No: 0	High: 2, Low: 0, Medium: 1, No: 0	Yes: 0, No: 3	Yes: 0, No: 3	Yes: 0, No: 3	Yes: 0, No: 3	Yes: 3, No: 0	Yes: 1, No: 2	Yes: 2, No: 1	High: 0, Low: 1, Medium: 1, No: 1	Yes: 0, No: 3	Yes: 0, No: 3	Yes: 0, No: 3	Yes: 0, No: 3	Yes: 1, No: 2	Yes: 2, No: 1	Yes: 1, No: 2	High: 1, Low: 0, Medium: 0, No: 2	Yes: 0, No: 3
119	Non-TB	Abnormal: 2, Unremarkable: 1	Yes: 1, No: 2	High: 0, Low: 1, Medium: 0, No: 2	Yes: 0, No: 3	Yes: 1, No: 2	Yes: 1, No: 2	Yes: 0, No: 3	Yes: 0, No: 3	Yes: 0, No: 3	Yes: 0, No: 3	Yes: 0, No: 3	Yes: 0, No: 3	Yes: 1, No: 2	Yes: 0, No: 3	High: 0, Low: 0, Medium: 0, No: 3	Yes: 0, No: 3	Yes: 0, No: 3	Yes: 0, No: 3	Yes: 0, No: 3	Yes: 0, No: 3	Yes: 0, No: 3	Yes: 0, No: 3	High: 0, Low: 0, Medium: 0, No: 3	Yes: 0, No: 3	Yes: 0, No: 3	Yes: 0, No: 3	Yes: 0, No: 3	Yes: 0, No: 3	Yes: 0, No: 3	Yes: 0, No: 3	High: 0, Low: 0, Medium: 0, No: 3	Yes: 0, No: 3	Yes: 0, No: 3	Yes: 0, No: 3	Yes: 0, No: 3	Yes: 0, No: 3	Yes: 0, No: 3	Yes: 2, No: 1	High: 0, Low: 2, Medium: 0, No: 1	Yes: 0, No: 3	Yes: 0, No: 3	Yes: 0, No: 3	Yes: 0, No: 3	Yes: 0, No: 3	Yes: 2, No: 1	Yes: 0, No: 3	High: 0, Low: 0, Medium: 0, No: 3	Yes: 0, No: 3
120	TB	Abnormal: 3, Unremarkable: 0	Yes: 3, No: 0	High: 3, Low: 0, Medium: 0, No: 0	Yes: 3, No: 0	Yes: 3, No: 0	Yes: 0, No: 3	Yes: 0, No: 3	Yes: 3, No: 0	Yes: 3, No: 0	Yes: 3, No: 0	Yes: 3, No: 0	Yes: 3, No: 0	Yes: 3, No: 0	Yes: 3, No: 0	High: 0, Low: 0, Medium: 3, No: 0	Yes: 3, No: 0	Yes: 3, No: 0	Yes: 3, No: 0	Yes: 3, No: 0	Yes: 3, No: 0	Yes: 2, No: 1	Yes: 1, No: 2	High: 0, Low: 0, Medium: 1, No: 2	Yes: 1, No: 2	Yes: 1, No: 2	Yes: 1, No: 2	Yes: 1, No: 2	Yes: 1, No: 2	Yes: 1, No: 2	Yes: 2, No: 1	High: 0, Low: 1, Medium: 1, No: 1	Yes: 0, No: 3	Yes: 0, No: 3	Yes: 2, No: 1	Yes: 1, No: 2	Yes: 0, No: 3	Yes: 0, No: 3	Yes: 1, No: 2	High: 0, Low: 0, Medium: 1, No: 2	Yes: 0, No: 3	Yes: 0, No: 3	Yes: 1, No: 2	Yes: 0, No: 3	Yes: 0, No: 3	Yes: 0, No: 3	Yes: 0, No: 3	High: 0, Low: 0, Medium: 0, No: 3	Yes: 0, No: 3
121	TB	Abnormal: 3, Unremarkable: 0	Yes: 3, No: 0	High: 2, Low: 0, Medium: 1, No: 0	Yes: 3, No: 0	Yes: 0, No: 3	Yes: 0, No: 3	Yes: 2, No: 1	Yes: 3, No: 0	Yes: 3, No: 0	Yes: 3, No: 0	Yes: 3, No: 0	Yes: 3, No: 0	Yes: 3, No: 0	Yes: 3, No: 0	High: 1, Low: 0, Medium: 2, No: 0	Yes: 1, No: 2	Yes: 2, No: 1	Yes: 3, No: 0	Yes: 3, No: 0	Yes: 1, No: 2	Yes: 1, No: 2	Yes: 0, No: 3	High: 0, Low: 0, Medium: 0, No: 3	Yes: 0, No: 3	Yes: 0, No: 3	Yes: 0, No: 3	Yes: 0, No: 3	Yes: 0, No: 3	Yes: 0, No: 3	Yes: 2, No: 1	High: 1, Low: 0, Medium: 1, No: 1	Yes: 0, No: 3	Yes: 0, No: 3	Yes: 1, No: 2	Yes: 2, No: 1	Yes: 0, No: 3	Yes: 0, No: 3	Yes: 2, No: 1	High: 0, Low: 1, Medium: 1, No: 1	Yes: 0, No: 3	Yes: 1, No: 2	Yes: 1, No: 2	Yes: 2, No: 1	Yes: 1, No: 2	Yes: 2, No: 1	Yes: 2, No: 1	High: 2, Low: 0, Medium: 0, No: 1	Yes: 0, No: 3
122	Non-TB	Abnormal: 0, Unremarkable: 3	Yes: 0, No: 3	High: 0, Low: 0, Medium: 0, No: 3	Yes: 0, No: 3	Yes: 0, No: 3	Yes: 0, No: 3	Yes: 0, No: 3	Yes: 0, No: 3	Yes: 0, No: 3	Yes: 0, No: 3	Yes: 0, No: 3	Yes: 0, No: 3	Yes: 0, No: 3	Yes: 0, No: 3	High: 0, Low: 0, Medium: 0, No: 3	Yes: 0, No: 3	Yes: 0, No: 3	Yes: 0, No: 3	Yes: 0, No: 3	Yes: 0, No: 3	Yes: 0, No: 3	Yes: 0, No: 3	High: 0, Low: 0, Medium: 0, No: 3	Yes: 0, No: 3	Yes: 0, No: 3	Yes: 0, No: 3	Yes: 0, No: 3	Yes: 0, No: 3	Yes: 0, No: 3	Yes: 0, No: 3	High: 0, Low: 0, Medium: 0, No: 3	Yes: 0, No: 3	Yes: 0, No: 3	Yes: 0, No: 3	Yes: 0, No: 3	Yes: 0, No: 3	Yes: 0, No: 3	Yes: 0, No: 3	High: 0, Low: 0, Medium: 0, No: 3	Yes: 0, No: 3	Yes: 0, No: 3	Yes: 0, No: 3	Yes: 0, No: 3	Yes: 0, No: 3	Yes: 0, No: 3	Yes: 0, No: 3	High: 0, Low: 0, Medium: 0, No: 3	Yes: 0, No: 3
123	TB	Abnormal: 3, Unremarkable: 0	Yes: 3, No: 0	High: 3, Low: 0, Medium: 0, No: 0	Yes: 3, No: 0	Yes: 2, No: 1	Yes: 0, No: 3	Yes: 0, No: 3	Yes: 3, No: 0	Yes: 3, No: 0	Yes: 3, No: 0	Yes: 3, No: 0	Yes: 3, No: 0	Yes: 2, No: 1	Yes: 3, No: 0	High: 1, Low: 0, Medium: 2, No: 0	Yes: 2, No: 1	Yes: 2, No: 1	Yes: 1, No: 2	Yes: 3, No: 0	Yes: 0, No: 3	Yes: 3, No: 0	Yes: 1, No: 2	High: 0, Low: 0, Medium: 1, No: 2	Yes: 1, No: 2	Yes: 1, No: 2	Yes: 1, No: 2	Yes: 1, No: 2	Yes: 1, No: 2	Yes: 1, No: 2	Yes: 3, No: 0	High: 2, Low: 0, Medium: 1, No: 0	Yes: 0, No: 3	Yes: 0, No: 3	Yes: 0, No: 3	Yes: 3, No: 0	Yes: 0, No: 3	Yes: 2, No: 1	Yes: 1, No: 2	High: 1, Low: 0, Medium: 0, No: 2	Yes: 0, No: 3	Yes: 0, No: 3	Yes: 0, No: 3	Yes: 1, No: 2	Yes: 0, No: 3	Yes: 1, No: 2	Yes: 0, No: 3	High: 0, Low: 0, Medium: 0, No: 3	Yes: 0, No: 3
124	TB	Abnormal: 3, Unremarkable: 0	Yes: 1, No: 2	High: 0, Low: 1, Medium: 0, No: 2	Yes: 1, No: 2	Yes: 0, No: 3	Yes: 0, No: 3	Yes: 0, No: 3	Yes: 1, No: 2	Yes: 0, No: 3	Yes: 1, No: 2	Yes: 0, No: 3	Yes: 0, No: 3	Yes: 1, No: 2	Yes: 3, No: 0	High: 1, Low: 0, Medium: 2, No: 0	Yes: 1, No: 2	Yes: 0, No: 3	Yes: 3, No: 0	Yes: 0, No: 3	Yes: 0, No: 3	Yes: 0, No: 3	Yes: 2, No: 1	High: 1, Low: 0, Medium: 1, No: 1	Yes: 0, No: 3	Yes: 0, No: 3	Yes: 2, No: 1	Yes: 0, No: 3	Yes: 1, No: 2	Yes: 0, No: 3	Yes: 0, No: 3	High: 0, Low: 0, Medium: 0, No: 3	Yes: 0, No: 3	Yes: 0, No: 3	Yes: 0, No: 3	Yes: 0, No: 3	Yes: 0, No: 3	Yes: 0, No: 3	Yes: 0, No: 3	High: 0, Low: 0, Medium: 0, No: 3	Yes: 0, No: 3	Yes: 0, No: 3	Yes: 0, No: 3	Yes: 0, No: 3	Yes: 0, No: 3	Yes: 0, No: 3	Yes: 0, No: 3	High: 0, Low: 0, Medium: 0, No: 3	Yes: 0, No: 3
125	Non-TB	Abnormal: 3, Unremarkable: 0	Yes: 1, No: 2	High: 0, Low: 1, Medium: 0, No: 2	Yes: 0, No: 3	Yes: 0, No: 3	Yes: 1, No: 2	Yes: 1, No: 2	Yes: 0, No: 3	Yes: 1, No: 2	Yes: 0, No: 3	Yes: 0, No: 3	Yes: 0, No: 3	Yes: 0, No: 3	Yes: 3, No: 0	High: 0, Low: 2, Medium: 1, No: 0	Yes: 1, No: 2	Yes: 3, No: 0	Yes: 1, No: 2	Yes: 1, No: 2	Yes: 0, No: 3	Yes: 0, No: 3	Yes: 0, No: 3	High: 0, Low: 0, Medium: 0, No: 3	Yes: 0, No: 3	Yes: 0, No: 3	Yes: 0, No: 3	Yes: 0, No: 3	Yes: 0, No: 3	Yes: 0, No: 3	Yes: 0, No: 3	High: 0, Low: 0, Medium: 0, No: 3	Yes: 0, No: 3	Yes: 0, No: 3	Yes: 0, No: 3	Yes: 0, No: 3	Yes: 0, No: 3	Yes: 0, No: 3	Yes: 0, No: 3	High: 0, Low: 0, Medium: 0, No: 3	Yes: 0, No: 3	Yes: 0, No: 3	Yes: 0, No: 3	Yes: 0, No: 3	Yes: 0, No: 3	Yes: 0, No: 3	Yes: 0, No: 3	High: 0, Low: 0, Medium: 0, No: 3	Yes: 0, No: 3
126	TB	Abnormal: 3, Unremarkable: 0	Yes: 3, No: 0	High: 2, Low: 0, Medium: 1, No: 0	Yes: 2, No: 1	Yes: 1, No: 2	Yes: 1, No: 2	Yes: 2, No: 1	Yes: 0, No: 3	Yes: 0, No: 3	Yes: 2, No: 1	Yes: 0, No: 3	Yes: 3, No: 0	Yes: 3, No: 0	Yes: 2, No: 1	High: 0, Low: 1, Medium: 1, No: 1	Yes: 0, No: 3	Yes: 0, No: 3	Yes: 0, No: 3	Yes: 0, No: 3	Yes: 2, No: 1	Yes: 0, No: 3	Yes: 1, No: 2	High: 0, Low: 0, Medium: 1, No: 2	Yes: 0, No: 3	Yes: 0, No: 3	Yes: 0, No: 3	Yes: 0, No: 3	Yes: 1, No: 2	Yes: 0, No: 3	Yes: 1, No: 2	High: 0, Low: 0, Medium: 1, No: 2	Yes: 0, No: 3	Yes: 0, No: 3	Yes: 0, No: 3	Yes: 0, No: 3	Yes: 1, No: 2	Yes: 0, No: 3	Yes: 3, No: 0	High: 0, Low: 0, Medium: 3, No: 0	Yes: 0, No: 3	Yes: 0, No: 3	Yes: 1, No: 2	Yes: 0, No: 3	Yes: 1, No: 2	Yes: 3, No: 0	Yes: 0, No: 3	High: 0, Low: 0, Medium: 0, No: 3	Yes: 0, No: 3
127	TB	Abnormal: 3, Unremarkable: 0	Yes: 3, No: 0	High: 1, Low: 0, Medium: 2, No: 0	Yes: 3, No: 0	Yes: 1, No: 2	Yes: 0, No: 3	Yes: 2, No: 1	Yes: 1, No: 2	Yes: 1, No: 2	Yes: 3, No: 0	Yes: 3, No: 0	Yes: 2, No: 1	Yes: 3, No: 0	Yes: 3, No: 0	High: 2, Low: 0, Medium: 1, No: 0	Yes: 0, No: 3	Yes: 0, No: 3	Yes: 0, No: 3	Yes: 3, No: 0	Yes: 0, No: 3	Yes: 0, No: 3	Yes: 2, No: 1	High: 0, Low: 0, Medium: 2, No: 1	Yes: 1, No: 2	Yes: 1, No: 2	Yes: 1, No: 2	Yes: 2, No: 1	Yes: 1, No: 2	Yes: 1, No: 2	Yes: 3, No: 0	High: 2, Low: 0, Medium: 1, No: 0	Yes: 0, No: 3	Yes: 0, No: 3	Yes: 0, No: 3	Yes: 3, No: 0	Yes: 0, No: 3	Yes: 0, No: 3	Yes: 1, No: 2	High: 0, Low: 1, Medium: 0, No: 2	Yes: 0, No: 3	Yes: 0, No: 3	Yes: 1, No: 2	Yes: 0, No: 3	Yes: 0, No: 3	Yes: 1, No: 2	Yes: 1, No: 2	High: 1, Low: 0, Medium: 0, No: 2	Yes: 0, No: 3
128	TB	Abnormal: 3, Unremarkable: 0	Yes: 3, No: 0	High: 3, Low: 0, Medium: 0, No: 0	Yes: 3, No: 0	Yes: 1, No: 2	Yes: 0, No: 3	Yes: 2, No: 1	Yes: 0, No: 3	Yes: 1, No: 2	Yes: 0, No: 3	Yes: 3, No: 0	Yes: 2, No: 1	Yes: 2, No: 1	Yes: 3, No: 0	High: 1, Low: 0, Medium: 2, No: 0	Yes: 0, No: 3	Yes: 1, No: 2	Yes: 0, No: 3	Yes: 3, No: 0	Yes: 0, No: 3	Yes: 0, No: 3	Yes: 0, No: 3	High: 0, Low: 0, Medium: 0, No: 3	Yes: 0, No: 3	Yes: 0, No: 3	Yes: 0, No: 3	Yes: 0, No: 3	Yes: 0, No: 3	Yes: 0, No: 3	Yes: 1, No: 2	High: 0, Low: 1, Medium: 0, No: 2	Yes: 0, No: 3	Yes: 0, No: 3	Yes: 0, No: 3	Yes: 1, No: 2	Yes: 0, No: 3	Yes: 0, No: 3	Yes: 1, No: 2	High: 0, Low: 1, Medium: 0, No: 2	Yes: 0, No: 3	Yes: 0, No: 3	Yes: 0, No: 3	Yes: 1, No: 2	Yes: 1, No: 2	Yes: 1, No: 2	Yes: 0, No: 3	High: 0, Low: 0, Medium: 0, No: 3	Yes: 0, No: 3
129	TB	Abnormal: 3, Unremarkable: 0	Yes: 3, No: 0	High: 1, Low: 0, Medium: 2, No: 0	Yes: 1, No: 2	Yes: 2, No: 1	Yes: 1, No: 2	Yes: 1, No: 2	Yes: 0, No: 3	Yes: 0, No: 3	Yes: 0, No: 3	Yes: 3, No: 0	Yes: 0, No: 3	Yes: 2, No: 1	Yes: 2, No: 1	High: 0, Low: 0, Medium: 2, No: 1	Yes: 0, No: 3	Yes: 0, No: 3	Yes: 0, No: 3	Yes: 2, No: 1	Yes: 0, No: 3	Yes: 0, No: 3	Yes: 0, No: 3	High: 0, Low: 0, Medium: 0, No: 3	Yes: 0, No: 3	Yes: 0, No: 3	Yes: 0, No: 3	Yes: 0, No: 3	Yes: 0, No: 3	Yes: 0, No: 3	Yes: 0, No: 3	High: 0, Low: 0, Medium: 0, No: 3	Yes: 0, No: 3	Yes: 0, No: 3	Yes: 0, No: 3	Yes: 0, No: 3	Yes: 0, No: 3	Yes: 0, No: 3	Yes: 0, No: 3	High: 0, Low: 0, Medium: 0, No: 3	Yes: 0, No: 3	Yes: 0, No: 3	Yes: 0, No: 3	Yes: 0, No: 3	Yes: 0, No: 3	Yes: 0, No: 3	Yes: 0, No: 3	High: 0, Low: 0, Medium: 0, No: 3	Yes: 0, No: 3
130	Non-TB	Abnormal: 3, Unremarkable: 0	Yes: 2, No: 1	High: 1, Low: 1, Medium: 0, No: 1	Yes: 2, No: 1	Yes: 1, No: 2	Yes: 0, No: 3	Yes: 0, No: 3	Yes: 1, No: 2	Yes: 1, No: 2	Yes: 1, No: 2	Yes: 1, No: 2	Yes: 2, No: 1	Yes: 1, No: 2	Yes: 3, No: 0	High: 2, Low: 0, Medium: 1, No: 0	Yes: 3, No: 0	Yes: 3, No: 0	Yes: 3, No: 0	Yes: 3, No: 0	Yes: 3, No: 0	Yes: 3, No: 0	Yes: 2, No: 1	High: 0, Low: 0, Medium: 2, No: 1	Yes: 0, No: 3	Yes: 0, No: 3	Yes: 1, No: 2	Yes: 0, No: 3	Yes: 2, No: 1	Yes: 0, No: 3	Yes: 0, No: 3	High: 0, Low: 0, Medium: 0, No: 3	Yes: 0, No: 3	Yes: 0, No: 3	Yes: 0, No: 3	Yes: 0, No: 3	Yes: 0, No: 3	Yes: 0, No: 3	Yes: 0, No: 3	High: 0, Low: 0, Medium: 0, No: 3	Yes: 0, No: 3	Yes: 0, No: 3	Yes: 0, No: 3	Yes: 0, No: 3	Yes: 0, No: 3	Yes: 0, No: 3	Yes: 0, No: 3	High: 0, Low: 0, Medium: 0, No: 3	Yes: 0, No: 3
131	TB	Abnormal: 3, Unremarkable: 0	Yes: 0, No: 3	High: 0, Low: 0, Medium: 0, No: 3	Yes: 0, No: 3	Yes: 0, No: 3	Yes: 0, No: 3	Yes: 0, No: 3	Yes: 0, No: 3	Yes: 0, No: 3	Yes: 0, No: 3	Yes: 0, No: 3	Yes: 0, No: 3	Yes: 0, No: 3	Yes: 2, No: 1	High: 2, Low: 0, Medium: 0, No: 1	Yes: 2, No: 1	Yes: 0, No: 3	Yes: 1, No: 2	Yes: 0, No: 3	Yes: 0, No: 3	Yes: 0, No: 3	Yes: 0, No: 3	High: 0, Low: 0, Medium: 0, No: 3	Yes: 0, No: 3	Yes: 0, No: 3	Yes: 0, No: 3	Yes: 0, No: 3	Yes: 0, No: 3	Yes: 0, No: 3	Yes: 3, No: 0	High: 2, Low: 1, Medium: 0, No: 0	Yes: 2, No: 1	Yes: 0, No: 3	Yes: 3, No: 0	Yes: 0, No: 3	Yes: 1, No: 2	Yes: 0, No: 3	Yes: 2, No: 1	High: 2, Low: 0, Medium: 0, No: 1	Yes: 2, No: 1	Yes: 0, No: 3	Yes: 1, No: 2	Yes: 0, No: 3	Yes: 0, No: 3	Yes: 0, No: 3	Yes: 0, No: 3	High: 0, Low: 0, Medium: 0, No: 3	Yes: 0, No: 3
132	Non-TB	Abnormal: 0, Unremarkable: 3	Yes: 0, No: 3	High: 0, Low: 0, Medium: 0, No: 3	Yes: 0, No: 3	Yes: 0, No: 3	Yes: 0, No: 3	Yes: 0, No: 3	Yes: 0, No: 3	Yes: 0, No: 3	Yes: 0, No: 3	Yes: 0, No: 3	Yes: 0, No: 3	Yes: 0, No: 3	Yes: 0, No: 3	High: 0, Low: 0, Medium: 0, No: 3	Yes: 0, No: 3	Yes: 0, No: 3	Yes: 0, No: 3	Yes: 0, No: 3	Yes: 0, No: 3	Yes: 0, No: 3	Yes: 0, No: 3	High: 0, Low: 0, Medium: 0, No: 3	Yes: 0, No: 3	Yes: 0, No: 3	Yes: 0, No: 3	Yes: 0, No: 3	Yes: 0, No: 3	Yes: 0, No: 3	Yes: 0, No: 3	High: 0, Low: 0, Medium: 0, No: 3	Yes: 0, No: 3	Yes: 0, No: 3	Yes: 0, No: 3	Yes: 0, No: 3	Yes: 0, No: 3	Yes: 0, No: 3	Yes: 0, No: 3	High: 0, Low: 0, Medium: 0, No: 3	Yes: 0, No: 3	Yes: 0, No: 3	Yes: 0, No: 3	Yes: 0, No: 3	Yes: 0, No: 3	Yes: 0, No: 3	Yes: 0, No: 3	High: 0, Low: 0, Medium: 0, No: 3	Yes: 0, No: 3
133	TB	Abnormal: 3, Unremarkable: 0	Yes: 3, No: 0	High: 0, Low: 2, Medium: 1, No: 0	Yes: 3, No: 0	Yes: 2, No: 1	Yes: 0, No: 3	Yes: 1, No: 2	Yes: 0, No: 3	Yes: 0, No: 3	Yes: 2, No: 1	Yes: 3, No: 0	Yes: 3, No: 0	Yes: 0, No: 3	Yes: 3, No: 0	High: 3, Low: 0, Medium: 0, No: 0	Yes: 0, No: 3	Yes: 0, No: 3	Yes: 0, No: 3	Yes: 0, No: 3	Yes: 0, No: 3	Yes: 3, No: 0	Yes: 0, No: 3	High: 0, Low: 0, Medium: 0, No: 3	Yes: 0, No: 3	Yes: 0, No: 3	Yes: 0, No: 3	Yes: 0, No: 3	Yes: 0, No: 3	Yes: 0, No: 3	Yes: 3, No: 0	High: 3, Low: 0, Medium: 0, No: 0	Yes: 0, No: 3	Yes: 0, No: 3	Yes: 1, No: 2	Yes: 3, No: 0	Yes: 0, No: 3	Yes: 3, No: 0	Yes: 3, No: 0	High: 3, Low: 0, Medium: 0, No: 0	Yes: 0, No: 3	Yes: 0, No: 3	Yes: 0, No: 3	Yes: 0, No: 3	Yes: 0, No: 3	Yes: 3, No: 0	Yes: 0, No: 3	High: 0, Low: 0, Medium: 0, No: 3	Yes: 0, No: 3
134	Non-TB	Abnormal: 0, Unremarkable: 3	Yes: 0, No: 3	High: 0, Low: 0, Medium: 0, No: 3	Yes: 0, No: 3	Yes: 0, No: 3	Yes: 0, No: 3	Yes: 0, No: 3	Yes: 0, No: 3	Yes: 0, No: 3	Yes: 0, No: 3	Yes: 0, No: 3	Yes: 0, No: 3	Yes: 0, No: 3	Yes: 0, No: 3	High: 0, Low: 0, Medium: 0, No: 3	Yes: 0, No: 3	Yes: 0, No: 3	Yes: 0, No: 3	Yes: 0, No: 3	Yes: 0, No: 3	Yes: 0, No: 3	Yes: 0, No: 3	High: 0, Low: 0, Medium: 0, No: 3	Yes: 0, No: 3	Yes: 0, No: 3	Yes: 0, No: 3	Yes: 0, No: 3	Yes: 0, No: 3	Yes: 0, No: 3	Yes: 0, No: 3	High: 0, Low: 0, Medium: 0, No: 3	Yes: 0, No: 3	Yes: 0, No: 3	Yes: 0, No: 3	Yes: 0, No: 3	Yes: 0, No: 3	Yes: 0, No: 3	Yes: 0, No: 3	High: 0, Low: 0, Medium: 0, No: 3	Yes: 0, No: 3	Yes: 0, No: 3	Yes: 0, No: 3	Yes: 0, No: 3	Yes: 0, No: 3	Yes: 0, No: 3	Yes: 0, No: 3	High: 0, Low: 0, Medium: 0, No: 3	Yes: 0, No: 3
135	Non-TB	Abnormal: 0, Unremarkable: 3	Yes: 0, No: 3	High: 0, Low: 0, Medium: 0, No: 3	Yes: 0, No: 3	Yes: 0, No: 3	Yes: 0, No: 3	Yes: 0, No: 3	Yes: 0, No: 3	Yes: 0, No: 3	Yes: 0, No: 3	Yes: 0, No: 3	Yes: 0, No: 3	Yes: 0, No: 3	Yes: 0, No: 3	High: 0, Low: 0, Medium: 0, No: 3	Yes: 0, No: 3	Yes: 0, No: 3	Yes: 0, No: 3	Yes: 0, No: 3	Yes: 0, No: 3	Yes: 0, No: 3	Yes: 0, No: 3	High: 0, Low: 0, Medium: 0, No: 3	Yes: 0, No: 3	Yes: 0, No: 3	Yes: 0, No: 3	Yes: 0, No: 3	Yes: 0, No: 3	Yes: 0, No: 3	Yes: 0, No: 3	High: 0, Low: 0, Medium: 0, No: 3	Yes: 0, No: 3	Yes: 0, No: 3	Yes: 0, No: 3	Yes: 0, No: 3	Yes: 0, No: 3	Yes: 0, No: 3	Yes: 0, No: 3	High: 0, Low: 0, Medium: 0, No: 3	Yes: 0, No: 3	Yes: 0, No: 3	Yes: 0, No: 3	Yes: 0, No: 3	Yes: 0, No: 3	Yes: 0, No: 3	Yes: 0, No: 3	High: 0, Low: 0, Medium: 0, No: 3	Yes: 0, No: 3
136	Non-TB	Abnormal: 0, Unremarkable: 3	Yes: 0, No: 3	High: 0, Low: 0, Medium: 0, No: 3	Yes: 0, No: 3	Yes: 0, No: 3	Yes: 0, No: 3	Yes: 0, No: 3	Yes: 0, No: 3	Yes: 0, No: 3	Yes: 0, No: 3	Yes: 0, No: 3	Yes: 0, No: 3	Yes: 0, No: 3	Yes: 0, No: 3	High: 0, Low: 0, Medium: 0, No: 3	Yes: 0, No: 3	Yes: 0, No: 3	Yes: 0, No: 3	Yes: 0, No: 3	Yes: 0, No: 3	Yes: 0, No: 3	Yes: 0, No: 3	High: 0, Low: 0, Medium: 0, No: 3	Yes: 0, No: 3	Yes: 0, No: 3	Yes: 0, No: 3	Yes: 0, No: 3	Yes: 0, No: 3	Yes: 0, No: 3	Yes: 0, No: 3	High: 0, Low: 0, Medium: 0, No: 3	Yes: 0, No: 3	Yes: 0, No: 3	Yes: 0, No: 3	Yes: 0, No: 3	Yes: 0, No: 3	Yes: 0, No: 3	Yes: 0, No: 3	High: 0, Low: 0, Medium: 0, No: 3	Yes: 0, No: 3	Yes: 0, No: 3	Yes: 0, No: 3	Yes: 0, No: 3	Yes: 0, No: 3	Yes: 0, No: 3	Yes: 0, No: 3	High: 0, Low: 0, Medium: 0, No: 3	Yes: 0, No: 3
137	Non-TB	Abnormal: 3, Unremarkable: 0	Yes: 1, No: 2	High: 0, Low: 1, Medium: 0, No: 2	Yes: 0, No: 3	Yes: 0, No: 3	Yes: 1, No: 2	Yes: 1, No: 2	Yes: 1, No: 2	Yes: 1, No: 2	Yes: 0, No: 3	Yes: 1, No: 2	Yes: 0, No: 3	Yes: 0, No: 3	Yes: 2, No: 1	High: 0, Low: 2, Medium: 0, No: 1	Yes: 1, No: 2	Yes: 1, No: 2	Yes: 0, No: 3	Yes: 1, No: 2	Yes: 0, No: 3	Yes: 1, No: 2	Yes: 2, No: 1	High: 0, Low: 1, Medium: 1, No: 1	Yes: 0, No: 3	Yes: 0, No: 3	Yes: 0, No: 3	Yes: 2, No: 1	Yes: 0, No: 3	Yes: 0, No: 3	Yes: 0, No: 3	High: 0, Low: 0, Medium: 0, No: 3	Yes: 0, No: 3	Yes: 0, No: 3	Yes: 0, No: 3	Yes: 0, No: 3	Yes: 0, No: 3	Yes: 0, No: 3	Yes: 0, No: 3	High: 0, Low: 0, Medium: 0, No: 3	Yes: 0, No: 3	Yes: 0, No: 3	Yes: 0, No: 3	Yes: 0, No: 3	Yes: 0, No: 3	Yes: 0, No: 3	Yes: 2, No: 1	High: 2, Low: 0, Medium: 0, No: 1	Yes: 0, No: 3
138	TB	Abnormal: 3, Unremarkable: 0	Yes: 3, No: 0	High: 3, Low: 0, Medium: 0, No: 0	Yes: 3, No: 0	Yes: 1, No: 2	Yes: 0, No: 3	Yes: 1, No: 2	Yes: 0, No: 3	Yes: 0, No: 3	Yes: 0, No: 3	Yes: 3, No: 0	Yes: 0, No: 3	Yes: 3, No: 0	Yes: 1, No: 2	High: 0, Low: 0, Medium: 1, No: 2	Yes: 0, No: 3	Yes: 0, No: 3	Yes: 0, No: 3	Yes: 1, No: 2	Yes: 0, No: 3	Yes: 1, No: 2	Yes: 0, No: 3	High: 0, Low: 0, Medium: 0, No: 3	Yes: 0, No: 3	Yes: 0, No: 3	Yes: 0, No: 3	Yes: 0, No: 3	Yes: 0, No: 3	Yes: 0, No: 3	Yes: 2, No: 1	High: 1, Low: 0, Medium: 1, No: 1	Yes: 0, No: 3	Yes: 0, No: 3	Yes: 0, No: 3	Yes: 0, No: 3	Yes: 0, No: 3	Yes: 2, No: 1	Yes: 0, No: 3	High: 0, Low: 0, Medium: 0, No: 3	Yes: 0, No: 3	Yes: 0, No: 3	Yes: 0, No: 3	Yes: 0, No: 3	Yes: 0, No: 3	Yes: 0, No: 3	Yes: 0, No: 3	High: 0, Low: 0, Medium: 0, No: 3	Yes: 0, No: 3
139	TB	Abnormal: 3, Unremarkable: 0	Yes: 2, No: 1	High: 0, Low: 1, Medium: 1, No: 1	Yes: 1, No: 2	Yes: 2, No: 1	Yes: 1, No: 2	Yes: 0, No: 3	Yes: 1, No: 2	Yes: 0, No: 3	Yes: 1, No: 2	Yes: 2, No: 1	Yes: 1, No: 2	Yes: 2, No: 1	Yes: 3, No: 0	High: 1, Low: 0, Medium: 2, No: 0	Yes: 2, No: 1	Yes: 0, No: 3	Yes: 0, No: 3	Yes: 0, No: 3	Yes: 0, No: 3	Yes: 2, No: 1	Yes: 1, No: 2	High: 0, Low: 0, Medium: 1, No: 2	Yes: 0, No: 3	Yes: 0, No: 3	Yes: 0, No: 3	Yes: 0, No: 3	Yes: 0, No: 3	Yes: 1, No: 2	Yes: 3, No: 0	High: 2, Low: 0, Medium: 1, No: 0	Yes: 0, No: 3	Yes: 0, No: 3	Yes: 0, No: 3	Yes: 0, No: 3	Yes: 0, No: 3	Yes: 3, No: 0	Yes: 0, No: 3	High: 0, Low: 0, Medium: 0, No: 3	Yes: 0, No: 3	Yes: 0, No: 3	Yes: 0, No: 3	Yes: 0, No: 3	Yes: 0, No: 3	Yes: 0, No: 3	Yes: 0, No: 3	High: 0, Low: 0, Medium: 0, No: 3	Yes: 0, No: 3
140	TB	Abnormal: 3, Unremarkable: 0	Yes: 2, No: 1	High: 2, Low: 0, Medium: 0, No: 1	Yes: 2, No: 1	Yes: 1, No: 2	Yes: 0, No: 3	Yes: 1, No: 2	Yes: 1, No: 2	Yes: 0, No: 3	Yes: 1, No: 2	Yes: 2, No: 1	Yes: 0, No: 3	Yes: 2, No: 1	Yes: 3, No: 0	High: 3, Low: 0, Medium: 0, No: 0	Yes: 0, No: 3	Yes: 0, No: 3	Yes: 1, No: 2	Yes: 3, No: 0	Yes: 0, No: 3	Yes: 3, No: 0	Yes: 0, No: 3	High: 0, Low: 0, Medium: 0, No: 3	Yes: 0, No: 3	Yes: 0, No: 3	Yes: 0, No: 3	Yes: 0, No: 3	Yes: 0, No: 3	Yes: 0, No: 3	Yes: 3, No: 0	High: 1, Low: 0, Medium: 2, No: 0	Yes: 0, No: 3	Yes: 0, No: 3	Yes: 0, No: 3	Yes: 3, No: 0	Yes: 0, No: 3	Yes: 2, No: 1	Yes: 2, No: 1	High: 0, Low: 1, Medium: 1, No: 1	Yes: 0, No: 3	Yes: 0, No: 3	Yes: 0, No: 3	Yes: 2, No: 1	Yes: 0, No: 3	Yes: 2, No: 1	Yes: 1, No: 2	High: 0, Low: 0, Medium: 1, No: 2	Yes: 0, No: 3
141	Non-TB	Abnormal: 0, Unremarkable: 3	Yes: 0, No: 3	High: 0, Low: 0, Medium: 0, No: 3	Yes: 0, No: 3	Yes: 0, No: 3	Yes: 0, No: 3	Yes: 0, No: 3	Yes: 0, No: 3	Yes: 0, No: 3	Yes: 0, No: 3	Yes: 0, No: 3	Yes: 0, No: 3	Yes: 0, No: 3	Yes: 0, No: 3	High: 0, Low: 0, Medium: 0, No: 3	Yes: 0, No: 3	Yes: 0, No: 3	Yes: 0, No: 3	Yes: 0, No: 3	Yes: 0, No: 3	Yes: 0, No: 3	Yes: 0, No: 3	High: 0, Low: 0, Medium: 0, No: 3	Yes: 0, No: 3	Yes: 0, No: 3	Yes: 0, No: 3	Yes: 0, No: 3	Yes: 0, No: 3	Yes: 0, No: 3	Yes: 0, No: 3	High: 0, Low: 0, Medium: 0, No: 3	Yes: 0, No: 3	Yes: 0, No: 3	Yes: 0, No: 3	Yes: 0, No: 3	Yes: 0, No: 3	Yes: 0, No: 3	Yes: 0, No: 3	High: 0, Low: 0, Medium: 0, No: 3	Yes: 0, No: 3	Yes: 0, No: 3	Yes: 0, No: 3	Yes: 0, No: 3	Yes: 0, No: 3	Yes: 0, No: 3	Yes: 0, No: 3	High: 0, Low: 0, Medium: 0, No: 3	Yes: 0, No: 3
142	TB	Abnormal: 3, Unremarkable: 0	Yes: 3, No: 0	High: 1, Low: 0, Medium: 2, No: 0	Yes: 3, No: 0	Yes: 1, No: 2	Yes: 0, No: 3	Yes: 2, No: 1	Yes: 3, No: 0	Yes: 2, No: 1	Yes: 3, No: 0	Yes: 3, No: 0	Yes: 1, No: 2	Yes: 3, No: 0	Yes: 3, No: 0	High: 3, Low: 0, Medium: 0, No: 0	Yes: 1, No: 2	Yes: 0, No: 3	Yes: 3, No: 0	Yes: 3, No: 0	Yes: 3, No: 0	Yes: 0, No: 3	Yes: 0, No: 3	High: 0, Low: 0, Medium: 0, No: 3	Yes: 0, No: 3	Yes: 0, No: 3	Yes: 0, No: 3	Yes: 0, No: 3	Yes: 0, No: 3	Yes: 0, No: 3	Yes: 3, No: 0	High: 3, Low: 0, Medium: 0, No: 0	Yes: 0, No: 3	Yes: 1, No: 2	Yes: 3, No: 0	Yes: 3, No: 0	Yes: 1, No: 2	Yes: 1, No: 2	Yes: 2, No: 1	High: 0, Low: 0, Medium: 2, No: 1	Yes: 0, No: 3	Yes: 0, No: 3	Yes: 1, No: 2	Yes: 2, No: 1	Yes: 1, No: 2	Yes: 1, No: 2	Yes: 0, No: 3	High: 0, Low: 0, Medium: 0, No: 3	Yes: 0, No: 3
143	TB	Abnormal: 3, Unremarkable: 0	Yes: 1, No: 2	High: 0, Low: 1, Medium: 0, No: 2	Yes: 1, No: 2	Yes: 0, No: 3	Yes: 0, No: 3	Yes: 1, No: 2	Yes: 1, No: 2	Yes: 0, No: 3	Yes: 1, No: 2	Yes: 1, No: 2	Yes: 1, No: 2	Yes: 1, No: 2	Yes: 1, No: 2	High: 0, Low: 1, Medium: 0, No: 2	Yes: 0, No: 3	Yes: 0, No: 3	Yes: 1, No: 2	Yes: 0, No: 3	Yes: 0, No: 3	Yes: 0, No: 3	Yes: 0, No: 3	High: 0, Low: 0, Medium: 0, No: 3	Yes: 0, No: 3	Yes: 0, No: 3	Yes: 0, No: 3	Yes: 0, No: 3	Yes: 0, No: 3	Yes: 0, No: 3	Yes: 0, No: 3	High: 0, Low: 0, Medium: 0, No: 3	Yes: 0, No: 3	Yes: 0, No: 3	Yes: 0, No: 3	Yes: 0, No: 3	Yes: 0, No: 3	Yes: 0, No: 3	Yes: 2, No: 1	High: 0, Low: 2, Medium: 0, No: 1	Yes: 0, No: 3	Yes: 0, No: 3	Yes: 0, No: 3	Yes: 0, No: 3	Yes: 0, No: 3	Yes: 2, No: 1	Yes: 1, No: 2	High: 1, Low: 0, Medium: 0, No: 2	Yes: 0, No: 3
144	TB	Abnormal: 3, Unremarkable: 0	Yes: 0, No: 3	High: 0, Low: 0, Medium: 0, No: 3	Yes: 0, No: 3	Yes: 0, No: 3	Yes: 0, No: 3	Yes: 0, No: 3	Yes: 0, No: 3	Yes: 0, No: 3	Yes: 0, No: 3	Yes: 0, No: 3	Yes: 0, No: 3	Yes: 0, No: 3	Yes: 0, No: 3	High: 0, Low: 0, Medium: 0, No: 3	Yes: 0, No: 3	Yes: 0, No: 3	Yes: 0, No: 3	Yes: 0, No: 3	Yes: 0, No: 3	Yes: 0, No: 3	Yes: 3, No: 0	High: 1, Low: 0, Medium: 2, No: 0	Yes: 3, No: 0	Yes: 0, No: 3	Yes: 2, No: 1	Yes: 0, No: 3	Yes: 0, No: 3	Yes: 0, No: 3	Yes: 0, No: 3	High: 0, Low: 0, Medium: 0, No: 3	Yes: 0, No: 3	Yes: 0, No: 3	Yes: 0, No: 3	Yes: 0, No: 3	Yes: 0, No: 3	Yes: 0, No: 3	Yes: 1, No: 2	High: 0, Low: 1, Medium: 0, No: 2	Yes: 0, No: 3	Yes: 0, No: 3	Yes: 1, No: 2	Yes: 0, No: 3	Yes: 0, No: 3	Yes: 0, No: 3	Yes: 0, No: 3	High: 0, Low: 0, Medium: 0, No: 3	Yes: 0, No: 3
145	TB	Abnormal: 3, Unremarkable: 0	Yes: 3, No: 0	High: 1, Low: 0, Medium: 2, No: 0	Yes: 2, No: 1	Yes: 3, No: 0	Yes: 1, No: 2	Yes: 0, No: 3	Yes: 1, No: 2	Yes: 2, No: 1	Yes: 3, No: 0	Yes: 3, No: 0	Yes: 3, No: 0	Yes: 3, No: 0	Yes: 2, No: 1	High: 1, Low: 1, Medium: 0, No: 1	Yes: 0, No: 3	Yes: 0, No: 3	Yes: 1, No: 2	Yes: 2, No: 1	Yes: 0, No: 3	Yes: 0, No: 3	Yes: 2, No: 1	High: 2, Low: 0, Medium: 0, No: 1	Yes: 0, No: 3	Yes: 0, No: 3	Yes: 2, No: 1	Yes: 2, No: 1	Yes: 1, No: 2	Yes: 0, No: 3	Yes: 3, No: 0	High: 2, Low: 0, Medium: 1, No: 0	Yes: 0, No: 3	Yes: 0, No: 3	Yes: 2, No: 1	Yes: 3, No: 0	Yes: 1, No: 2	Yes: 0, No: 3	Yes: 3, No: 0	High: 0, Low: 2, Medium: 1, No: 0	Yes: 0, No: 3	Yes: 1, No: 2	Yes: 2, No: 1	Yes: 0, No: 3	Yes: 3, No: 0	Yes: 0, No: 3	Yes: 3, No: 0	High: 1, Low: 0, Medium: 2, No: 0	Yes: 0, No: 3
146	TB	Abnormal: 3, Unremarkable: 0	Yes: 3, No: 0	High: 0, Low: 1, Medium: 2, No: 0	Yes: 2, No: 1	Yes: 2, No: 1	Yes: 1, No: 2	Yes: 1, No: 2	Yes: 0, No: 3	Yes: 0, No: 3	Yes: 0, No: 3	Yes: 2, No: 1	Yes: 0, No: 3	Yes: 3, No: 0	Yes: 3, No: 0	High: 2, Low: 0, Medium: 1, No: 0	Yes: 0, No: 3	Yes: 0, No: 3	Yes: 0, No: 3	Yes: 3, No: 0	Yes: 0, No: 3	Yes: 0, No: 3	Yes: 1, No: 2	High: 1, Low: 0, Medium: 0, No: 2	Yes: 0, No: 3	Yes: 0, No: 3	Yes: 0, No: 3	Yes: 1, No: 2	Yes: 0, No: 3	Yes: 0, No: 3	Yes: 1, No: 2	High: 0, Low: 0, Medium: 1, No: 2	Yes: 0, No: 3	Yes: 0, No: 3	Yes: 0, No: 3	Yes: 0, No: 3	Yes: 0, No: 3	Yes: 1, No: 2	Yes: 2, No: 1	High: 0, Low: 1, Medium: 1, No: 1	Yes: 0, No: 3	Yes: 0, No: 3	Yes: 0, No: 3	Yes: 0, No: 3	Yes: 0, No: 3	Yes: 2, No: 1	Yes: 0, No: 3	High: 0, Low: 0, Medium: 0, No: 3	Yes: 0, No: 3
147	TB	Abnormal: 3, Unremarkable: 0	Yes: 3, No: 0	High: 0, Low: 1, Medium: 2, No: 0	Yes: 1, No: 2	Yes: 1, No: 2	Yes: 2, No: 1	Yes: 2, No: 1	Yes: 0, No: 3	Yes: 0, No: 3	Yes: 0, No: 3	Yes: 3, No: 0	Yes: 0, No: 3	Yes: 3, No: 0	Yes: 2, No: 1	High: 0, Low: 1, Medium: 1, No: 1	Yes: 0, No: 3	Yes: 0, No: 3	Yes: 0, No: 3	Yes: 0, No: 3	Yes: 0, No: 3	Yes: 2, No: 1	Yes: 3, No: 0	High: 1, Low: 0, Medium: 2, No: 0	Yes: 0, No: 3	Yes: 0, No: 3	Yes: 0, No: 3	Yes: 0, No: 3	Yes: 0, No: 3	Yes: 3, No: 0	Yes: 1, No: 2	High: 1, Low: 0, Medium: 0, No: 2	Yes: 0, No: 3	Yes: 0, No: 3	Yes: 0, No: 3	Yes: 0, No: 3	Yes: 0, No: 3	Yes: 1, No: 2	Yes: 2, No: 1	High: 0, Low: 2, Medium: 0, No: 1	Yes: 0, No: 3	Yes: 0, No: 3	Yes: 0, No: 3	Yes: 1, No: 2	Yes: 0, No: 3	Yes: 2, No: 1	Yes: 2, No: 1	High: 2, Low: 0, Medium: 0, No: 1	Yes: 0, No: 3
148	TB	Abnormal: 3, Unremarkable: 0	Yes: 2, No: 1	High: 0, Low: 1, Medium: 1, No: 1	Yes: 1, No: 2	Yes: 2, No: 1	Yes: 1, No: 2	Yes: 0, No: 3	Yes: 2, No: 1	Yes: 1, No: 2	Yes: 2, No: 1	Yes: 1, No: 2	Yes: 1, No: 2	Yes: 2, No: 1	Yes: 3, No: 0	High: 0, Low: 1, Medium: 2, No: 0	Yes: 2, No: 1	Yes: 0, No: 3	Yes: 2, No: 1	Yes: 1, No: 2	Yes: 1, No: 2	Yes: 1, No: 2	Yes: 3, No: 0	High: 0, Low: 0, Medium: 3, No: 0	Yes: 1, No: 2	Yes: 0, No: 3	Yes: 1, No: 2	Yes: 0, No: 3	Yes: 2, No: 1	Yes: 1, No: 2	Yes: 0, No: 3	High: 0, Low: 0, Medium: 0, No: 3	Yes: 0, No: 3	Yes: 0, No: 3	Yes: 0, No: 3	Yes: 0, No: 3	Yes: 0, No: 3	Yes: 0, No: 3	Yes: 3, No: 0	High: 2, Low: 0, Medium: 1, No: 0	Yes: 0, No: 3	Yes: 0, No: 3	Yes: 1, No: 2	Yes: 2, No: 1	Yes: 0, No: 3	Yes: 2, No: 1	Yes: 1, No: 2	High: 0, Low: 0, Medium: 1, No: 2	Yes: 0, No: 3
149	TB	Abnormal: 3, Unremarkable: 0	Yes: 2, No: 1	High: 1, Low: 0, Medium: 1, No: 1	Yes: 0, No: 3	Yes: 2, No: 1	Yes: 2, No: 1	Yes: 0, No: 3	Yes: 0, No: 3	Yes: 2, No: 1	Yes: 0, No: 3	Yes: 2, No: 1	Yes: 1, No: 2	Yes: 2, No: 1	Yes: 3, No: 0	High: 1, Low: 2, Medium: 0, No: 0	Yes: 0, No: 3	Yes: 2, No: 1	Yes: 0, No: 3	Yes: 3, No: 0	Yes: 1, No: 2	Yes: 0, No: 3	Yes: 0, No: 3	High: 0, Low: 0, Medium: 0, No: 3	Yes: 0, No: 3	Yes: 0, No: 3	Yes: 0, No: 3	Yes: 0, No: 3	Yes: 0, No: 3	Yes: 0, No: 3	Yes: 2, No: 1	High: 0, Low: 1, Medium: 1, No: 1	Yes: 0, No: 3	Yes: 0, No: 3	Yes: 0, No: 3	Yes: 2, No: 1	Yes: 0, No: 3	Yes: 0, No: 3	Yes: 3, No: 0	High: 2, Low: 0, Medium: 1, No: 0	Yes: 0, No: 3	Yes: 3, No: 0	Yes: 0, No: 3	Yes: 3, No: 0	Yes: 3, No: 0	Yes: 3, No: 0	Yes: 2, No: 1	High: 2, Low: 0, Medium: 0, No: 1	Yes: 0, No: 3
150	Non-TB	Abnormal: 0, Unremarkable: 3	Yes: 0, No: 3	High: 0, Low: 0, Medium: 0, No: 3	Yes: 0, No: 3	Yes: 0, No: 3	Yes: 0, No: 3	Yes: 0, No: 3	Yes: 0, No: 3	Yes: 0, No: 3	Yes: 0, No: 3	Yes: 0, No: 3	Yes: 0, No: 3	Yes: 0, No: 3	Yes: 0, No: 3	High: 0, Low: 0, Medium: 0, No: 3	Yes: 0, No: 3	Yes: 0, No: 3	Yes: 0, No: 3	Yes: 0, No: 3	Yes: 0, No: 3	Yes: 0, No: 3	Yes: 0, No: 3	High: 0, Low: 0, Medium: 0, No: 3	Yes: 0, No: 3	Yes: 0, No: 3	Yes: 0, No: 3	Yes: 0, No: 3	Yes: 0, No: 3	Yes: 0, No: 3	Yes: 0, No: 3	High: 0, Low: 0, Medium: 0, No: 3	Yes: 0, No: 3	Yes: 0, No: 3	Yes: 0, No: 3	Yes: 0, No: 3	Yes: 0, No: 3	Yes: 0, No: 3	Yes: 0, No: 3	High: 0, Low: 0, Medium: 0, No: 3	Yes: 0, No: 3	Yes: 0, No: 3	Yes: 0, No: 3	Yes: 0, No: 3	Yes: 0, No: 3	Yes: 0, No: 3	Yes: 0, No: 3	High: 0, Low: 0, Medium: 0, No: 3	Yes: 0, No: 3
151	TB	Abnormal: 3, Unremarkable: 0	Yes: 3, No: 0	High: 0, Low: 2, Medium: 1, No: 0	Yes: 0, No: 3	Yes: 2, No: 1	Yes: 3, No: 0	Yes: 1, No: 2	Yes: 0, No: 3	Yes: 0, No: 3	Yes: 2, No: 1	Yes: 3, No: 0	Yes: 0, No: 3	Yes: 3, No: 0	Yes: 2, No: 1	High: 1, Low: 0, Medium: 1, No: 1	Yes: 0, No: 3	Yes: 0, No: 3	Yes: 0, No: 3	Yes: 2, No: 1	Yes: 0, No: 3	Yes: 1, No: 2	Yes: 1, No: 2	High: 0, Low: 1, Medium: 0, No: 2	Yes: 0, No: 3	Yes: 0, No: 3	Yes: 0, No: 3	Yes: 1, No: 2	Yes: 0, No: 3	Yes: 0, No: 3	Yes: 3, No: 0	High: 2, Low: 0, Medium: 1, No: 0	Yes: 0, No: 3	Yes: 0, No: 3	Yes: 0, No: 3	Yes: 3, No: 0	Yes: 0, No: 3	Yes: 0, No: 3	Yes: 3, No: 0	High: 2, Low: 0, Medium: 1, No: 0	Yes: 0, No: 3	Yes: 0, No: 3	Yes: 1, No: 2	Yes: 3, No: 0	Yes: 0, No: 3	Yes: 3, No: 0	Yes: 1, No: 2	High: 0, Low: 0, Medium: 1, No: 2	Yes: 0, No: 3
152	Non-TB	Abnormal: 1, Unremarkable: 2	Yes: 1, No: 2	High: 0, Low: 1, Medium: 0, No: 2	Yes: 0, No: 3	Yes: 0, No: 3	Yes: 1, No: 2	Yes: 1, No: 2	Yes: 0, No: 3	Yes: 0, No: 3	Yes: 0, No: 3	Yes: 0, No: 3	Yes: 0, No: 3	Yes: 1, No: 2	Yes: 0, No: 3	High: 0, Low: 0, Medium: 0, No: 3	Yes: 0, No: 3	Yes: 0, No: 3	Yes: 0, No: 3	Yes: 0, No: 3	Yes: 0, No: 3	Yes: 0, No: 3	Yes: 0, No: 3	High: 0, Low: 0, Medium: 0, No: 3	Yes: 0, No: 3	Yes: 0, No: 3	Yes: 0, No: 3	Yes: 0, No: 3	Yes: 0, No: 3	Yes: 0, No: 3	Yes: 0, No: 3	High: 0, Low: 0, Medium: 0, No: 3	Yes: 0, No: 3	Yes: 0, No: 3	Yes: 0, No: 3	Yes: 0, No: 3	Yes: 0, No: 3	Yes: 0, No: 3	Yes: 0, No: 3	High: 0, Low: 0, Medium: 0, No: 3	Yes: 0, No: 3	Yes: 0, No: 3	Yes: 0, No: 3	Yes: 0, No: 3	Yes: 0, No: 3	Yes: 0, No: 3	Yes: 0, No: 3	High: 0, Low: 0, Medium: 0, No: 3	Yes: 0, No: 3
153	TB	Abnormal: 3, Unremarkable: 0	Yes: 3, No: 0	High: 0, Low: 0, Medium: 3, No: 0	Yes: 1, No: 2	Yes: 2, No: 1	Yes: 2, No: 1	Yes: 1, No: 2	Yes: 2, No: 1	Yes: 0, No: 3	Yes: 3, No: 0	Yes: 2, No: 1	Yes: 1, No: 2	Yes: 0, No: 3	Yes: 3, No: 0	High: 2, Low: 0, Medium: 1, No: 0	Yes: 2, No: 1	Yes: 0, No: 3	Yes: 3, No: 0	Yes: 0, No: 3	Yes: 3, No: 0	Yes: 0, No: 3	Yes: 0, No: 3	High: 0, Low: 0, Medium: 0, No: 3	Yes: 0, No: 3	Yes: 0, No: 3	Yes: 0, No: 3	Yes: 0, No: 3	Yes: 0, No: 3	Yes: 0, No: 3	Yes: 2, No: 1	High: 0, Low: 1, Medium: 1, No: 1	Yes: 0, No: 3	Yes: 0, No: 3	Yes: 1, No: 2	Yes: 0, No: 3	Yes: 1, No: 2	Yes: 0, No: 3	Yes: 3, No: 0	High: 3, Low: 0, Medium: 0, No: 0	Yes: 0, No: 3	Yes: 0, No: 3	Yes: 2, No: 1	Yes: 3, No: 0	Yes: 2, No: 1	Yes: 0, No: 3	Yes: 2, No: 1	High: 2, Low: 0, Medium: 0, No: 1	Yes: 1, No: 2
154	TB	Abnormal: 3, Unremarkable: 0	Yes: 3, No: 0	High: 1, Low: 0, Medium: 2, No: 0	Yes: 3, No: 0	Yes: 0, No: 3	Yes: 0, No: 3	Yes: 3, No: 0	Yes: 1, No: 2	Yes: 0, No: 3	Yes: 3, No: 0	Yes: 0, No: 3	Yes: 3, No: 0	Yes: 0, No: 3	Yes: 3, No: 0	High: 1, Low: 0, Medium: 2, No: 0	Yes: 0, No: 3	Yes: 0, No: 3	Yes: 3, No: 0	Yes: 0, No: 3	Yes: 1, No: 2	Yes: 0, No: 3	Yes: 1, No: 2	High: 1, Low: 0, Medium: 0, No: 2	Yes: 0, No: 3	Yes: 0, No: 3	Yes: 1, No: 2	Yes: 0, No: 3	Yes: 0, No: 3	Yes: 0, No: 3	Yes: 0, No: 3	High: 0, Low: 1, Medium: 0, No: 2	Yes: 0, No: 3	Yes: 0, No: 3	Yes: 0, No: 3	Yes: 0, No: 3	Yes: 0, No: 3	Yes: 0, No: 3	Yes: 2, No: 1	High: 0, Low: 3, Medium: 0, No: 0	Yes: 0, No: 3	Yes: 0, No: 3	Yes: 2, No: 1	Yes: 0, No: 3	Yes: 1, No: 2	Yes: 0, No: 3	Yes: 2, No: 1	High: 1, Low: 1, Medium: 0, No: 1	Yes: 0, No: 3
155	TB	Abnormal: 3, Unremarkable: 0	Yes: 3, No: 0	High: 0, Low: 0, Medium: 3, No: 0	Yes: 2, No: 1	Yes: 1, No: 2	Yes: 1, No: 2	Yes: 2, No: 1	Yes: 0, No: 3	Yes: 0, No: 3	Yes: 0, No: 3	Yes: 3, No: 0	Yes: 0, No: 3	Yes: 3, No: 0	Yes: 3, No: 0	High: 0, Low: 1, Medium: 2, No: 0	Yes: 0, No: 3	Yes: 2, No: 1	Yes: 0, No: 3	Yes: 0, No: 3	Yes: 0, No: 3	Yes: 2, No: 1	Yes: 2, No: 1	High: 0, Low: 0, Medium: 2, No: 1	Yes: 0, No: 3	Yes: 2, No: 1	Yes: 0, No: 3	Yes: 0, No: 3	Yes: 0, No: 3	Yes: 0, No: 3	Yes: 3, No: 0	High: 3, Low: 0, Medium: 0, No: 0	Yes: 0, No: 3	Yes: 0, No: 3	Yes: 0, No: 3	Yes: 0, No: 3	Yes: 0, No: 3	Yes: 3, No: 0	Yes: 3, No: 0	High: 1, Low: 0, Medium: 2, No: 0	Yes: 0, No: 3	Yes: 1, No: 2	Yes: 0, No: 3	Yes: 2, No: 1	Yes: 0, No: 3	Yes: 2, No: 1	Yes: 0, No: 3	High: 0, Low: 0, Medium: 0, No: 3	Yes: 0, No: 3
156	TB	Abnormal: 3, Unremarkable: 0	Yes: 3, No: 0	High: 0, Low: 0, Medium: 3, No: 0	Yes: 2, No: 1	Yes: 3, No: 0	Yes: 1, No: 2	Yes: 0, No: 3	Yes: 3, No: 0	Yes: 3, No: 0	Yes: 2, No: 1	Yes: 2, No: 1	Yes: 1, No: 2	Yes: 1, No: 2	Yes: 2, No: 1	High: 0, Low: 0, Medium: 2, No: 1	Yes: 2, No: 1	Yes: 1, No: 2	Yes: 0, No: 3	Yes: 0, No: 3	Yes: 0, No: 3	Yes: 0, No: 3	Yes: 1, No: 2	High: 0, Low: 0, Medium: 1, No: 2	Yes: 0, No: 3	Yes: 1, No: 2	Yes: 0, No: 3	Yes: 0, No: 3	Yes: 0, No: 3	Yes: 0, No: 3	Yes: 0, No: 3	High: 0, Low: 0, Medium: 0, No: 3	Yes: 0, No: 3	Yes: 0, No: 3	Yes: 0, No: 3	Yes: 0, No: 3	Yes: 0, No: 3	Yes: 0, No: 3	Yes: 0, No: 3	High: 0, Low: 0, Medium: 0, No: 3	Yes: 0, No: 3	Yes: 0, No: 3	Yes: 0, No: 3	Yes: 0, No: 3	Yes: 0, No: 3	Yes: 0, No: 3	Yes: 0, No: 3	High: 0, Low: 0, Medium: 0, No: 3	Yes: 0, No: 3
157	Non-TB	Abnormal: 0, Unremarkable: 3	Yes: 0, No: 3	High: 0, Low: 0, Medium: 0, No: 3	Yes: 0, No: 3	Yes: 0, No: 3	Yes: 0, No: 3	Yes: 0, No: 3	Yes: 0, No: 3	Yes: 0, No: 3	Yes: 0, No: 3	Yes: 0, No: 3	Yes: 0, No: 3	Yes: 0, No: 3	Yes: 0, No: 3	High: 0, Low: 0, Medium: 0, No: 3	Yes: 0, No: 3	Yes: 0, No: 3	Yes: 0, No: 3	Yes: 0, No: 3	Yes: 0, No: 3	Yes: 0, No: 3	Yes: 0, No: 3	High: 0, Low: 0, Medium: 0, No: 3	Yes: 0, No: 3	Yes: 0, No: 3	Yes: 0, No: 3	Yes: 0, No: 3	Yes: 0, No: 3	Yes: 0, No: 3	Yes: 0, No: 3	High: 0, Low: 0, Medium: 0, No: 3	Yes: 0, No: 3	Yes: 0, No: 3	Yes: 0, No: 3	Yes: 0, No: 3	Yes: 0, No: 3	Yes: 0, No: 3	Yes: 0, No: 3	High: 0, Low: 0, Medium: 0, No: 3	Yes: 0, No: 3	Yes: 0, No: 3	Yes: 0, No: 3	Yes: 0, No: 3	Yes: 0, No: 3	Yes: 0, No: 3	Yes: 0, No: 3	High: 0, Low: 0, Medium: 0, No: 3	Yes: 0, No: 3
158	TB	Abnormal: 3, Unremarkable: 0	Yes: 3, No: 0	High: 2, Low: 0, Medium: 1, No: 0	Yes: 2, No: 1	Yes: 1, No: 2	Yes: 1, No: 2	Yes: 2, No: 1	Yes: 0, No: 3	Yes: 0, No: 3	Yes: 3, No: 0	Yes: 3, No: 0	Yes: 3, No: 0	Yes: 0, No: 3	Yes: 3, No: 0	High: 0, Low: 2, Medium: 1, No: 0	Yes: 0, No: 3	Yes: 1, No: 2	Yes: 0, No: 3	Yes: 3, No: 0	Yes: 1, No: 2	Yes: 2, No: 1	Yes: 0, No: 3	High: 0, Low: 0, Medium: 0, No: 3	Yes: 0, No: 3	Yes: 0, No: 3	Yes: 0, No: 3	Yes: 0, No: 3	Yes: 0, No: 3	Yes: 0, No: 3	Yes: 3, No: 0	High: 1, Low: 0, Medium: 2, No: 0	Yes: 0, No: 3	Yes: 0, No: 3	Yes: 2, No: 1	Yes: 0, No: 3	Yes: 2, No: 1	Yes: 0, No: 3	Yes: 3, No: 0	High: 2, Low: 1, Medium: 0, No: 0	Yes: 0, No: 3	Yes: 0, No: 3	Yes: 2, No: 1	Yes: 0, No: 3	Yes: 3, No: 0	Yes: 0, No: 3	Yes: 3, No: 0	High: 3, Low: 0, Medium: 0, No: 0	Yes: 0, No: 3
159	Non-TB	Abnormal: 2, Unremarkable: 1	Yes: 1, No: 2	High: 0, Low: 1, Medium: 0, No: 2	Yes: 0, No: 3	Yes: 1, No: 2	Yes: 1, No: 2	Yes: 0, No: 3	Yes: 0, No: 3	Yes: 1, No: 2	Yes: 0, No: 3	Yes: 0, No: 3	Yes: 0, No: 3	Yes: 0, No: 3	Yes: 0, No: 3	High: 0, Low: 0, Medium: 0, No: 3	Yes: 0, No: 3	Yes: 0, No: 3	Yes: 0, No: 3	Yes: 0, No: 3	Yes: 0, No: 3	Yes: 0, No: 3	Yes: 0, No: 3	High: 0, Low: 0, Medium: 0, No: 3	Yes: 0, No: 3	Yes: 0, No: 3	Yes: 0, No: 3	Yes: 0, No: 3	Yes: 0, No: 3	Yes: 0, No: 3	Yes: 0, No: 3	High: 0, Low: 0, Medium: 0, No: 3	Yes: 0, No: 3	Yes: 0, No: 3	Yes: 0, No: 3	Yes: 0, No: 3	Yes: 0, No: 3	Yes: 0, No: 3	Yes: 0, No: 3	High: 0, Low: 0, Medium: 0, No: 3	Yes: 0, No: 3	Yes: 0, No: 3	Yes: 0, No: 3	Yes: 0, No: 3	Yes: 0, No: 3	Yes: 0, No: 3	Yes: 1, No: 2	High: 0, Low: 0, Medium: 1, No: 2	Yes: 0, No: 3
160	Non-TB	Abnormal: 0, Unremarkable: 3	Yes: 0, No: 3	High: 0, Low: 0, Medium: 0, No: 3	Yes: 0, No: 3	Yes: 0, No: 3	Yes: 0, No: 3	Yes: 0, No: 3	Yes: 0, No: 3	Yes: 0, No: 3	Yes: 0, No: 3	Yes: 0, No: 3	Yes: 0, No: 3	Yes: 0, No: 3	Yes: 0, No: 3	High: 0, Low: 0, Medium: 0, No: 3	Yes: 0, No: 3	Yes: 0, No: 3	Yes: 0, No: 3	Yes: 0, No: 3	Yes: 0, No: 3	Yes: 0, No: 3	Yes: 0, No: 3	High: 0, Low: 0, Medium: 0, No: 3	Yes: 0, No: 3	Yes: 0, No: 3	Yes: 0, No: 3	Yes: 0, No: 3	Yes: 0, No: 3	Yes: 0, No: 3	Yes: 0, No: 3	High: 0, Low: 0, Medium: 0, No: 3	Yes: 0, No: 3	Yes: 0, No: 3	Yes: 0, No: 3	Yes: 0, No: 3	Yes: 0, No: 3	Yes: 0, No: 3	Yes: 0, No: 3	High: 0, Low: 0, Medium: 0, No: 3	Yes: 0, No: 3	Yes: 0, No: 3	Yes: 0, No: 3	Yes: 0, No: 3	Yes: 0, No: 3	Yes: 0, No: 3	Yes: 0, No: 3	High: 0, Low: 0, Medium: 0, No: 3	Yes: 0, No: 3
161	TB	Abnormal: 3, Unremarkable: 0	Yes: 3, No: 0	High: 2, Low: 1, Medium: 0, No: 0	Yes: 2, No: 1	Yes: 3, No: 0	Yes: 1, No: 2	Yes: 0, No: 3	Yes: 0, No: 3	Yes: 0, No: 3	Yes: 1, No: 2	Yes: 2, No: 1	Yes: 0, No: 3	Yes: 3, No: 0	Yes: 3, No: 0	High: 2, Low: 0, Medium: 1, No: 0	Yes: 0, No: 3	Yes: 0, No: 3	Yes: 0, No: 3	Yes: 3, No: 0	Yes: 0, No: 3	Yes: 3, No: 0	Yes: 1, No: 2	High: 0, Low: 0, Medium: 1, No: 2	Yes: 0, No: 3	Yes: 0, No: 3	Yes: 1, No: 2	Yes: 1, No: 2	Yes: 0, No: 3	Yes: 1, No: 2	Yes: 3, No: 0	High: 2, Low: 0, Medium: 1, No: 0	Yes: 0, No: 3	Yes: 2, No: 1	Yes: 1, No: 2	Yes: 1, No: 2	Yes: 0, No: 3	Yes: 2, No: 1	Yes: 2, No: 1	High: 1, Low: 0, Medium: 1, No: 1	Yes: 0, No: 3	Yes: 0, No: 3	Yes: 0, No: 3	Yes: 1, No: 2	Yes: 0, No: 3	Yes: 2, No: 1	Yes: 1, No: 2	High: 1, Low: 0, Medium: 0, No: 2	Yes: 0, No: 3
162	TB	Abnormal: 3, Unremarkable: 0	Yes: 3, No: 0	High: 1, Low: 0, Medium: 2, No: 0	Yes: 2, No: 1	Yes: 2, No: 1	Yes: 1, No: 2	Yes: 1, No: 2	Yes: 3, No: 0	Yes: 3, No: 0	Yes: 3, No: 0	Yes: 3, No: 0	Yes: 3, No: 0	Yes: 3, No: 0	Yes: 2, No: 1	High: 0, Low: 1, Medium: 1, No: 1	Yes: 0, No: 3	Yes: 0, No: 3	Yes: 0, No: 3	Yes: 0, No: 3	Yes: 0, No: 3	Yes: 2, No: 1	Yes: 0, No: 3	High: 0, Low: 0, Medium: 0, No: 3	Yes: 0, No: 3	Yes: 0, No: 3	Yes: 0, No: 3	Yes: 0, No: 3	Yes: 0, No: 3	Yes: 0, No: 3	Yes: 2, No: 1	High: 1, Low: 0, Medium: 1, No: 1	Yes: 0, No: 3	Yes: 0, No: 3	Yes: 0, No: 3	Yes: 0, No: 3	Yes: 0, No: 3	Yes: 2, No: 1	Yes: 2, No: 1	High: 0, Low: 2, Medium: 0, No: 1	Yes: 1, No: 2	Yes: 1, No: 2	Yes: 0, No: 3	Yes: 0, No: 3	Yes: 1, No: 2	Yes: 2, No: 1	Yes: 1, No: 2	High: 1, Low: 0, Medium: 0, No: 2	Yes: 0, No: 3
163	TB	Abnormal: 3, Unremarkable: 0	Yes: 3, No: 0	High: 1, Low: 0, Medium: 2, No: 0	Yes: 3, No: 0	Yes: 2, No: 1	Yes: 0, No: 3	Yes: 1, No: 2	Yes: 0, No: 3	Yes: 0, No: 3	Yes: 3, No: 0	Yes: 0, No: 3	Yes: 1, No: 2	Yes: 0, No: 3	Yes: 3, No: 0	High: 3, Low: 0, Medium: 0, No: 0	Yes: 0, No: 3	Yes: 0, No: 3	Yes: 3, No: 0	Yes: 0, No: 3	Yes: 3, No: 0	Yes: 0, No: 3	Yes: 1, No: 2	High: 0, Low: 1, Medium: 0, No: 2	Yes: 0, No: 3	Yes: 0, No: 3	Yes: 1, No: 2	Yes: 0, No: 3	Yes: 0, No: 3	Yes: 0, No: 3	Yes: 2, No: 1	High: 1, Low: 1, Medium: 0, No: 1	Yes: 0, No: 3	Yes: 0, No: 3	Yes: 2, No: 1	Yes: 0, No: 3	Yes: 2, No: 1	Yes: 0, No: 3	Yes: 2, No: 1	High: 2, Low: 0, Medium: 0, No: 1	Yes: 0, No: 3	Yes: 0, No: 3	Yes: 1, No: 2	Yes: 0, No: 3	Yes: 2, No: 1	Yes: 0, No: 3	Yes: 0, No: 3	High: 0, Low: 0, Medium: 0, No: 3	Yes: 0, No: 3
164	TB	Abnormal: 3, Unremarkable: 0	Yes: 3, No: 0	High: 1, Low: 1, Medium: 1, No: 0	Yes: 2, No: 1	Yes: 1, No: 2	Yes: 1, No: 2	Yes: 1, No: 2	Yes: 3, No: 0	Yes: 0, No: 3	Yes: 3, No: 0	Yes: 2, No: 1	Yes: 1, No: 2	Yes: 2, No: 1	Yes: 3, No: 0	High: 1, Low: 0, Medium: 2, No: 0	Yes: 2, No: 1	Yes: 0, No: 3	Yes: 3, No: 0	Yes: 0, No: 3	Yes: 2, No: 1	Yes: 1, No: 2	Yes: 0, No: 3	High: 0, Low: 0, Medium: 0, No: 3	Yes: 0, No: 3	Yes: 0, No: 3	Yes: 0, No: 3	Yes: 0, No: 3	Yes: 0, No: 3	Yes: 0, No: 3	Yes: 3, No: 0	High: 2, Low: 0, Medium: 1, No: 0	Yes: 0, No: 3	Yes: 0, No: 3	Yes: 3, No: 0	Yes: 0, No: 3	Yes: 3, No: 0	Yes: 0, No: 3	Yes: 3, No: 0	High: 3, Low: 0, Medium: 0, No: 0	Yes: 0, No: 3	Yes: 0, No: 3	Yes: 3, No: 0	Yes: 0, No: 3	Yes: 3, No: 0	Yes: 0, No: 3	Yes: 3, No: 0	High: 3, Low: 0, Medium: 0, No: 0	Yes: 2, No: 1
165	TB	Abnormal: 3, Unremarkable: 0	Yes: 2, No: 1	High: 0, Low: 1, Medium: 1, No: 1	Yes: 2, No: 1	Yes: 2, No: 1	Yes: 0, No: 3	Yes: 0, No: 3	Yes: 0, No: 3	Yes: 0, No: 3	Yes: 2, No: 1	Yes: 1, No: 2	Yes: 0, No: 3	Yes: 1, No: 2	Yes: 3, No: 0	High: 3, Low: 0, Medium: 0, No: 0	Yes: 0, No: 3	Yes: 0, No: 3	Yes: 2, No: 1	Yes: 0, No: 3	Yes: 3, No: 0	Yes: 3, No: 0	Yes: 0, No: 3	High: 0, Low: 0, Medium: 0, No: 3	Yes: 0, No: 3	Yes: 0, No: 3	Yes: 0, No: 3	Yes: 0, No: 3	Yes: 0, No: 3	Yes: 0, No: 3	Yes: 3, No: 0	High: 3, Low: 0, Medium: 0, No: 0	Yes: 0, No: 3	Yes: 0, No: 3	Yes: 3, No: 0	Yes: 0, No: 3	Yes: 0, No: 3	Yes: 1, No: 2	Yes: 1, No: 2	High: 0, Low: 0, Medium: 1, No: 2	Yes: 0, No: 3	Yes: 0, No: 3	Yes: 1, No: 2	Yes: 0, No: 3	Yes: 0, No: 3	Yes: 1, No: 2	Yes: 1, No: 2	High: 1, Low: 0, Medium: 0, No: 2	Yes: 0, No: 3
166	TB	Abnormal: 3, Unremarkable: 0	Yes: 0, No: 3	High: 0, Low: 0, Medium: 0, No: 3	Yes: 0, No: 3	Yes: 0, No: 3	Yes: 0, No: 3	Yes: 0, No: 3	Yes: 0, No: 3	Yes: 0, No: 3	Yes: 0, No: 3	Yes: 0, No: 3	Yes: 0, No: 3	Yes: 0, No: 3	Yes: 1, No: 2	High: 0, Low: 1, Medium: 0, No: 2	Yes: 1, No: 2	Yes: 0, No: 3	Yes: 0, No: 3	Yes: 0, No: 3	Yes: 0, No: 3	Yes: 0, No: 3	Yes: 0, No: 3	High: 0, Low: 0, Medium: 0, No: 3	Yes: 0, No: 3	Yes: 0, No: 3	Yes: 0, No: 3	Yes: 0, No: 3	Yes: 0, No: 3	Yes: 0, No: 3	Yes: 0, No: 3	High: 0, Low: 0, Medium: 0, No: 3	Yes: 0, No: 3	Yes: 0, No: 3	Yes: 0, No: 3	Yes: 0, No: 3	Yes: 0, No: 3	Yes: 0, No: 3	Yes: 1, No: 2	High: 0, Low: 0, Medium: 1, No: 2	Yes: 0, No: 3	Yes: 0, No: 3	Yes: 1, No: 2	Yes: 0, No: 3	Yes: 0, No: 3	Yes: 0, No: 3	Yes: 0, No: 3	High: 0, Low: 0, Medium: 0, No: 3	Yes: 0, No: 3
167	Non-TB	Abnormal: 3, Unremarkable: 0	Yes: 2, No: 1	High: 0, Low: 1, Medium: 1, No: 1	Yes: 0, No: 3	Yes: 1, No: 2	Yes: 2, No: 1	Yes: 1, No: 2	Yes: 1, No: 2	Yes: 1, No: 2	Yes: 1, No: 2	Yes: 1, No: 2	Yes: 1, No: 2	Yes: 2, No: 1	Yes: 0, No: 3	High: 0, Low: 0, Medium: 0, No: 3	Yes: 0, No: 3	Yes: 0, No: 3	Yes: 0, No: 3	Yes: 0, No: 3	Yes: 0, No: 3	Yes: 0, No: 3	Yes: 0, No: 3	High: 0, Low: 0, Medium: 0, No: 3	Yes: 0, No: 3	Yes: 0, No: 3	Yes: 0, No: 3	Yes: 0, No: 3	Yes: 0, No: 3	Yes: 0, No: 3	Yes: 0, No: 3	High: 0, Low: 0, Medium: 0, No: 3	Yes: 0, No: 3	Yes: 0, No: 3	Yes: 0, No: 3	Yes: 0, No: 3	Yes: 0, No: 3	Yes: 0, No: 3	Yes: 1, No: 2	High: 0, Low: 1, Medium: 0, No: 2	Yes: 0, No: 3	Yes: 0, No: 3	Yes: 0, No: 3	Yes: 0, No: 3	Yes: 0, No: 3	Yes: 1, No: 2	Yes: 0, No: 3	High: 0, Low: 0, Medium: 0, No: 3	Yes: 0, No: 3
168	Non-TB	Abnormal: 0, Unremarkable: 3	Yes: 0, No: 3	High: 0, Low: 0, Medium: 0, No: 3	Yes: 0, No: 3	Yes: 0, No: 3	Yes: 0, No: 3	Yes: 0, No: 3	Yes: 0, No: 3	Yes: 0, No: 3	Yes: 0, No: 3	Yes: 0, No: 3	Yes: 0, No: 3	Yes: 0, No: 3	Yes: 0, No: 3	High: 0, Low: 0, Medium: 0, No: 3	Yes: 0, No: 3	Yes: 0, No: 3	Yes: 0, No: 3	Yes: 0, No: 3	Yes: 0, No: 3	Yes: 0, No: 3	Yes: 0, No: 3	High: 0, Low: 0, Medium: 0, No: 3	Yes: 0, No: 3	Yes: 0, No: 3	Yes: 0, No: 3	Yes: 0, No: 3	Yes: 0, No: 3	Yes: 0, No: 3	Yes: 0, No: 3	High: 0, Low: 0, Medium: 0, No: 3	Yes: 0, No: 3	Yes: 0, No: 3	Yes: 0, No: 3	Yes: 0, No: 3	Yes: 0, No: 3	Yes: 0, No: 3	Yes: 0, No: 3	High: 0, Low: 0, Medium: 0, No: 3	Yes: 0, No: 3	Yes: 0, No: 3	Yes: 0, No: 3	Yes: 0, No: 3	Yes: 0, No: 3	Yes: 0, No: 3	Yes: 0, No: 3	High: 0, Low: 0, Medium: 0, No: 3	Yes: 0, No: 3
169	TB	Abnormal: 0, Unremarkable: 3	Yes: 0, No: 3	High: 0, Low: 0, Medium: 0, No: 3	Yes: 0, No: 3	Yes: 0, No: 3	Yes: 0, No: 3	Yes: 0, No: 3	Yes: 0, No: 3	Yes: 0, No: 3	Yes: 0, No: 3	Yes: 0, No: 3	Yes: 0, No: 3	Yes: 0, No: 3	Yes: 0, No: 3	High: 0, Low: 0, Medium: 0, No: 3	Yes: 0, No: 3	Yes: 0, No: 3	Yes: 0, No: 3	Yes: 0, No: 3	Yes: 0, No: 3	Yes: 0, No: 3	Yes: 0, No: 3	High: 0, Low: 0, Medium: 0, No: 3	Yes: 0, No: 3	Yes: 0, No: 3	Yes: 0, No: 3	Yes: 0, No: 3	Yes: 0, No: 3	Yes: 0, No: 3	Yes: 0, No: 3	High: 0, Low: 0, Medium: 0, No: 3	Yes: 0, No: 3	Yes: 0, No: 3	Yes: 0, No: 3	Yes: 0, No: 3	Yes: 0, No: 3	Yes: 0, No: 3	Yes: 0, No: 3	High: 0, Low: 0, Medium: 0, No: 3	Yes: 0, No: 3	Yes: 0, No: 3	Yes: 0, No: 3	Yes: 0, No: 3	Yes: 0, No: 3	Yes: 0, No: 3	Yes: 0, No: 3	High: 0, Low: 0, Medium: 0, No: 3	Yes: 0, No: 3
170	TB	Abnormal: 3, Unremarkable: 0	Yes: 3, No: 0	High: 1, Low: 0, Medium: 2, No: 0	Yes: 2, No: 1	Yes: 2, No: 1	Yes: 0, No: 3	Yes: 2, No: 1	Yes: 2, No: 1	Yes: 0, No: 3	Yes: 2, No: 1	Yes: 2, No: 1	Yes: 2, No: 1	Yes: 3, No: 0	Yes: 3, No: 0	High: 3, Low: 0, Medium: 0, No: 0	Yes: 1, No: 2	Yes: 0, No: 3	Yes: 3, No: 0	Yes: 0, No: 3	Yes: 3, No: 0	Yes: 0, No: 3	Yes: 0, No: 3	High: 0, Low: 0, Medium: 0, No: 3	Yes: 0, No: 3	Yes: 0, No: 3	Yes: 0, No: 3	Yes: 0, No: 3	Yes: 0, No: 3	Yes: 0, No: 3	Yes: 1, No: 2	High: 1, Low: 0, Medium: 0, No: 2	Yes: 0, No: 3	Yes: 0, No: 3	Yes: 1, No: 2	Yes: 0, No: 3	Yes: 1, No: 2	Yes: 0, No: 3	Yes: 3, No: 0	High: 1, Low: 0, Medium: 2, No: 0	Yes: 0, No: 3	Yes: 0, No: 3	Yes: 2, No: 1	Yes: 0, No: 3	Yes: 3, No: 0	Yes: 0, No: 3	Yes: 0, No: 3	High: 0, Low: 0, Medium: 0, No: 3	Yes: 0, No: 3
171	TB	Abnormal: 3, Unremarkable: 0	Yes: 3, No: 0	High: 1, Low: 0, Medium: 2, No: 0	Yes: 1, No: 2	Yes: 2, No: 1	Yes: 2, No: 1	Yes: 1, No: 2	Yes: 2, No: 1	Yes: 0, No: 3	Yes: 2, No: 1	Yes: 3, No: 0	Yes: 3, No: 0	Yes: 0, No: 3	Yes: 2, No: 1	High: 1, Low: 0, Medium: 1, No: 1	Yes: 0, No: 3	Yes: 1, No: 2	Yes: 1, No: 2	Yes: 1, No: 2	Yes: 1, No: 2	Yes: 0, No: 3	Yes: 1, No: 2	High: 0, Low: 0, Medium: 1, No: 2	Yes: 1, No: 2	Yes: 0, No: 3	Yes: 0, No: 3	Yes: 0, No: 3	Yes: 0, No: 3	Yes: 0, No: 3	Yes: 3, No: 0	High: 2, Low: 0, Medium: 1, No: 0	Yes: 0, No: 3	Yes: 0, No: 3	Yes: 3, No: 0	Yes: 0, No: 3	Yes: 1, No: 2	Yes: 0, No: 3	Yes: 2, No: 1	High: 1, Low: 1, Medium: 0, No: 1	Yes: 0, No: 3	Yes: 0, No: 3	Yes: 1, No: 2	Yes: 1, No: 2	Yes: 1, No: 2	Yes: 0, No: 3	Yes: 0, No: 3	High: 0, Low: 0, Medium: 0, No: 3	Yes: 0, No: 3
172	TB	Abnormal: 3, Unremarkable: 0	Yes: 1, No: 2	High: 0, Low: 1, Medium: 0, No: 2	Yes: 1, No: 2	Yes: 0, No: 3	Yes: 0, No: 3	Yes: 1, No: 2	Yes: 0, No: 3	Yes: 1, No: 2	Yes: 0, No: 3	Yes: 0, No: 3	Yes: 0, No: 3	Yes: 0, No: 3	Yes: 3, No: 0	High: 1, Low: 1, Medium: 1, No: 0	Yes: 0, No: 3	Yes: 3, No: 0	Yes: 0, No: 3	Yes: 0, No: 3	Yes: 0, No: 3	Yes: 0, No: 3	Yes: 0, No: 3	High: 0, Low: 0, Medium: 0, No: 3	Yes: 0, No: 3	Yes: 0, No: 3	Yes: 0, No: 3	Yes: 0, No: 3	Yes: 0, No: 3	Yes: 0, No: 3	Yes: 0, No: 3	High: 0, Low: 0, Medium: 0, No: 3	Yes: 0, No: 3	Yes: 0, No: 3	Yes: 0, No: 3	Yes: 0, No: 3	Yes: 0, No: 3	Yes: 0, No: 3	Yes: 0, No: 3	High: 0, Low: 0, Medium: 0, No: 3	Yes: 0, No: 3	Yes: 0, No: 3	Yes: 0, No: 3	Yes: 0, No: 3	Yes: 0, No: 3	Yes: 0, No: 3	Yes: 0, No: 3	High: 0, Low: 0, Medium: 0, No: 3	Yes: 0, No: 3
173	TB	Abnormal: 0, Unremarkable: 3	Yes: 0, No: 3	High: 0, Low: 0, Medium: 0, No: 3	Yes: 0, No: 3	Yes: 0, No: 3	Yes: 0, No: 3	Yes: 0, No: 3	Yes: 0, No: 3	Yes: 0, No: 3	Yes: 0, No: 3	Yes: 0, No: 3	Yes: 0, No: 3	Yes: 0, No: 3	Yes: 0, No: 3	High: 0, Low: 0, Medium: 0, No: 3	Yes: 0, No: 3	Yes: 0, No: 3	Yes: 0, No: 3	Yes: 0, No: 3	Yes: 0, No: 3	Yes: 0, No: 3	Yes: 0, No: 3	High: 0, Low: 0, Medium: 0, No: 3	Yes: 0, No: 3	Yes: 0, No: 3	Yes: 0, No: 3	Yes: 0, No: 3	Yes: 0, No: 3	Yes: 0, No: 3	Yes: 0, No: 3	High: 0, Low: 0, Medium: 0, No: 3	Yes: 0, No: 3	Yes: 0, No: 3	Yes: 0, No: 3	Yes: 0, No: 3	Yes: 0, No: 3	Yes: 0, No: 3	Yes: 0, No: 3	High: 0, Low: 0, Medium: 0, No: 3	Yes: 0, No: 3	Yes: 0, No: 3	Yes: 0, No: 3	Yes: 0, No: 3	Yes: 0, No: 3	Yes: 0, No: 3	Yes: 0, No: 3	High: 0, Low: 0, Medium: 0, No: 3	Yes: 0, No: 3
174	TB	Abnormal: 3, Unremarkable: 0	Yes: 3, No: 0	High: 1, Low: 1, Medium: 1, No: 0	Yes: 3, No: 0	Yes: 2, No: 1	Yes: 0, No: 3	Yes: 0, No: 3	Yes: 0, No: 3	Yes: 0, No: 3	Yes: 3, No: 0	Yes: 0, No: 3	Yes: 0, No: 3	Yes: 0, No: 3	Yes: 1, No: 2	High: 0, Low: 0, Medium: 1, No: 2	Yes: 0, No: 3	Yes: 0, No: 3	Yes: 1, No: 2	Yes: 0, No: 3	Yes: 0, No: 3	Yes: 0, No: 3	Yes: 1, No: 2	High: 0, Low: 1, Medium: 0, No: 2	Yes: 0, No: 3	Yes: 0, No: 3	Yes: 1, No: 2	Yes: 0, No: 3	Yes: 0, No: 3	Yes: 0, No: 3	Yes: 3, No: 0	High: 3, Low: 0, Medium: 0, No: 0	Yes: 0, No: 3	Yes: 0, No: 3	Yes: 3, No: 0	Yes: 0, No: 3	Yes: 0, No: 3	Yes: 0, No: 3	Yes: 2, No: 1	High: 0, Low: 1, Medium: 1, No: 1	Yes: 0, No: 3	Yes: 0, No: 3	Yes: 2, No: 1	Yes: 0, No: 3	Yes: 0, No: 3	Yes: 0, No: 3	Yes: 0, No: 3	High: 0, Low: 0, Medium: 0, No: 3	Yes: 0, No: 3
175	TB	Abnormal: 3, Unremarkable: 0	Yes: 2, No: 1	High: 1, Low: 0, Medium: 1, No: 1	Yes: 2, No: 1	Yes: 1, No: 2	Yes: 0, No: 3	Yes: 1, No: 2	Yes: 0, No: 3	Yes: 0, No: 3	Yes: 0, No: 3	Yes: 2, No: 1	Yes: 0, No: 3	Yes: 0, No: 3	Yes: 2, No: 1	High: 2, Low: 0, Medium: 0, No: 1	Yes: 0, No: 3	Yes: 0, No: 3	Yes: 0, No: 3	Yes: 2, No: 1	Yes: 0, No: 3	Yes: 0, No: 3	Yes: 0, No: 3	High: 0, Low: 0, Medium: 0, No: 3	Yes: 0, No: 3	Yes: 0, No: 3	Yes: 0, No: 3	Yes: 0, No: 3	Yes: 0, No: 3	Yes: 0, No: 3	Yes: 3, No: 0	High: 2, Low: 0, Medium: 1, No: 0	Yes: 0, No: 3	Yes: 0, No: 3	Yes: 0, No: 3	Yes: 3, No: 0	Yes: 0, No: 3	Yes: 0, No: 3	Yes: 0, No: 3	High: 0, Low: 0, Medium: 0, No: 3	Yes: 0, No: 3	Yes: 0, No: 3	Yes: 0, No: 3	Yes: 0, No: 3	Yes: 0, No: 3	Yes: 0, No: 3	Yes: 0, No: 3	High: 0, Low: 0, Medium: 0, No: 3	Yes: 0, No: 3
176	TB	Abnormal: 3, Unremarkable: 0	Yes: 3, No: 0	High: 1, Low: 0, Medium: 2, No: 0	Yes: 3, No: 0	Yes: 1, No: 2	Yes: 0, No: 3	Yes: 2, No: 1	Yes: 0, No: 3	Yes: 0, No: 3	Yes: 0, No: 3	Yes: 3, No: 0	Yes: 0, No: 3	Yes: 3, No: 0	Yes: 1, No: 2	High: 0, Low: 0, Medium: 1, No: 2	Yes: 0, No: 3	Yes: 0, No: 3	Yes: 0, No: 3	Yes: 0, No: 3	Yes: 0, No: 3	Yes: 1, No: 2	Yes: 1, No: 2	High: 0, Low: 0, Medium: 1, No: 2	Yes: 0, No: 3	Yes: 0, No: 3	Yes: 0, No: 3	Yes: 1, No: 2	Yes: 0, No: 3	Yes: 1, No: 2	Yes: 1, No: 2	High: 0, Low: 1, Medium: 0, No: 2	Yes: 0, No: 3	Yes: 0, No: 3	Yes: 0, No: 3	Yes: 0, No: 3	Yes: 0, No: 3	Yes: 1, No: 2	Yes: 1, No: 2	High: 0, Low: 1, Medium: 0, No: 2	Yes: 0, No: 3	Yes: 0, No: 3	Yes: 0, No: 3	Yes: 0, No: 3	Yes: 0, No: 3	Yes: 1, No: 2	Yes: 0, No: 3	High: 0, Low: 0, Medium: 0, No: 3	Yes: 0, No: 3
177	TB	Abnormal: 3, Unremarkable: 0	Yes: 3, No: 0	High: 1, Low: 0, Medium: 2, No: 0	Yes: 2, No: 1	Yes: 1, No: 2	Yes: 1, No: 2	Yes: 2, No: 1	Yes: 1, No: 2	Yes: 2, No: 1	Yes: 2, No: 1	Yes: 3, No: 0	Yes: 1, No: 2	Yes: 0, No: 3	Yes: 3, No: 0	High: 1, Low: 0, Medium: 2, No: 0	Yes: 2, No: 1	Yes: 2, No: 1	Yes: 2, No: 1	Yes: 2, No: 1	Yes: 1, No: 2	Yes: 0, No: 3	Yes: 0, No: 3	High: 0, Low: 0, Medium: 0, No: 3	Yes: 0, No: 3	Yes: 0, No: 3	Yes: 0, No: 3	Yes: 0, No: 3	Yes: 0, No: 3	Yes: 0, No: 3	Yes: 2, No: 1	High: 1, Low: 0, Medium: 1, No: 1	Yes: 2, No: 1	Yes: 0, No: 3	Yes: 1, No: 2	Yes: 0, No: 3	Yes: 1, No: 2	Yes: 0, No: 3	Yes: 3, No: 0	High: 3, Low: 0, Medium: 0, No: 0	Yes: 3, No: 0	Yes: 1, No: 2	Yes: 3, No: 0	Yes: 1, No: 2	Yes: 3, No: 0	Yes: 0, No: 3	Yes: 2, No: 1	High: 2, Low: 0, Medium: 0, No: 1	Yes: 0, No: 3
178	Non-TB	Abnormal: 3, Unremarkable: 0	Yes: 0, No: 3	High: 0, Low: 0, Medium: 0, No: 3	Yes: 0, No: 3	Yes: 0, No: 3	Yes: 0, No: 3	Yes: 0, No: 3	Yes: 0, No: 3	Yes: 0, No: 3	Yes: 0, No: 3	Yes: 0, No: 3	Yes: 0, No: 3	Yes: 0, No: 3	Yes: 0, No: 3	High: 0, Low: 0, Medium: 0, No: 3	Yes: 0, No: 3	Yes: 0, No: 3	Yes: 0, No: 3	Yes: 0, No: 3	Yes: 0, No: 3	Yes: 0, No: 3	Yes: 2, No: 1	High: 2, Low: 0, Medium: 0, No: 1	Yes: 0, No: 3	Yes: 2, No: 1	Yes: 0, No: 3	Yes: 0, No: 3	Yes: 0, No: 3	Yes: 0, No: 3	Yes: 0, No: 3	High: 0, Low: 0, Medium: 0, No: 3	Yes: 0, No: 3	Yes: 0, No: 3	Yes: 0, No: 3	Yes: 0, No: 3	Yes: 0, No: 3	Yes: 0, No: 3	Yes: 0, No: 3	High: 0, Low: 0, Medium: 0, No: 3	Yes: 0, No: 3	Yes: 0, No: 3	Yes: 0, No: 3	Yes: 0, No: 3	Yes: 0, No: 3	Yes: 0, No: 3	Yes: 0, No: 3	High: 0, Low: 0, Medium: 0, No: 3	Yes: 0, No: 3
179	TB	Abnormal: 3, Unremarkable: 0	Yes: 3, No: 0	High: 1, Low: 0, Medium: 2, No: 0	Yes: 2, No: 1	Yes: 1, No: 2	Yes: 1, No: 2	Yes: 2, No: 1	Yes: 3, No: 0	Yes: 3, No: 0	Yes: 3, No: 0	Yes: 3, No: 0	Yes: 1, No: 2	Yes: 3, No: 0	Yes: 3, No: 0	High: 2, Low: 0, Medium: 1, No: 0	Yes: 0, No: 3	Yes: 1, No: 2	Yes: 0, No: 3	Yes: 3, No: 0	Yes: 0, No: 3	Yes: 3, No: 0	Yes: 3, No: 0	High: 2, Low: 0, Medium: 1, No: 0	Yes: 0, No: 3	Yes: 0, No: 3	Yes: 1, No: 2	Yes: 0, No: 3	Yes: 3, No: 0	Yes: 0, No: 3	Yes: 3, No: 0	High: 2, Low: 0, Medium: 1, No: 0	Yes: 0, No: 3	Yes: 0, No: 3	Yes: 0, No: 3	Yes: 3, No: 0	Yes: 0, No: 3	Yes: 1, No: 2	Yes: 3, No: 0	High: 2, Low: 0, Medium: 1, No: 0	Yes: 0, No: 3	Yes: 0, No: 3	Yes: 2, No: 1	Yes: 3, No: 0	Yes: 0, No: 3	Yes: 3, No: 0	Yes: 1, No: 2	High: 0, Low: 0, Medium: 1, No: 2	Yes: 0, No: 3
180	Non-TB	Abnormal: 1, Unremarkable: 2	Yes: 1, No: 2	High: 0, Low: 1, Medium: 0, No: 2	Yes: 0, No: 3	Yes: 1, No: 2	Yes: 1, No: 2	Yes: 0, No: 3	Yes: 1, No: 2	Yes: 1, No: 2	Yes: 0, No: 3	Yes: 0, No: 3	Yes: 0, No: 3	Yes: 0, No: 3	Yes: 0, No: 3	High: 0, Low: 0, Medium: 0, No: 3	Yes: 0, No: 3	Yes: 0, No: 3	Yes: 0, No: 3	Yes: 0, No: 3	Yes: 0, No: 3	Yes: 0, No: 3	Yes: 0, No: 3	High: 0, Low: 0, Medium: 0, No: 3	Yes: 0, No: 3	Yes: 0, No: 3	Yes: 0, No: 3	Yes: 0, No: 3	Yes: 0, No: 3	Yes: 0, No: 3	Yes: 0, No: 3	High: 0, Low: 0, Medium: 0, No: 3	Yes: 0, No: 3	Yes: 0, No: 3	Yes: 0, No: 3	Yes: 0, No: 3	Yes: 0, No: 3	Yes: 0, No: 3	Yes: 0, No: 3	High: 0, Low: 0, Medium: 0, No: 3	Yes: 0, No: 3	Yes: 0, No: 3	Yes: 0, No: 3	Yes: 0, No: 3	Yes: 0, No: 3	Yes: 0, No: 3	Yes: 0, No: 3	High: 0, Low: 0, Medium: 0, No: 3	Yes: 0, No: 3
181	TB	Abnormal: 0, Unremarkable: 3	Yes: 0, No: 3	High: 0, Low: 0, Medium: 0, No: 3	Yes: 0, No: 3	Yes: 0, No: 3	Yes: 0, No: 3	Yes: 0, No: 3	Yes: 0, No: 3	Yes: 0, No: 3	Yes: 0, No: 3	Yes: 0, No: 3	Yes: 0, No: 3	Yes: 0, No: 3	Yes: 0, No: 3	High: 0, Low: 0, Medium: 0, No: 3	Yes: 0, No: 3	Yes: 0, No: 3	Yes: 0, No: 3	Yes: 0, No: 3	Yes: 0, No: 3	Yes: 0, No: 3	Yes: 0, No: 3	High: 0, Low: 0, Medium: 0, No: 3	Yes: 0, No: 3	Yes: 0, No: 3	Yes: 0, No: 3	Yes: 0, No: 3	Yes: 0, No: 3	Yes: 0, No: 3	Yes: 0, No: 3	High: 0, Low: 0, Medium: 0, No: 3	Yes: 0, No: 3	Yes: 0, No: 3	Yes: 0, No: 3	Yes: 0, No: 3	Yes: 0, No: 3	Yes: 0, No: 3	Yes: 0, No: 3	High: 0, Low: 0, Medium: 0, No: 3	Yes: 0, No: 3	Yes: 0, No: 3	Yes: 0, No: 3	Yes: 0, No: 3	Yes: 0, No: 3	Yes: 0, No: 3	Yes: 0, No: 3	High: 0, Low: 0, Medium: 0, No: 3	Yes: 0, No: 3
182	TB	Abnormal: 3, Unremarkable: 0	Yes: 2, No: 1	High: 0, Low: 2, Medium: 0, No: 1	Yes: 0, No: 3	Yes: 1, No: 2	Yes: 2, No: 1	Yes: 1, No: 2	Yes: 0, No: 3	Yes: 1, No: 2	Yes: 2, No: 1	Yes: 2, No: 1	Yes: 1, No: 2	Yes: 1, No: 2	Yes: 2, No: 1	High: 1, Low: 1, Medium: 0, No: 1	Yes: 0, No: 3	Yes: 0, No: 3	Yes: 2, No: 1	Yes: 0, No: 3	Yes: 0, No: 3	Yes: 0, No: 3	Yes: 2, No: 1	High: 1, Low: 0, Medium: 1, No: 1	Yes: 0, No: 3	Yes: 0, No: 3	Yes: 2, No: 1	Yes: 0, No: 3	Yes: 0, No: 3	Yes: 0, No: 3	Yes: 1, No: 2	High: 0, Low: 0, Medium: 1, No: 2	Yes: 0, No: 3	Yes: 0, No: 3	Yes: 1, No: 2	Yes: 0, No: 3	Yes: 0, No: 3	Yes: 0, No: 3	Yes: 0, No: 3	High: 0, Low: 0, Medium: 0, No: 3	Yes: 0, No: 3	Yes: 0, No: 3	Yes: 0, No: 3	Yes: 0, No: 3	Yes: 0, No: 3	Yes: 0, No: 3	Yes: 1, No: 2	High: 0, Low: 0, Medium: 1, No: 2	Yes: 0, No: 3
183	TB	Abnormal: 0, Unremarkable: 3	Yes: 0, No: 3	High: 0, Low: 0, Medium: 0, No: 3	Yes: 0, No: 3	Yes: 0, No: 3	Yes: 0, No: 3	Yes: 0, No: 3	Yes: 0, No: 3	Yes: 0, No: 3	Yes: 0, No: 3	Yes: 0, No: 3	Yes: 0, No: 3	Yes: 0, No: 3	Yes: 0, No: 3	High: 0, Low: 0, Medium: 0, No: 3	Yes: 0, No: 3	Yes: 0, No: 3	Yes: 0, No: 3	Yes: 0, No: 3	Yes: 0, No: 3	Yes: 0, No: 3	Yes: 0, No: 3	High: 0, Low: 0, Medium: 0, No: 3	Yes: 0, No: 3	Yes: 0, No: 3	Yes: 0, No: 3	Yes: 0, No: 3	Yes: 0, No: 3	Yes: 0, No: 3	Yes: 0, No: 3	High: 0, Low: 0, Medium: 0, No: 3	Yes: 0, No: 3	Yes: 0, No: 3	Yes: 0, No: 3	Yes: 0, No: 3	Yes: 0, No: 3	Yes: 0, No: 3	Yes: 0, No: 3	High: 0, Low: 0, Medium: 0, No: 3	Yes: 0, No: 3	Yes: 0, No: 3	Yes: 0, No: 3	Yes: 0, No: 3	Yes: 0, No: 3	Yes: 0, No: 3	Yes: 0, No: 3	High: 0, Low: 0, Medium: 0, No: 3	Yes: 0, No: 3
184	TB	Abnormal: 3, Unremarkable: 0	Yes: 2, No: 1	High: 1, Low: 0, Medium: 1, No: 1	Yes: 2, No: 1	Yes: 1, No: 2	Yes: 0, No: 3	Yes: 1, No: 2	Yes: 0, No: 3	Yes: 2, No: 1	Yes: 0, No: 3	Yes: 2, No: 1	Yes: 0, No: 3	Yes: 1, No: 2	Yes: 3, No: 0	High: 0, Low: 0, Medium: 3, No: 0	Yes: 0, No: 3	Yes: 2, No: 1	Yes: 0, No: 3	Yes: 3, No: 0	Yes: 0, No: 3	Yes: 0, No: 3	Yes: 1, No: 2	High: 1, Low: 0, Medium: 0, No: 2	Yes: 0, No: 3	Yes: 0, No: 3	Yes: 0, No: 3	Yes: 1, No: 2	Yes: 0, No: 3	Yes: 0, No: 3	Yes: 1, No: 2	High: 0, Low: 0, Medium: 1, No: 2	Yes: 0, No: 3	Yes: 0, No: 3	Yes: 0, No: 3	Yes: 1, No: 2	Yes: 0, No: 3	Yes: 0, No: 3	Yes: 1, No: 2	High: 0, Low: 1, Medium: 0, No: 2	Yes: 0, No: 3	Yes: 0, No: 3	Yes: 0, No: 3	Yes: 1, No: 2	Yes: 0, No: 3	Yes: 0, No: 3	Yes: 2, No: 1	High: 0, Low: 0, Medium: 2, No: 1	Yes: 0, No: 3
185	Non-TB	Abnormal: 0, Unremarkable: 3	Yes: 0, No: 3	High: 0, Low: 0, Medium: 0, No: 3	Yes: 0, No: 3	Yes: 0, No: 3	Yes: 0, No: 3	Yes: 0, No: 3	Yes: 0, No: 3	Yes: 0, No: 3	Yes: 0, No: 3	Yes: 0, No: 3	Yes: 0, No: 3	Yes: 0, No: 3	Yes: 0, No: 3	High: 0, Low: 0, Medium: 0, No: 3	Yes: 0, No: 3	Yes: 0, No: 3	Yes: 0, No: 3	Yes: 0, No: 3	Yes: 0, No: 3	Yes: 0, No: 3	Yes: 0, No: 3	High: 0, Low: 0, Medium: 0, No: 3	Yes: 0, No: 3	Yes: 0, No: 3	Yes: 0, No: 3	Yes: 0, No: 3	Yes: 0, No: 3	Yes: 0, No: 3	Yes: 0, No: 3	High: 0, Low: 0, Medium: 0, No: 3	Yes: 0, No: 3	Yes: 0, No: 3	Yes: 0, No: 3	Yes: 0, No: 3	Yes: 0, No: 3	Yes: 0, No: 3	Yes: 0, No: 3	High: 0, Low: 0, Medium: 0, No: 3	Yes: 0, No: 3	Yes: 0, No: 3	Yes: 0, No: 3	Yes: 0, No: 3	Yes: 0, No: 3	Yes: 0, No: 3	Yes: 0, No: 3	High: 0, Low: 0, Medium: 0, No: 3	Yes: 0, No: 3
186	TB	Abnormal: 3, Unremarkable: 0	Yes: 2, No: 1	High: 0, Low: 2, Medium: 0, No: 1	Yes: 1, No: 2	Yes: 1, No: 2	Yes: 1, No: 2	Yes: 0, No: 3	Yes: 0, No: 3	Yes: 1, No: 2	Yes: 2, No: 1	Yes: 0, No: 3	Yes: 2, No: 1	Yes: 0, No: 3	Yes: 1, No: 2	High: 0, Low: 1, Medium: 0, No: 2	Yes: 0, No: 3	Yes: 1, No: 2	Yes: 1, No: 2	Yes: 0, No: 3	Yes: 0, No: 3	Yes: 0, No: 3	Yes: 0, No: 3	High: 0, Low: 0, Medium: 0, No: 3	Yes: 0, No: 3	Yes: 0, No: 3	Yes: 0, No: 3	Yes: 0, No: 3	Yes: 0, No: 3	Yes: 0, No: 3	Yes: 0, No: 3	High: 0, Low: 0, Medium: 0, No: 3	Yes: 0, No: 3	Yes: 0, No: 3	Yes: 0, No: 3	Yes: 0, No: 3	Yes: 0, No: 3	Yes: 0, No: 3	Yes: 0, No: 3	High: 0, Low: 0, Medium: 0, No: 3	Yes: 0, No: 3	Yes: 0, No: 3	Yes: 0, No: 3	Yes: 0, No: 3	Yes: 0, No: 3	Yes: 0, No: 3	Yes: 0, No: 3	High: 0, Low: 0, Medium: 0, No: 3	Yes: 0, No: 3
187	TB	Abnormal: 3, Unremarkable: 0	Yes: 2, No: 1	High: 1, Low: 0, Medium: 1, No: 1	Yes: 1, No: 2	Yes: 0, No: 3	Yes: 1, No: 2	Yes: 2, No: 1	Yes: 2, No: 1	Yes: 2, No: 1	Yes: 2, No: 1	Yes: 2, No: 1	Yes: 1, No: 2	Yes: 2, No: 1	Yes: 3, No: 0	High: 1, Low: 0, Medium: 2, No: 0	Yes: 2, No: 1	Yes: 1, No: 2	Yes: 3, No: 0	Yes: 3, No: 0	Yes: 3, No: 0	Yes: 2, No: 1	Yes: 2, No: 1	High: 0, Low: 0, Medium: 2, No: 1	Yes: 0, No: 3	Yes: 0, No: 3	Yes: 2, No: 1	Yes: 1, No: 2	Yes: 2, No: 1	Yes: 0, No: 3	Yes: 2, No: 1	High: 0, Low: 2, Medium: 0, No: 1	Yes: 0, No: 3	Yes: 0, No: 3	Yes: 1, No: 2	Yes: 1, No: 2	Yes: 0, No: 3	Yes: 1, No: 2	Yes: 3, No: 0	High: 0, Low: 3, Medium: 0, No: 0	Yes: 0, No: 3	Yes: 0, No: 3	Yes: 2, No: 1	Yes: 3, No: 0	Yes: 2, No: 1	Yes: 2, No: 1	Yes: 0, No: 3	High: 0, Low: 0, Medium: 0, No: 3	Yes: 0, No: 3
188	TB	Abnormal: 3, Unremarkable: 0	Yes: 3, No: 0	High: 3, Low: 0, Medium: 0, No: 0	Yes: 3, No: 0	Yes: 2, No: 1	Yes: 0, No: 3	Yes: 0, No: 3	Yes: 2, No: 1	Yes: 2, No: 1	Yes: 3, No: 0	Yes: 3, No: 0	Yes: 3, No: 0	Yes: 3, No: 0	Yes: 3, No: 0	High: 3, Low: 0, Medium: 0, No: 0	Yes: 0, No: 3	Yes: 0, No: 3	Yes: 3, No: 0	Yes: 2, No: 1	Yes: 3, No: 0	Yes: 2, No: 1	Yes: 0, No: 3	High: 0, Low: 0, Medium: 0, No: 3	Yes: 0, No: 3	Yes: 0, No: 3	Yes: 0, No: 3	Yes: 0, No: 3	Yes: 0, No: 3	Yes: 0, No: 3	Yes: 1, No: 2	High: 0, Low: 0, Medium: 1, No: 2	Yes: 0, No: 3	Yes: 0, No: 3	Yes: 1, No: 2	Yes: 1, No: 2	Yes: 0, No: 3	Yes: 0, No: 3	Yes: 1, No: 2	High: 0, Low: 1, Medium: 0, No: 2	Yes: 0, No: 3	Yes: 0, No: 3	Yes: 0, No: 3	Yes: 0, No: 3	Yes: 1, No: 2	Yes: 1, No: 2	Yes: 1, No: 2	High: 0, Low: 0, Medium: 1, No: 2	Yes: 0, No: 3
189	Non-TB	Abnormal: 2, Unremarkable: 1	Yes: 2, No: 1	High: 0, Low: 2, Medium: 0, No: 1	Yes: 0, No: 3	Yes: 0, No: 3	Yes: 2, No: 1	Yes: 2, No: 1	Yes: 2, No: 1	Yes: 0, No: 3	Yes: 0, No: 3	Yes: 0, No: 3	Yes: 0, No: 3	Yes: 0, No: 3	Yes: 0, No: 3	High: 0, Low: 0, Medium: 0, No: 3	Yes: 0, No: 3	Yes: 0, No: 3	Yes: 0, No: 3	Yes: 0, No: 3	Yes: 0, No: 3	Yes: 0, No: 3	Yes: 0, No: 3	High: 0, Low: 0, Medium: 0, No: 3	Yes: 0, No: 3	Yes: 0, No: 3	Yes: 0, No: 3	Yes: 0, No: 3	Yes: 0, No: 3	Yes: 0, No: 3	Yes: 0, No: 3	High: 0, Low: 0, Medium: 0, No: 3	Yes: 0, No: 3	Yes: 0, No: 3	Yes: 0, No: 3	Yes: 0, No: 3	Yes: 0, No: 3	Yes: 0, No: 3	Yes: 1, No: 2	High: 0, Low: 1, Medium: 0, No: 2	Yes: 1, No: 2	Yes: 0, No: 3	Yes: 0, No: 3	Yes: 0, No: 3	Yes: 0, No: 3	Yes: 0, No: 3	Yes: 0, No: 3	High: 0, Low: 0, Medium: 0, No: 3	Yes: 0, No: 3
190	TB	Abnormal: 3, Unremarkable: 0	Yes: 0, No: 3	High: 0, Low: 0, Medium: 0, No: 3	Yes: 0, No: 3	Yes: 0, No: 3	Yes: 0, No: 3	Yes: 0, No: 3	Yes: 0, No: 3	Yes: 0, No: 3	Yes: 0, No: 3	Yes: 0, No: 3	Yes: 0, No: 3	Yes: 0, No: 3	Yes: 3, No: 0	High: 2, Low: 0, Medium: 1, No: 0	Yes: 0, No: 3	Yes: 0, No: 3	Yes: 0, No: 3	Yes: 2, No: 1	Yes: 0, No: 3	Yes: 3, No: 0	Yes: 0, No: 3	High: 0, Low: 0, Medium: 0, No: 3	Yes: 0, No: 3	Yes: 0, No: 3	Yes: 0, No: 3	Yes: 0, No: 3	Yes: 0, No: 3	Yes: 0, No: 3	Yes: 3, No: 0	High: 2, Low: 0, Medium: 1, No: 0	Yes: 0, No: 3	Yes: 0, No: 3	Yes: 0, No: 3	Yes: 1, No: 2	Yes: 0, No: 3	Yes: 3, No: 0	Yes: 1, No: 2	High: 0, Low: 0, Medium: 1, No: 2	Yes: 0, No: 3	Yes: 0, No: 3	Yes: 0, No: 3	Yes: 0, No: 3	Yes: 0, No: 3	Yes: 1, No: 2	Yes: 0, No: 3	High: 0, Low: 0, Medium: 0, No: 3	Yes: 0, No: 3
191	TB	Abnormal: 3, Unremarkable: 0	Yes: 3, No: 0	High: 1, Low: 1, Medium: 1, No: 0	Yes: 2, No: 1	Yes: 1, No: 2	Yes: 1, No: 2	Yes: 1, No: 2	Yes: 2, No: 1	Yes: 2, No: 1	Yes: 3, No: 0	Yes: 3, No: 0	Yes: 3, No: 0	Yes: 3, No: 0	Yes: 2, No: 1	High: 0, Low: 1, Medium: 1, No: 1	Yes: 0, No: 3	Yes: 0, No: 3	Yes: 1, No: 2	Yes: 1, No: 2	Yes: 0, No: 3	Yes: 1, No: 2	Yes: 0, No: 3	High: 0, Low: 0, Medium: 0, No: 3	Yes: 0, No: 3	Yes: 0, No: 3	Yes: 0, No: 3	Yes: 0, No: 3	Yes: 0, No: 3	Yes: 0, No: 3	Yes: 1, No: 2	High: 0, Low: 0, Medium: 1, No: 2	Yes: 0, No: 3	Yes: 0, No: 3	Yes: 1, No: 2	Yes: 0, No: 3	Yes: 0, No: 3	Yes: 0, No: 3	Yes: 1, No: 2	High: 0, Low: 1, Medium: 0, No: 2	Yes: 0, No: 3	Yes: 0, No: 3	Yes: 0, No: 3	Yes: 0, No: 3	Yes: 1, No: 2	Yes: 1, No: 2	Yes: 0, No: 3	High: 0, Low: 0, Medium: 0, No: 3	Yes: 0, No: 3
192	TB	Abnormal: 3, Unremarkable: 0	Yes: 2, No: 1	High: 0, Low: 0, Medium: 2, No: 1	Yes: 1, No: 2	Yes: 0, No: 3	Yes: 1, No: 2	Yes: 2, No: 1	Yes: 1, No: 2	Yes: 2, No: 1	Yes: 0, No: 3	Yes: 0, No: 3	Yes: 0, No: 3	Yes: 0, No: 3	Yes: 3, No: 0	High: 1, Low: 1, Medium: 1, No: 0	Yes: 3, No: 0	Yes: 2, No: 1	Yes: 0, No: 3	Yes: 1, No: 2	Yes: 0, No: 3	Yes: 0, No: 3	Yes: 2, No: 1	High: 2, Low: 0, Medium: 0, No: 1	Yes: 0, No: 3	Yes: 0, No: 3	Yes: 0, No: 3	Yes: 2, No: 1	Yes: 0, No: 3	Yes: 0, No: 3	Yes: 0, No: 3	High: 0, Low: 0, Medium: 0, No: 3	Yes: 0, No: 3	Yes: 0, No: 3	Yes: 0, No: 3	Yes: 0, No: 3	Yes: 0, No: 3	Yes: 0, No: 3	Yes: 0, No: 3	High: 0, Low: 0, Medium: 0, No: 3	Yes: 0, No: 3	Yes: 0, No: 3	Yes: 0, No: 3	Yes: 0, No: 3	Yes: 0, No: 3	Yes: 0, No: 3	Yes: 0, No: 3	High: 0, Low: 0, Medium: 0, No: 3	Yes: 0, No: 3
193	TB	Abnormal: 3, Unremarkable: 0	Yes: 3, No: 0	High: 3, Low: 0, Medium: 0, No: 0	Yes: 3, No: 0	Yes: 2, No: 1	Yes: 0, No: 3	Yes: 0, No: 3	Yes: 3, No: 0	Yes: 3, No: 0	Yes: 3, No: 0	Yes: 3, No: 0	Yes: 3, No: 0	Yes: 3, No: 0	Yes: 3, No: 0	High: 1, Low: 0, Medium: 2, No: 0	Yes: 0, No: 3	Yes: 0, No: 3	Yes: 3, No: 0	Yes: 1, No: 2	Yes: 0, No: 3	Yes: 1, No: 2	Yes: 0, No: 3	High: 0, Low: 0, Medium: 0, No: 3	Yes: 0, No: 3	Yes: 0, No: 3	Yes: 0, No: 3	Yes: 0, No: 3	Yes: 0, No: 3	Yes: 0, No: 3	Yes: 3, No: 0	High: 2, Low: 0, Medium: 1, No: 0	Yes: 0, No: 3	Yes: 0, No: 3	Yes: 2, No: 1	Yes: 2, No: 1	Yes: 3, No: 0	Yes: 3, No: 0	Yes: 3, No: 0	High: 1, Low: 1, Medium: 1, No: 0	Yes: 0, No: 3	Yes: 0, No: 3	Yes: 1, No: 2	Yes: 0, No: 3	Yes: 0, No: 3	Yes: 3, No: 0	Yes: 1, No: 2	High: 0, Low: 0, Medium: 1, No: 2	Yes: 0, No: 3
194	Non-TB	Abnormal: 0, Unremarkable: 3	Yes: 0, No: 3	High: 0, Low: 0, Medium: 0, No: 3	Yes: 0, No: 3	Yes: 0, No: 3	Yes: 0, No: 3	Yes: 0, No: 3	Yes: 0, No: 3	Yes: 0, No: 3	Yes: 0, No: 3	Yes: 0, No: 3	Yes: 0, No: 3	Yes: 0, No: 3	Yes: 0, No: 3	High: 0, Low: 0, Medium: 0, No: 3	Yes: 0, No: 3	Yes: 0, No: 3	Yes: 0, No: 3	Yes: 0, No: 3	Yes: 0, No: 3	Yes: 0, No: 3	Yes: 0, No: 3	High: 0, Low: 0, Medium: 0, No: 3	Yes: 0, No: 3	Yes: 0, No: 3	Yes: 0, No: 3	Yes: 0, No: 3	Yes: 0, No: 3	Yes: 0, No: 3	Yes: 0, No: 3	High: 0, Low: 0, Medium: 0, No: 3	Yes: 0, No: 3	Yes: 0, No: 3	Yes: 0, No: 3	Yes: 0, No: 3	Yes: 0, No: 3	Yes: 0, No: 3	Yes: 0, No: 3	High: 0, Low: 0, Medium: 0, No: 3	Yes: 0, No: 3	Yes: 0, No: 3	Yes: 0, No: 3	Yes: 0, No: 3	Yes: 0, No: 3	Yes: 0, No: 3	Yes: 0, No: 3	High: 0, Low: 0, Medium: 0, No: 3	Yes: 0, No: 3
195	TB	Abnormal: 3, Unremarkable: 0	Yes: 2, No: 1	High: 0, Low: 1, Medium: 1, No: 1	Yes: 2, No: 1	Yes: 2, No: 1	Yes: 0, No: 3	Yes: 0, No: 3	Yes: 0, No: 3	Yes: 0, No: 3	Yes: 2, No: 1	Yes: 0, No: 3	Yes: 0, No: 3	Yes: 0, No: 3	Yes: 2, No: 1	High: 1, Low: 0, Medium: 1, No: 1	Yes: 0, No: 3	Yes: 0, No: 3	Yes: 1, No: 2	Yes: 0, No: 3	Yes: 1, No: 2	Yes: 0, No: 3	Yes: 3, No: 0	High: 2, Low: 0, Medium: 1, No: 0	Yes: 0, No: 3	Yes: 0, No: 3	Yes: 2, No: 1	Yes: 0, No: 3	Yes: 1, No: 2	Yes: 0, No: 3	Yes: 0, No: 3	High: 0, Low: 0, Medium: 0, No: 3	Yes: 0, No: 3	Yes: 0, No: 3	Yes: 0, No: 3	Yes: 0, No: 3	Yes: 0, No: 3	Yes: 0, No: 3	Yes: 1, No: 2	High: 0, Low: 0, Medium: 1, No: 2	Yes: 0, No: 3	Yes: 0, No: 3	Yes: 1, No: 2	Yes: 0, No: 3	Yes: 0, No: 3	Yes: 0, No: 3	Yes: 1, No: 2	High: 1, Low: 0, Medium: 0, No: 2	Yes: 0, No: 3
196	Non-TB	Abnormal: 0, Unremarkable: 3	Yes: 0, No: 3	High: 0, Low: 0, Medium: 0, No: 3	Yes: 0, No: 3	Yes: 0, No: 3	Yes: 0, No: 3	Yes: 0, No: 3	Yes: 0, No: 3	Yes: 0, No: 3	Yes: 0, No: 3	Yes: 0, No: 3	Yes: 0, No: 3	Yes: 0, No: 3	Yes: 0, No: 3	High: 0, Low: 0, Medium: 0, No: 3	Yes: 0, No: 3	Yes: 0, No: 3	Yes: 0, No: 3	Yes: 0, No: 3	Yes: 0, No: 3	Yes: 0, No: 3	Yes: 0, No: 3	High: 0, Low: 0, Medium: 0, No: 3	Yes: 0, No: 3	Yes: 0, No: 3	Yes: 0, No: 3	Yes: 0, No: 3	Yes: 0, No: 3	Yes: 0, No: 3	Yes: 0, No: 3	High: 0, Low: 0, Medium: 0, No: 3	Yes: 0, No: 3	Yes: 0, No: 3	Yes: 0, No: 3	Yes: 0, No: 3	Yes: 0, No: 3	Yes: 0, No: 3	Yes: 0, No: 3	High: 0, Low: 0, Medium: 0, No: 3	Yes: 0, No: 3	Yes: 0, No: 3	Yes: 0, No: 3	Yes: 0, No: 3	Yes: 0, No: 3	Yes: 0, No: 3	Yes: 0, No: 3	High: 0, Low: 0, Medium: 0, No: 3	Yes: 0, No: 3
197	Non-TB	Abnormal: 0, Unremarkable: 3	Yes: 0, No: 3	High: 0, Low: 0, Medium: 0, No: 3	Yes: 0, No: 3	Yes: 0, No: 3	Yes: 0, No: 3	Yes: 0, No: 3	Yes: 0, No: 3	Yes: 0, No: 3	Yes: 0, No: 3	Yes: 0, No: 3	Yes: 0, No: 3	Yes: 0, No: 3	Yes: 0, No: 3	High: 0, Low: 0, Medium: 0, No: 3	Yes: 0, No: 3	Yes: 0, No: 3	Yes: 0, No: 3	Yes: 0, No: 3	Yes: 0, No: 3	Yes: 0, No: 3	Yes: 0, No: 3	High: 0, Low: 0, Medium: 0, No: 3	Yes: 0, No: 3	Yes: 0, No: 3	Yes: 0, No: 3	Yes: 0, No: 3	Yes: 0, No: 3	Yes: 0, No: 3	Yes: 0, No: 3	High: 0, Low: 0, Medium: 0, No: 3	Yes: 0, No: 3	Yes: 0, No: 3	Yes: 0, No: 3	Yes: 0, No: 3	Yes: 0, No: 3	Yes: 0, No: 3	Yes: 0, No: 3	High: 0, Low: 0, Medium: 0, No: 3	Yes: 0, No: 3	Yes: 0, No: 3	Yes: 0, No: 3	Yes: 0, No: 3	Yes: 0, No: 3	Yes: 0, No: 3	Yes: 0, No: 3	High: 0, Low: 0, Medium: 0, No: 3	Yes: 0, No: 3
198	TB	Abnormal: 3, Unremarkable: 0	Yes: 3, No: 0	High: 1, Low: 1, Medium: 1, No: 0	Yes: 3, No: 0	Yes: 2, No: 1	Yes: 0, No: 3	Yes: 0, No: 3	Yes: 3, No: 0	Yes: 3, No: 0	Yes: 3, No: 0	Yes: 3, No: 0	Yes: 3, No: 0	Yes: 3, No: 0	Yes: 0, No: 3	High: 0, Low: 0, Medium: 0, No: 3	Yes: 0, No: 3	Yes: 0, No: 3	Yes: 0, No: 3	Yes: 0, No: 3	Yes: 0, No: 3	Yes: 0, No: 3	Yes: 1, No: 2	High: 1, Low: 0, Medium: 0, No: 2	Yes: 0, No: 3	Yes: 0, No: 3	Yes: 0, No: 3	Yes: 0, No: 3	Yes: 1, No: 2	Yes: 0, No: 3	Yes: 0, No: 3	High: 0, Low: 0, Medium: 0, No: 3	Yes: 0, No: 3	Yes: 0, No: 3	Yes: 0, No: 3	Yes: 0, No: 3	Yes: 0, No: 3	Yes: 0, No: 3	Yes: 1, No: 2	High: 0, Low: 1, Medium: 0, No: 2	Yes: 0, No: 3	Yes: 0, No: 3	Yes: 0, No: 3	Yes: 0, No: 3	Yes: 1, No: 2	Yes: 0, No: 3	Yes: 0, No: 3	High: 0, Low: 0, Medium: 0, No: 3	Yes: 0, No: 3
199	Non-TB	Abnormal: 3, Unremarkable: 0	Yes: 3, No: 0	High: 0, Low: 2, Medium: 1, No: 0	Yes: 1, No: 2	Yes: 3, No: 0	Yes: 2, No: 1	Yes: 0, No: 3	Yes: 0, No: 3	Yes: 3, No: 0	Yes: 3, No: 0	Yes: 3, No: 0	Yes: 0, No: 3	Yes: 3, No: 0	Yes: 2, No: 1	High: 0, Low: 1, Medium: 1, No: 1	Yes: 0, No: 3	Yes: 1, No: 2	Yes: 0, No: 3	Yes: 2, No: 1	Yes: 0, No: 3	Yes: 0, No: 3	Yes: 1, No: 2	High: 0, Low: 1, Medium: 0, No: 2	Yes: 0, No: 3	Yes: 1, No: 2	Yes: 1, No: 2	Yes: 1, No: 2	Yes: 0, No: 3	Yes: 1, No: 2	Yes: 0, No: 3	High: 0, Low: 0, Medium: 0, No: 3	Yes: 0, No: 3	Yes: 0, No: 3	Yes: 0, No: 3	Yes: 0, No: 3	Yes: 0, No: 3	Yes: 0, No: 3	Yes: 1, No: 2	High: 0, Low: 1, Medium: 0, No: 2	Yes: 0, No: 3	Yes: 1, No: 2	Yes: 0, No: 3	Yes: 0, No: 3	Yes: 0, No: 3	Yes: 1, No: 2	Yes: 1, No: 2	High: 1, Low: 0, Medium: 0, No: 2	Yes: 0, No: 3
200	Non-TB	Abnormal: 0, Unremarkable: 3	Yes: 0, No: 3	High: 0, Low: 0, Medium: 0, No: 3	Yes: 0, No: 3	Yes: 0, No: 3	Yes: 0, No: 3	Yes: 0, No: 3	Yes: 0, No: 3	Yes: 0, No: 3	Yes: 0, No: 3	Yes: 0, No: 3	Yes: 0, No: 3	Yes: 0, No: 3	Yes: 0, No: 3	High: 0, Low: 0, Medium: 0, No: 3	Yes: 0, No: 3	Yes: 0, No: 3	Yes: 0, No: 3	Yes: 0, No: 3	Yes: 0, No: 3	Yes: 0, No: 3	Yes: 0, No: 3	High: 0, Low: 0, Medium: 0, No: 3	Yes: 0, No: 3	Yes: 0, No: 3	Yes: 0, No: 3	Yes: 0, No: 3	Yes: 0, No: 3	Yes: 0, No: 3	Yes: 0, No: 3	High: 0, Low: 0, Medium: 0, No: 3	Yes: 0, No: 3	Yes: 0, No: 3	Yes: 0, No: 3	Yes: 0, No: 3	Yes: 0, No: 3	Yes: 0, No: 3	Yes: 0, No: 3	High: 0, Low: 0, Medium: 0, No: 3	Yes: 0, No: 3	Yes: 0, No: 3	Yes: 0, No: 3	Yes: 0, No: 3	Yes: 0, No: 3	Yes: 0, No: 3	Yes: 0, No: 3	High: 0, Low: 0, Medium: 0, No: 3	Yes: 0, No: 3
201	Non-TB	Abnormal: 0, Unremarkable: 3	Yes: 0, No: 3	High: 0, Low: 0, Medium: 0, No: 3	Yes: 0, No: 3	Yes: 0, No: 3	Yes: 0, No: 3	Yes: 0, No: 3	Yes: 0, No: 3	Yes: 0, No: 3	Yes: 0, No: 3	Yes: 0, No: 3	Yes: 0, No: 3	Yes: 0, No: 3	Yes: 0, No: 3	High: 0, Low: 0, Medium: 0, No: 3	Yes: 0, No: 3	Yes: 0, No: 3	Yes: 0, No: 3	Yes: 0, No: 3	Yes: 0, No: 3	Yes: 0, No: 3	Yes: 0, No: 3	High: 0, Low: 0, Medium: 0, No: 3	Yes: 0, No: 3	Yes: 0, No: 3	Yes: 0, No: 3	Yes: 0, No: 3	Yes: 0, No: 3	Yes: 0, No: 3	Yes: 0, No: 3	High: 0, Low: 0, Medium: 0, No: 3	Yes: 0, No: 3	Yes: 0, No: 3	Yes: 0, No: 3	Yes: 0, No: 3	Yes: 0, No: 3	Yes: 0, No: 3	Yes: 0, No: 3	High: 0, Low: 0, Medium: 0, No: 3	Yes: 0, No: 3	Yes: 0, No: 3	Yes: 0, No: 3	Yes: 0, No: 3	Yes: 0, No: 3	Yes: 0, No: 3	Yes: 0, No: 3	High: 0, Low: 0, Medium: 0, No: 3	Yes: 0, No: 3
202	Non-TB	Abnormal: 0, Unremarkable: 3	Yes: 0, No: 3	High: 0, Low: 0, Medium: 0, No: 3	Yes: 0, No: 3	Yes: 0, No: 3	Yes: 0, No: 3	Yes: 0, No: 3	Yes: 0, No: 3	Yes: 0, No: 3	Yes: 0, No: 3	Yes: 0, No: 3	Yes: 0, No: 3	Yes: 0, No: 3	Yes: 0, No: 3	High: 0, Low: 0, Medium: 0, No: 3	Yes: 0, No: 3	Yes: 0, No: 3	Yes: 0, No: 3	Yes: 0, No: 3	Yes: 0, No: 3	Yes: 0, No: 3	Yes: 0, No: 3	High: 0, Low: 0, Medium: 0, No: 3	Yes: 0, No: 3	Yes: 0, No: 3	Yes: 0, No: 3	Yes: 0, No: 3	Yes: 0, No: 3	Yes: 0, No: 3	Yes: 0, No: 3	High: 0, Low: 0, Medium: 0, No: 3	Yes: 0, No: 3	Yes: 0, No: 3	Yes: 0, No: 3	Yes: 0, No: 3	Yes: 0, No: 3	Yes: 0, No: 3	Yes: 0, No: 3	High: 0, Low: 0, Medium: 0, No: 3	Yes: 0, No: 3	Yes: 0, No: 3	Yes: 0, No: 3	Yes: 0, No: 3	Yes: 0, No: 3	Yes: 0, No: 3	Yes: 0, No: 3	High: 0, Low: 0, Medium: 0, No: 3	Yes: 0, No: 3
203	TB	Abnormal: 3, Unremarkable: 0	Yes: 3, No: 0	High: 1, Low: 1, Medium: 1, No: 0	Yes: 2, No: 1	Yes: 2, No: 1	Yes: 1, No: 2	Yes: 0, No: 3	Yes: 0, No: 3	Yes: 2, No: 1	Yes: 2, No: 1	Yes: 3, No: 0	Yes: 3, No: 0	Yes: 3, No: 0	Yes: 3, No: 0	High: 1, Low: 1, Medium: 1, No: 0	Yes: 0, No: 3	Yes: 2, No: 1	Yes: 1, No: 2	Yes: 3, No: 0	Yes: 0, No: 3	Yes: 2, No: 1	Yes: 0, No: 3	High: 0, Low: 0, Medium: 0, No: 3	Yes: 0, No: 3	Yes: 0, No: 3	Yes: 0, No: 3	Yes: 0, No: 3	Yes: 0, No: 3	Yes: 0, No: 3	Yes: 3, No: 0	High: 1, Low: 0, Medium: 2, No: 0	Yes: 0, No: 3	Yes: 0, No: 3	Yes: 0, No: 3	Yes: 3, No: 0	Yes: 0, No: 3	Yes: 3, No: 0	Yes: 3, No: 0	High: 2, Low: 0, Medium: 1, No: 0	Yes: 0, No: 3	Yes: 3, No: 0	Yes: 1, No: 2	Yes: 3, No: 0	Yes: 0, No: 3	Yes: 2, No: 1	Yes: 1, No: 2	High: 0, Low: 0, Medium: 1, No: 2	Yes: 0, No: 3
204	Non-TB	Abnormal: 0, Unremarkable: 3	Yes: 0, No: 3	High: 0, Low: 0, Medium: 0, No: 3	Yes: 0, No: 3	Yes: 0, No: 3	Yes: 0, No: 3	Yes: 0, No: 3	Yes: 0, No: 3	Yes: 0, No: 3	Yes: 0, No: 3	Yes: 0, No: 3	Yes: 0, No: 3	Yes: 0, No: 3	Yes: 0, No: 3	High: 0, Low: 0, Medium: 0, No: 3	Yes: 0, No: 3	Yes: 0, No: 3	Yes: 0, No: 3	Yes: 0, No: 3	Yes: 0, No: 3	Yes: 0, No: 3	Yes: 0, No: 3	High: 0, Low: 0, Medium: 0, No: 3	Yes: 0, No: 3	Yes: 0, No: 3	Yes: 0, No: 3	Yes: 0, No: 3	Yes: 0, No: 3	Yes: 0, No: 3	Yes: 0, No: 3	High: 0, Low: 0, Medium: 0, No: 3	Yes: 0, No: 3	Yes: 0, No: 3	Yes: 0, No: 3	Yes: 0, No: 3	Yes: 0, No: 3	Yes: 0, No: 3	Yes: 0, No: 3	High: 0, Low: 0, Medium: 0, No: 3	Yes: 0, No: 3	Yes: 0, No: 3	Yes: 0, No: 3	Yes: 0, No: 3	Yes: 0, No: 3	Yes: 0, No: 3	Yes: 0, No: 3	High: 0, Low: 0, Medium: 0, No: 3	Yes: 0, No: 3
205	Non-TB	Abnormal: 0, Unremarkable: 3	Yes: 0, No: 3	High: 0, Low: 0, Medium: 0, No: 3	Yes: 0, No: 3	Yes: 0, No: 3	Yes: 0, No: 3	Yes: 0, No: 3	Yes: 0, No: 3	Yes: 0, No: 3	Yes: 0, No: 3	Yes: 0, No: 3	Yes: 0, No: 3	Yes: 0, No: 3	Yes: 0, No: 3	High: 0, Low: 0, Medium: 0, No: 3	Yes: 0, No: 3	Yes: 0, No: 3	Yes: 0, No: 3	Yes: 0, No: 3	Yes: 0, No: 3	Yes: 0, No: 3	Yes: 0, No: 3	High: 0, Low: 0, Medium: 0, No: 3	Yes: 0, No: 3	Yes: 0, No: 3	Yes: 0, No: 3	Yes: 0, No: 3	Yes: 0, No: 3	Yes: 0, No: 3	Yes: 0, No: 3	High: 0, Low: 0, Medium: 0, No: 3	Yes: 0, No: 3	Yes: 0, No: 3	Yes: 0, No: 3	Yes: 0, No: 3	Yes: 0, No: 3	Yes: 0, No: 3	Yes: 0, No: 3	High: 0, Low: 0, Medium: 0, No: 3	Yes: 0, No: 3	Yes: 0, No: 3	Yes: 0, No: 3	Yes: 0, No: 3	Yes: 0, No: 3	Yes: 0, No: 3	Yes: 0, No: 3	High: 0, Low: 0, Medium: 0, No: 3	Yes: 0, No: 3
206	Non-TB	Abnormal: 0, Unremarkable: 3	Yes: 0, No: 3	High: 0, Low: 0, Medium: 0, No: 3	Yes: 0, No: 3	Yes: 0, No: 3	Yes: 0, No: 3	Yes: 0, No: 3	Yes: 0, No: 3	Yes: 0, No: 3	Yes: 0, No: 3	Yes: 0, No: 3	Yes: 0, No: 3	Yes: 0, No: 3	Yes: 0, No: 3	High: 0, Low: 0, Medium: 0, No: 3	Yes: 0, No: 3	Yes: 0, No: 3	Yes: 0, No: 3	Yes: 0, No: 3	Yes: 0, No: 3	Yes: 0, No: 3	Yes: 0, No: 3	High: 0, Low: 0, Medium: 0, No: 3	Yes: 0, No: 3	Yes: 0, No: 3	Yes: 0, No: 3	Yes: 0, No: 3	Yes: 0, No: 3	Yes: 0, No: 3	Yes: 0, No: 3	High: 0, Low: 0, Medium: 0, No: 3	Yes: 0, No: 3	Yes: 0, No: 3	Yes: 0, No: 3	Yes: 0, No: 3	Yes: 0, No: 3	Yes: 0, No: 3	Yes: 0, No: 3	High: 0, Low: 0, Medium: 0, No: 3	Yes: 0, No: 3	Yes: 0, No: 3	Yes: 0, No: 3	Yes: 0, No: 3	Yes: 0, No: 3	Yes: 0, No: 3	Yes: 0, No: 3	High: 0, Low: 0, Medium: 0, No: 3	Yes: 0, No: 3
207	Non-TB	Abnormal: 0, Unremarkable: 3	Yes: 0, No: 3	High: 0, Low: 0, Medium: 0, No: 3	Yes: 0, No: 3	Yes: 0, No: 3	Yes: 0, No: 3	Yes: 0, No: 3	Yes: 0, No: 3	Yes: 0, No: 3	Yes: 0, No: 3	Yes: 0, No: 3	Yes: 0, No: 3	Yes: 0, No: 3	Yes: 0, No: 3	High: 0, Low: 0, Medium: 0, No: 3	Yes: 0, No: 3	Yes: 0, No: 3	Yes: 0, No: 3	Yes: 0, No: 3	Yes: 0, No: 3	Yes: 0, No: 3	Yes: 0, No: 3	High: 0, Low: 0, Medium: 0, No: 3	Yes: 0, No: 3	Yes: 0, No: 3	Yes: 0, No: 3	Yes: 0, No: 3	Yes: 0, No: 3	Yes: 0, No: 3	Yes: 0, No: 3	High: 0, Low: 0, Medium: 0, No: 3	Yes: 0, No: 3	Yes: 0, No: 3	Yes: 0, No: 3	Yes: 0, No: 3	Yes: 0, No: 3	Yes: 0, No: 3	Yes: 0, No: 3	High: 0, Low: 0, Medium: 0, No: 3	Yes: 0, No: 3	Yes: 0, No: 3	Yes: 0, No: 3	Yes: 0, No: 3	Yes: 0, No: 3	Yes: 0, No: 3	Yes: 0, No: 3	High: 0, Low: 0, Medium: 0, No: 3	Yes: 0, No: 3
208	Non-TB	Abnormal: 0, Unremarkable: 3	Yes: 0, No: 3	High: 0, Low: 0, Medium: 0, No: 3	Yes: 0, No: 3	Yes: 0, No: 3	Yes: 0, No: 3	Yes: 0, No: 3	Yes: 0, No: 3	Yes: 0, No: 3	Yes: 0, No: 3	Yes: 0, No: 3	Yes: 0, No: 3	Yes: 0, No: 3	Yes: 0, No: 3	High: 0, Low: 0, Medium: 0, No: 3	Yes: 0, No: 3	Yes: 0, No: 3	Yes: 0, No: 3	Yes: 0, No: 3	Yes: 0, No: 3	Yes: 0, No: 3	Yes: 0, No: 3	High: 0, Low: 0, Medium: 0, No: 3	Yes: 0, No: 3	Yes: 0, No: 3	Yes: 0, No: 3	Yes: 0, No: 3	Yes: 0, No: 3	Yes: 0, No: 3	Yes: 0, No: 3	High: 0, Low: 0, Medium: 0, No: 3	Yes: 0, No: 3	Yes: 0, No: 3	Yes: 0, No: 3	Yes: 0, No: 3	Yes: 0, No: 3	Yes: 0, No: 3	Yes: 0, No: 3	High: 0, Low: 0, Medium: 0, No: 3	Yes: 0, No: 3	Yes: 0, No: 3	Yes: 0, No: 3	Yes: 0, No: 3	Yes: 0, No: 3	Yes: 0, No: 3	Yes: 0, No: 3	High: 0, Low: 0, Medium: 0, No: 3	Yes: 0, No: 3
209	TB	Abnormal: 3, Unremarkable: 0	Yes: 3, No: 0	High: 1, Low: 1, Medium: 1, No: 0	Yes: 3, No: 0	Yes: 2, No: 1	Yes: 0, No: 3	Yes: 0, No: 3	Yes: 0, No: 3	Yes: 0, No: 3	Yes: 3, No: 0	Yes: 2, No: 1	Yes: 3, No: 0	Yes: 2, No: 1	Yes: 3, No: 0	High: 1, Low: 0, Medium: 2, No: 0	Yes: 0, No: 3	Yes: 0, No: 3	Yes: 0, No: 3	Yes: 0, No: 3	Yes: 3, No: 0	Yes: 3, No: 0	Yes: 0, No: 3	High: 0, Low: 0, Medium: 0, No: 3	Yes: 0, No: 3	Yes: 0, No: 3	Yes: 0, No: 3	Yes: 0, No: 3	Yes: 0, No: 3	Yes: 0, No: 3	Yes: 0, No: 3	High: 0, Low: 0, Medium: 0, No: 3	Yes: 0, No: 3	Yes: 0, No: 3	Yes: 0, No: 3	Yes: 0, No: 3	Yes: 0, No: 3	Yes: 0, No: 3	Yes: 1, No: 2	High: 0, Low: 1, Medium: 0, No: 2	Yes: 0, No: 3	Yes: 0, No: 3	Yes: 0, No: 3	Yes: 0, No: 3	Yes: 1, No: 2	Yes: 1, No: 2	Yes: 1, No: 2	High: 0, Low: 0, Medium: 1, No: 2	Yes: 0, No: 3
210	TB	Abnormal: 3, Unremarkable: 0	Yes: 3, No: 0	High: 1, Low: 0, Medium: 2, No: 0	Yes: 3, No: 0	Yes: 1, No: 2	Yes: 0, No: 3	Yes: 2, No: 1	Yes: 3, No: 0	Yes: 3, No: 0	Yes: 3, No: 0	Yes: 3, No: 0	Yes: 3, No: 0	Yes: 3, No: 0	Yes: 2, No: 1	High: 0, Low: 0, Medium: 2, No: 1	Yes: 1, No: 2	Yes: 2, No: 1	Yes: 1, No: 2	Yes: 1, No: 2	Yes: 1, No: 2	Yes: 0, No: 3	Yes: 1, No: 2	High: 0, Low: 0, Medium: 1, No: 2	Yes: 1, No: 2	Yes: 1, No: 2	Yes: 1, No: 2	Yes: 1, No: 2	Yes: 1, No: 2	Yes: 1, No: 2	Yes: 3, No: 0	High: 2, Low: 0, Medium: 1, No: 0	Yes: 0, No: 3	Yes: 0, No: 3	Yes: 0, No: 3	Yes: 0, No: 3	Yes: 0, No: 3	Yes: 3, No: 0	Yes: 3, No: 0	High: 1, Low: 0, Medium: 2, No: 0	Yes: 0, No: 3	Yes: 0, No: 3	Yes: 0, No: 3	Yes: 3, No: 0	Yes: 1, No: 2	Yes: 2, No: 1	Yes: 0, No: 3	High: 0, Low: 0, Medium: 0, No: 3	Yes: 0, No: 3
211	Non-TB	Abnormal: 0, Unremarkable: 3	Yes: 0, No: 3	High: 0, Low: 0, Medium: 0, No: 3	Yes: 0, No: 3	Yes: 0, No: 3	Yes: 0, No: 3	Yes: 0, No: 3	Yes: 0, No: 3	Yes: 0, No: 3	Yes: 0, No: 3	Yes: 0, No: 3	Yes: 0, No: 3	Yes: 0, No: 3	Yes: 0, No: 3	High: 0, Low: 0, Medium: 0, No: 3	Yes: 0, No: 3	Yes: 0, No: 3	Yes: 0, No: 3	Yes: 0, No: 3	Yes: 0, No: 3	Yes: 0, No: 3	Yes: 0, No: 3	High: 0, Low: 0, Medium: 0, No: 3	Yes: 0, No: 3	Yes: 0, No: 3	Yes: 0, No: 3	Yes: 0, No: 3	Yes: 0, No: 3	Yes: 0, No: 3	Yes: 0, No: 3	High: 0, Low: 0, Medium: 0, No: 3	Yes: 0, No: 3	Yes: 0, No: 3	Yes: 0, No: 3	Yes: 0, No: 3	Yes: 0, No: 3	Yes: 0, No: 3	Yes: 0, No: 3	High: 0, Low: 0, Medium: 0, No: 3	Yes: 0, No: 3	Yes: 0, No: 3	Yes: 0, No: 3	Yes: 0, No: 3	Yes: 0, No: 3	Yes: 0, No: 3	Yes: 0, No: 3	High: 0, Low: 0, Medium: 0, No: 3	Yes: 0, No: 3
212	Non-TB	Abnormal: 0, Unremarkable: 3	Yes: 0, No: 3	High: 0, Low: 0, Medium: 0, No: 3	Yes: 0, No: 3	Yes: 0, No: 3	Yes: 0, No: 3	Yes: 0, No: 3	Yes: 0, No: 3	Yes: 0, No: 3	Yes: 0, No: 3	Yes: 0, No: 3	Yes: 0, No: 3	Yes: 0, No: 3	Yes: 0, No: 3	High: 0, Low: 0, Medium: 0, No: 3	Yes: 0, No: 3	Yes: 0, No: 3	Yes: 0, No: 3	Yes: 0, No: 3	Yes: 0, No: 3	Yes: 0, No: 3	Yes: 0, No: 3	High: 0, Low: 0, Medium: 0, No: 3	Yes: 0, No: 3	Yes: 0, No: 3	Yes: 0, No: 3	Yes: 0, No: 3	Yes: 0, No: 3	Yes: 0, No: 3	Yes: 0, No: 3	High: 0, Low: 0, Medium: 0, No: 3	Yes: 0, No: 3	Yes: 0, No: 3	Yes: 0, No: 3	Yes: 0, No: 3	Yes: 0, No: 3	Yes: 0, No: 3	Yes: 0, No: 3	High: 0, Low: 0, Medium: 0, No: 3	Yes: 0, No: 3	Yes: 0, No: 3	Yes: 0, No: 3	Yes: 0, No: 3	Yes: 0, No: 3	Yes: 0, No: 3	Yes: 0, No: 3	High: 0, Low: 0, Medium: 0, No: 3	Yes: 0, No: 3
213	TB	Abnormal: 3, Unremarkable: 0	Yes: 3, No: 0	High: 2, Low: 0, Medium: 1, No: 0	Yes: 2, No: 1	Yes: 2, No: 1	Yes: 1, No: 2	Yes: 1, No: 2	Yes: 0, No: 3	Yes: 0, No: 3	Yes: 0, No: 3	Yes: 3, No: 0	Yes: 0, No: 3	Yes: 3, No: 0	Yes: 3, No: 0	High: 2, Low: 0, Medium: 1, No: 0	Yes: 0, No: 3	Yes: 1, No: 2	Yes: 0, No: 3	Yes: 3, No: 0	Yes: 0, No: 3	Yes: 2, No: 1	Yes: 3, No: 0	High: 0, Low: 0, Medium: 3, No: 0	Yes: 0, No: 3	Yes: 2, No: 1	Yes: 0, No: 3	Yes: 2, No: 1	Yes: 0, No: 3	Yes: 1, No: 2	Yes: 3, No: 0	High: 1, Low: 1, Medium: 1, No: 0	Yes: 0, No: 3	Yes: 0, No: 3	Yes: 0, No: 3	Yes: 3, No: 0	Yes: 0, No: 3	Yes: 0, No: 3	Yes: 1, No: 2	High: 0, Low: 1, Medium: 0, No: 2	Yes: 0, No: 3	Yes: 0, No: 3	Yes: 0, No: 3	Yes: 0, No: 3	Yes: 0, No: 3	Yes: 1, No: 2	Yes: 1, No: 2	High: 1, Low: 0, Medium: 0, No: 2	Yes: 0, No: 3
214	Non-TB	Abnormal: 3, Unremarkable: 0	Yes: 1, No: 2	High: 0, Low: 1, Medium: 0, No: 2	Yes: 1, No: 2	Yes: 0, No: 3	Yes: 0, No: 3	Yes: 1, No: 2	Yes: 0, No: 3	Yes: 0, No: 3	Yes: 0, No: 3	Yes: 1, No: 2	Yes: 0, No: 3	Yes: 0, No: 3	Yes: 2, No: 1	High: 1, Low: 1, Medium: 0, No: 1	Yes: 0, No: 3	Yes: 0, No: 3	Yes: 0, No: 3	Yes: 2, No: 1	Yes: 0, No: 3	Yes: 0, No: 3	Yes: 2, No: 1	High: 1, Low: 0, Medium: 1, No: 1	Yes: 0, No: 3	Yes: 0, No: 3	Yes: 0, No: 3	Yes: 2, No: 1	Yes: 0, No: 3	Yes: 0, No: 3	Yes: 0, No: 3	High: 0, Low: 0, Medium: 0, No: 3	Yes: 0, No: 3	Yes: 0, No: 3	Yes: 0, No: 3	Yes: 0, No: 3	Yes: 0, No: 3	Yes: 0, No: 3	Yes: 1, No: 2	High: 1, Low: 0, Medium: 0, No: 2	Yes: 0, No: 3	Yes: 0, No: 3	Yes: 0, No: 3	Yes: 1, No: 2	Yes: 0, No: 3	Yes: 0, No: 3	Yes: 1, No: 2	High: 1, Low: 0, Medium: 0, No: 2	Yes: 0, No: 3
215	TB	Abnormal: 3, Unremarkable: 0	Yes: 3, No: 0	High: 3, Low: 0, Medium: 0, No: 0	Yes: 3, No: 0	Yes: 1, No: 2	Yes: 0, No: 3	Yes: 2, No: 1	Yes: 0, No: 3	Yes: 0, No: 3	Yes: 3, No: 0	Yes: 0, No: 3	Yes: 3, No: 0	Yes: 0, No: 3	Yes: 3, No: 0	High: 0, Low: 1, Medium: 2, No: 0	Yes: 0, No: 3	Yes: 0, No: 3	Yes: 3, No: 0	Yes: 0, No: 3	Yes: 1, No: 2	Yes: 0, No: 3	Yes: 2, No: 1	High: 0, Low: 1, Medium: 1, No: 1	Yes: 0, No: 3	Yes: 0, No: 3	Yes: 2, No: 1	Yes: 0, No: 3	Yes: 1, No: 2	Yes: 0, No: 3	Yes: 2, No: 1	High: 1, Low: 0, Medium: 1, No: 1	Yes: 0, No: 3	Yes: 0, No: 3	Yes: 2, No: 1	Yes: 0, No: 3	Yes: 0, No: 3	Yes: 0, No: 3	Yes: 3, No: 0	High: 0, Low: 2, Medium: 1, No: 0	Yes: 0, No: 3	Yes: 0, No: 3	Yes: 3, No: 0	Yes: 0, No: 3	Yes: 1, No: 2	Yes: 0, No: 3	Yes: 1, No: 2	High: 0, Low: 0, Medium: 1, No: 2	Yes: 0, No: 3
216	TB	Abnormal: 3, Unremarkable: 0	Yes: 3, No: 0	High: 1, Low: 0, Medium: 2, No: 0	Yes: 0, No: 3	Yes: 1, No: 2	Yes: 3, No: 0	Yes: 2, No: 1	Yes: 3, No: 0	Yes: 3, No: 0	Yes: 3, No: 0	Yes: 3, No: 0	Yes: 1, No: 2	Yes: 3, No: 0	Yes: 2, No: 1	High: 0, Low: 1, Medium: 1, No: 1	Yes: 1, No: 2	Yes: 0, No: 3	Yes: 0, No: 3	Yes: 1, No: 2	Yes: 0, No: 3	Yes: 0, No: 3	Yes: 0, No: 3	High: 0, Low: 0, Medium: 0, No: 3	Yes: 0, No: 3	Yes: 0, No: 3	Yes: 0, No: 3	Yes: 0, No: 3	Yes: 0, No: 3	Yes: 0, No: 3	Yes: 0, No: 3	High: 0, Low: 0, Medium: 0, No: 3	Yes: 0, No: 3	Yes: 0, No: 3	Yes: 0, No: 3	Yes: 0, No: 3	Yes: 0, No: 3	Yes: 0, No: 3	Yes: 2, No: 1	High: 0, Low: 1, Medium: 1, No: 1	Yes: 0, No: 3	Yes: 2, No: 1	Yes: 1, No: 2	Yes: 2, No: 1	Yes: 0, No: 3	Yes: 1, No: 2	Yes: 0, No: 3	High: 0, Low: 0, Medium: 0, No: 3	Yes: 0, No: 3
217	Non-TB	Abnormal: 0, Unremarkable: 3	Yes: 0, No: 3	High: 0, Low: 0, Medium: 0, No: 3	Yes: 0, No: 3	Yes: 0, No: 3	Yes: 0, No: 3	Yes: 0, No: 3	Yes: 0, No: 3	Yes: 0, No: 3	Yes: 0, No: 3	Yes: 0, No: 3	Yes: 0, No: 3	Yes: 0, No: 3	Yes: 0, No: 3	High: 0, Low: 0, Medium: 0, No: 3	Yes: 0, No: 3	Yes: 0, No: 3	Yes: 0, No: 3	Yes: 0, No: 3	Yes: 0, No: 3	Yes: 0, No: 3	Yes: 0, No: 3	High: 0, Low: 0, Medium: 0, No: 3	Yes: 0, No: 3	Yes: 0, No: 3	Yes: 0, No: 3	Yes: 0, No: 3	Yes: 0, No: 3	Yes: 0, No: 3	Yes: 0, No: 3	High: 0, Low: 0, Medium: 0, No: 3	Yes: 0, No: 3	Yes: 0, No: 3	Yes: 0, No: 3	Yes: 0, No: 3	Yes: 0, No: 3	Yes: 0, No: 3	Yes: 0, No: 3	High: 0, Low: 0, Medium: 0, No: 3	Yes: 0, No: 3	Yes: 0, No: 3	Yes: 0, No: 3	Yes: 0, No: 3	Yes: 0, No: 3	Yes: 0, No: 3	Yes: 0, No: 3	High: 0, Low: 0, Medium: 0, No: 3	Yes: 0, No: 3
218	Non-TB	Abnormal: 0, Unremarkable: 3	Yes: 0, No: 3	High: 0, Low: 0, Medium: 0, No: 3	Yes: 0, No: 3	Yes: 0, No: 3	Yes: 0, No: 3	Yes: 0, No: 3	Yes: 0, No: 3	Yes: 0, No: 3	Yes: 0, No: 3	Yes: 0, No: 3	Yes: 0, No: 3	Yes: 0, No: 3	Yes: 0, No: 3	High: 0, Low: 0, Medium: 0, No: 3	Yes: 0, No: 3	Yes: 0, No: 3	Yes: 0, No: 3	Yes: 0, No: 3	Yes: 0, No: 3	Yes: 0, No: 3	Yes: 0, No: 3	High: 0, Low: 0, Medium: 0, No: 3	Yes: 0, No: 3	Yes: 0, No: 3	Yes: 0, No: 3	Yes: 0, No: 3	Yes: 0, No: 3	Yes: 0, No: 3	Yes: 0, No: 3	High: 0, Low: 0, Medium: 0, No: 3	Yes: 0, No: 3	Yes: 0, No: 3	Yes: 0, No: 3	Yes: 0, No: 3	Yes: 0, No: 3	Yes: 0, No: 3	Yes: 0, No: 3	High: 0, Low: 0, Medium: 0, No: 3	Yes: 0, No: 3	Yes: 0, No: 3	Yes: 0, No: 3	Yes: 0, No: 3	Yes: 0, No: 3	Yes: 0, No: 3	Yes: 0, No: 3	High: 0, Low: 0, Medium: 0, No: 3	Yes: 0, No: 3
219	TB	Abnormal: 3, Unremarkable: 0	Yes: 3, No: 0	High: 1, Low: 0, Medium: 2, No: 0	Yes: 3, No: 0	Yes: 1, No: 2	Yes: 0, No: 3	Yes: 1, No: 2	Yes: 0, No: 3	Yes: 0, No: 3	Yes: 0, No: 3	Yes: 0, No: 3	Yes: 2, No: 1	Yes: 3, No: 0	Yes: 1, No: 2	High: 1, Low: 0, Medium: 0, No: 2	Yes: 1, No: 2	Yes: 0, No: 3	Yes: 0, No: 3	Yes: 0, No: 3	Yes: 0, No: 3	Yes: 0, No: 3	Yes: 0, No: 3	High: 0, Low: 0, Medium: 0, No: 3	Yes: 0, No: 3	Yes: 0, No: 3	Yes: 0, No: 3	Yes: 0, No: 3	Yes: 0, No: 3	Yes: 0, No: 3	Yes: 0, No: 3	High: 0, Low: 0, Medium: 0, No: 3	Yes: 0, No: 3	Yes: 0, No: 3	Yes: 0, No: 3	Yes: 0, No: 3	Yes: 0, No: 3	Yes: 0, No: 3	Yes: 0, No: 3	High: 0, Low: 0, Medium: 0, No: 3	Yes: 0, No: 3	Yes: 0, No: 3	Yes: 0, No: 3	Yes: 0, No: 3	Yes: 0, No: 3	Yes: 0, No: 3	Yes: 0, No: 3	High: 0, Low: 0, Medium: 0, No: 3	Yes: 0, No: 3
220	TB	Abnormal: 3, Unremarkable: 0	Yes: 1, No: 2	High: 0, Low: 1, Medium: 0, No: 2	Yes: 0, No: 3	Yes: 0, No: 3	Yes: 1, No: 2	Yes: 1, No: 2	Yes: 1, No: 2	Yes: 0, No: 3	Yes: 0, No: 3	Yes: 1, No: 2	Yes: 0, No: 3	Yes: 0, No: 3	Yes: 3, No: 0	High: 2, Low: 0, Medium: 1, No: 0	Yes: 3, No: 0	Yes: 0, No: 3	Yes: 3, No: 0	Yes: 3, No: 0	Yes: 0, No: 3	Yes: 0, No: 3	Yes: 0, No: 3	High: 0, Low: 0, Medium: 0, No: 3	Yes: 0, No: 3	Yes: 0, No: 3	Yes: 0, No: 3	Yes: 0, No: 3	Yes: 0, No: 3	Yes: 0, No: 3	Yes: 2, No: 1	High: 1, Low: 1, Medium: 0, No: 1	Yes: 0, No: 3	Yes: 0, No: 3	Yes: 2, No: 1	Yes: 1, No: 2	Yes: 0, No: 3	Yes: 0, No: 3	Yes: 1, No: 2	High: 0, Low: 1, Medium: 0, No: 2	Yes: 0, No: 3	Yes: 0, No: 3	Yes: 0, No: 3	Yes: 1, No: 2	Yes: 0, No: 3	Yes: 0, No: 3	Yes: 0, No: 3	High: 0, Low: 0, Medium: 0, No: 3	Yes: 0, No: 3
221	Non-TB	Abnormal: 1, Unremarkable: 2	Yes: 1, No: 2	High: 0, Low: 1, Medium: 0, No: 2	Yes: 1, No: 2	Yes: 1, No: 2	Yes: 0, No: 3	Yes: 0, No: 3	Yes: 0, No: 3	Yes: 0, No: 3	Yes: 0, No: 3	Yes: 0, No: 3	Yes: 1, No: 2	Yes: 0, No: 3	Yes: 0, No: 3	High: 0, Low: 0, Medium: 0, No: 3	Yes: 0, No: 3	Yes: 0, No: 3	Yes: 0, No: 3	Yes: 0, No: 3	Yes: 0, No: 3	Yes: 0, No: 3	Yes: 0, No: 3	High: 0, Low: 0, Medium: 0, No: 3	Yes: 0, No: 3	Yes: 0, No: 3	Yes: 0, No: 3	Yes: 0, No: 3	Yes: 0, No: 3	Yes: 0, No: 3	Yes: 0, No: 3	High: 0, Low: 0, Medium: 0, No: 3	Yes: 0, No: 3	Yes: 0, No: 3	Yes: 0, No: 3	Yes: 0, No: 3	Yes: 0, No: 3	Yes: 0, No: 3	Yes: 1, No: 2	High: 0, Low: 1, Medium: 0, No: 2	Yes: 0, No: 3	Yes: 0, No: 3	Yes: 0, No: 3	Yes: 0, No: 3	Yes: 1, No: 2	Yes: 0, No: 3	Yes: 0, No: 3	High: 0, Low: 0, Medium: 0, No: 3	Yes: 0, No: 3
222	TB	Abnormal: 3, Unremarkable: 0	Yes: 2, No: 1	High: 2, Low: 0, Medium: 0, No: 1	Yes: 2, No: 1	Yes: 1, No: 2	Yes: 0, No: 3	Yes: 1, No: 2	Yes: 0, No: 3	Yes: 0, No: 3	Yes: 2, No: 1	Yes: 2, No: 1	Yes: 2, No: 1	Yes: 2, No: 1	Yes: 3, No: 0	High: 2, Low: 0, Medium: 1, No: 0	Yes: 0, No: 3	Yes: 0, No: 3	Yes: 2, No: 1	Yes: 3, No: 0	Yes: 3, No: 0	Yes: 2, No: 1	Yes: 2, No: 1	High: 0, Low: 0, Medium: 2, No: 1	Yes: 0, No: 3	Yes: 0, No: 3	Yes: 2, No: 1	Yes: 1, No: 2	Yes: 1, No: 2	Yes: 1, No: 2	Yes: 3, No: 0	High: 2, Low: 0, Medium: 1, No: 0	Yes: 0, No: 3	Yes: 0, No: 3	Yes: 0, No: 3	Yes: 3, No: 0	Yes: 1, No: 2	Yes: 0, No: 3	Yes: 2, No: 1	High: 1, Low: 0, Medium: 1, No: 1	Yes: 0, No: 3	Yes: 0, No: 3	Yes: 1, No: 2	Yes: 1, No: 2	Yes: 2, No: 1	Yes: 1, No: 2	Yes: 0, No: 3	High: 0, Low: 0, Medium: 0, No: 3	Yes: 0, No: 3
223	Non-TB	Abnormal: 1, Unremarkable: 2	Yes: 0, No: 3	High: 0, Low: 0, Medium: 0, No: 3	Yes: 0, No: 3	Yes: 0, No: 3	Yes: 0, No: 3	Yes: 0, No: 3	Yes: 0, No: 3	Yes: 0, No: 3	Yes: 0, No: 3	Yes: 0, No: 3	Yes: 0, No: 3	Yes: 0, No: 3	Yes: 0, No: 3	High: 0, Low: 0, Medium: 0, No: 3	Yes: 0, No: 3	Yes: 0, No: 3	Yes: 0, No: 3	Yes: 0, No: 3	Yes: 0, No: 3	Yes: 0, No: 3	Yes: 1, No: 2	High: 1, Low: 0, Medium: 0, No: 2	Yes: 0, No: 3	Yes: 0, No: 3	Yes: 0, No: 3	Yes: 1, No: 2	Yes: 0, No: 3	Yes: 0, No: 3	Yes: 0, No: 3	High: 0, Low: 0, Medium: 0, No: 3	Yes: 0, No: 3	Yes: 0, No: 3	Yes: 0, No: 3	Yes: 0, No: 3	Yes: 0, No: 3	Yes: 0, No: 3	Yes: 0, No: 3	High: 0, Low: 0, Medium: 0, No: 3	Yes: 0, No: 3	Yes: 0, No: 3	Yes: 0, No: 3	Yes: 0, No: 3	Yes: 0, No: 3	Yes: 0, No: 3	Yes: 0, No: 3	High: 0, Low: 0, Medium: 0, No: 3	Yes: 0, No: 3
224	TB	Abnormal: 3, Unremarkable: 0	Yes: 3, No: 0	High: 2, Low: 0, Medium: 1, No: 0	Yes: 1, No: 2	Yes: 1, No: 2	Yes: 1, No: 2	Yes: 2, No: 1	Yes: 2, No: 1	Yes: 0, No: 3	Yes: 2, No: 1	Yes: 2, No: 1	Yes: 1, No: 2	Yes: 2, No: 1	Yes: 3, No: 0	High: 3, Low: 0, Medium: 0, No: 0	Yes: 0, No: 3	Yes: 0, No: 3	Yes: 3, No: 0	Yes: 1, No: 2	Yes: 3, No: 0	Yes: 0, No: 3	Yes: 0, No: 3	High: 0, Low: 0, Medium: 0, No: 3	Yes: 0, No: 3	Yes: 0, No: 3	Yes: 0, No: 3	Yes: 0, No: 3	Yes: 0, No: 3	Yes: 0, No: 3	Yes: 2, No: 1	High: 0, Low: 1, Medium: 1, No: 1	Yes: 0, No: 3	Yes: 0, No: 3	Yes: 2, No: 1	Yes: 2, No: 1	Yes: 0, No: 3	Yes: 0, No: 3	Yes: 1, No: 2	High: 1, Low: 0, Medium: 0, No: 2	Yes: 0, No: 3	Yes: 0, No: 3	Yes: 0, No: 3	Yes: 0, No: 3	Yes: 1, No: 2	Yes: 0, No: 3	Yes: 0, No: 3	High: 0, Low: 0, Medium: 0, No: 3	Yes: 0, No: 3
225	TB	Abnormal: 3, Unremarkable: 0	Yes: 3, No: 0	High: 1, Low: 1, Medium: 1, No: 0	Yes: 3, No: 0	Yes: 3, No: 0	Yes: 0, No: 3	Yes: 0, No: 3	Yes: 0, No: 3	Yes: 0, No: 3	Yes: 0, No: 3	Yes: 3, No: 0	Yes: 0, No: 3	Yes: 3, No: 0	Yes: 3, No: 0	High: 0, Low: 0, Medium: 3, No: 0	Yes: 0, No: 3	Yes: 0, No: 3	Yes: 0, No: 3	Yes: 3, No: 0	Yes: 0, No: 3	Yes: 2, No: 1	Yes: 3, No: 0	High: 0, Low: 0, Medium: 3, No: 0	Yes: 0, No: 3	Yes: 0, No: 3	Yes: 0, No: 3	Yes: 3, No: 0	Yes: 0, No: 3	Yes: 1, No: 2	Yes: 3, No: 0	High: 1, Low: 1, Medium: 1, No: 0	Yes: 0, No: 3	Yes: 0, No: 3	Yes: 0, No: 3	Yes: 2, No: 1	Yes: 0, No: 3	Yes: 2, No: 1	Yes: 2, No: 1	High: 0, Low: 1, Medium: 1, No: 1	Yes: 0, No: 3	Yes: 0, No: 3	Yes: 0, No: 3	Yes: 1, No: 2	Yes: 0, No: 3	Yes: 2, No: 1	Yes: 1, No: 2	High: 1, Low: 0, Medium: 0, No: 2	Yes: 0, No: 3
226	Non-TB	Abnormal: 1, Unremarkable: 2	Yes: 0, No: 3	High: 0, Low: 0, Medium: 0, No: 3	Yes: 0, No: 3	Yes: 0, No: 3	Yes: 0, No: 3	Yes: 0, No: 3	Yes: 0, No: 3	Yes: 0, No: 3	Yes: 0, No: 3	Yes: 0, No: 3	Yes: 0, No: 3	Yes: 0, No: 3	Yes: 0, No: 3	High: 0, Low: 0, Medium: 0, No: 3	Yes: 0, No: 3	Yes: 0, No: 3	Yes: 0, No: 3	Yes: 0, No: 3	Yes: 0, No: 3	Yes: 0, No: 3	Yes: 0, No: 3	High: 0, Low: 0, Medium: 0, No: 3	Yes: 0, No: 3	Yes: 0, No: 3	Yes: 0, No: 3	Yes: 0, No: 3	Yes: 0, No: 3	Yes: 0, No: 3	Yes: 0, No: 3	High: 0, Low: 0, Medium: 0, No: 3	Yes: 0, No: 3	Yes: 0, No: 3	Yes: 0, No: 3	Yes: 0, No: 3	Yes: 0, No: 3	Yes: 0, No: 3	Yes: 0, No: 3	High: 0, Low: 0, Medium: 0, No: 3	Yes: 0, No: 3	Yes: 0, No: 3	Yes: 0, No: 3	Yes: 0, No: 3	Yes: 0, No: 3	Yes: 0, No: 3	Yes: 0, No: 3	High: 0, Low: 0, Medium: 0, No: 3	Yes: 0, No: 3
227	TB	Abnormal: 3, Unremarkable: 0	Yes: 1, No: 2	High: 0, Low: 1, Medium: 0, No: 2	Yes: 0, No: 3	Yes: 1, No: 2	Yes: 1, No: 2	Yes: 0, No: 3	Yes: 0, No: 3	Yes: 0, No: 3	Yes: 0, No: 3	Yes: 1, No: 2	Yes: 0, No: 3	Yes: 0, No: 3	Yes: 3, No: 0	High: 2, Low: 0, Medium: 1, No: 0	Yes: 0, No: 3	Yes: 2, No: 1	Yes: 0, No: 3	Yes: 3, No: 0	Yes: 0, No: 3	Yes: 2, No: 1	Yes: 1, No: 2	High: 0, Low: 0, Medium: 1, No: 2	Yes: 0, No: 3	Yes: 0, No: 3	Yes: 0, No: 3	Yes: 1, No: 2	Yes: 0, No: 3	Yes: 0, No: 3	Yes: 3, No: 0	High: 2, Low: 0, Medium: 1, No: 0	Yes: 0, No: 3	Yes: 0, No: 3	Yes: 0, No: 3	Yes: 3, No: 0	Yes: 0, No: 3	Yes: 3, No: 0	Yes: 2, No: 1	High: 1, Low: 1, Medium: 0, No: 1	Yes: 0, No: 3	Yes: 1, No: 2	Yes: 0, No: 3	Yes: 2, No: 1	Yes: 0, No: 3	Yes: 1, No: 2	Yes: 2, No: 1	High: 0, Low: 0, Medium: 2, No: 1	Yes: 0, No: 3
228	TB	Abnormal: 3, Unremarkable: 0	Yes: 0, No: 3	High: 0, Low: 0, Medium: 0, No: 3	Yes: 0, No: 3	Yes: 0, No: 3	Yes: 0, No: 3	Yes: 0, No: 3	Yes: 0, No: 3	Yes: 0, No: 3	Yes: 0, No: 3	Yes: 0, No: 3	Yes: 0, No: 3	Yes: 0, No: 3	Yes: 1, No: 2	High: 0, Low: 0, Medium: 1, No: 2	Yes: 1, No: 2	Yes: 0, No: 3	Yes: 0, No: 3	Yes: 0, No: 3	Yes: 0, No: 3	Yes: 0, No: 3	Yes: 0, No: 3	High: 0, Low: 0, Medium: 0, No: 3	Yes: 0, No: 3	Yes: 0, No: 3	Yes: 0, No: 3	Yes: 0, No: 3	Yes: 0, No: 3	Yes: 0, No: 3	Yes: 0, No: 3	High: 0, Low: 0, Medium: 0, No: 3	Yes: 0, No: 3	Yes: 0, No: 3	Yes: 0, No: 3	Yes: 0, No: 3	Yes: 0, No: 3	Yes: 0, No: 3	Yes: 0, No: 3	High: 0, Low: 0, Medium: 0, No: 3	Yes: 0, No: 3	Yes: 0, No: 3	Yes: 0, No: 3	Yes: 0, No: 3	Yes: 0, No: 3	Yes: 0, No: 3	Yes: 0, No: 3	High: 0, Low: 0, Medium: 0, No: 3	Yes: 0, No: 3
229	Non-TB	Abnormal: 0, Unremarkable: 3	Yes: 0, No: 3	High: 0, Low: 0, Medium: 0, No: 3	Yes: 0, No: 3	Yes: 0, No: 3	Yes: 0, No: 3	Yes: 0, No: 3	Yes: 0, No: 3	Yes: 0, No: 3	Yes: 0, No: 3	Yes: 0, No: 3	Yes: 0, No: 3	Yes: 0, No: 3	Yes: 0, No: 3	High: 0, Low: 0, Medium: 0, No: 3	Yes: 0, No: 3	Yes: 0, No: 3	Yes: 0, No: 3	Yes: 0, No: 3	Yes: 0, No: 3	Yes: 0, No: 3	Yes: 0, No: 3	High: 0, Low: 0, Medium: 0, No: 3	Yes: 0, No: 3	Yes: 0, No: 3	Yes: 0, No: 3	Yes: 0, No: 3	Yes: 0, No: 3	Yes: 0, No: 3	Yes: 0, No: 3	High: 0, Low: 0, Medium: 0, No: 3	Yes: 0, No: 3	Yes: 0, No: 3	Yes: 0, No: 3	Yes: 0, No: 3	Yes: 0, No: 3	Yes: 0, No: 3	Yes: 0, No: 3	High: 0, Low: 0, Medium: 0, No: 3	Yes: 0, No: 3	Yes: 0, No: 3	Yes: 0, No: 3	Yes: 0, No: 3	Yes: 0, No: 3	Yes: 0, No: 3	Yes: 0, No: 3	High: 0, Low: 0, Medium: 0, No: 3	Yes: 0, No: 3
230	TB	Abnormal: 3, Unremarkable: 0	Yes: 3, No: 0	High: 1, Low: 0, Medium: 2, No: 0	Yes: 2, No: 1	Yes: 2, No: 1	Yes: 1, No: 2	Yes: 1, No: 2	Yes: 2, No: 1	Yes: 1, No: 2	Yes: 3, No: 0	Yes: 1, No: 2	Yes: 3, No: 0	Yes: 0, No: 3	Yes: 3, No: 0	High: 0, Low: 1, Medium: 2, No: 0	Yes: 0, No: 3	Yes: 0, No: 3	Yes: 0, No: 3	Yes: 0, No: 3	Yes: 3, No: 0	Yes: 0, No: 3	Yes: 0, No: 3	High: 0, Low: 0, Medium: 0, No: 3	Yes: 0, No: 3	Yes: 0, No: 3	Yes: 0, No: 3	Yes: 0, No: 3	Yes: 0, No: 3	Yes: 0, No: 3	Yes: 1, No: 2	High: 0, Low: 1, Medium: 0, No: 2	Yes: 0, No: 3	Yes: 0, No: 3	Yes: 0, No: 3	Yes: 0, No: 3	Yes: 1, No: 2	Yes: 0, No: 3	Yes: 3, No: 0	High: 0, Low: 2, Medium: 1, No: 0	Yes: 0, No: 3	Yes: 0, No: 3	Yes: 1, No: 2	Yes: 1, No: 2	Yes: 2, No: 1	Yes: 0, No: 3	Yes: 0, No: 3	High: 0, Low: 0, Medium: 0, No: 3	Yes: 0, No: 3
231	Non-TB	Abnormal: 0, Unremarkable: 3	Yes: 0, No: 3	High: 0, Low: 0, Medium: 0, No: 3	Yes: 0, No: 3	Yes: 0, No: 3	Yes: 0, No: 3	Yes: 0, No: 3	Yes: 0, No: 3	Yes: 0, No: 3	Yes: 0, No: 3	Yes: 0, No: 3	Yes: 0, No: 3	Yes: 0, No: 3	Yes: 0, No: 3	High: 0, Low: 0, Medium: 0, No: 3	Yes: 0, No: 3	Yes: 0, No: 3	Yes: 0, No: 3	Yes: 0, No: 3	Yes: 0, No: 3	Yes: 0, No: 3	Yes: 0, No: 3	High: 0, Low: 0, Medium: 0, No: 3	Yes: 0, No: 3	Yes: 0, No: 3	Yes: 0, No: 3	Yes: 0, No: 3	Yes: 0, No: 3	Yes: 0, No: 3	Yes: 0, No: 3	High: 0, Low: 0, Medium: 0, No: 3	Yes: 0, No: 3	Yes: 0, No: 3	Yes: 0, No: 3	Yes: 0, No: 3	Yes: 0, No: 3	Yes: 0, No: 3	Yes: 0, No: 3	High: 0, Low: 0, Medium: 0, No: 3	Yes: 0, No: 3	Yes: 0, No: 3	Yes: 0, No: 3	Yes: 0, No: 3	Yes: 0, No: 3	Yes: 0, No: 3	Yes: 0, No: 3	High: 0, Low: 0, Medium: 0, No: 3	Yes: 0, No: 3
232	Non-TB	Abnormal: 0, Unremarkable: 3	Yes: 0, No: 3	High: 0, Low: 0, Medium: 0, No: 3	Yes: 0, No: 3	Yes: 0, No: 3	Yes: 0, No: 3	Yes: 0, No: 3	Yes: 0, No: 3	Yes: 0, No: 3	Yes: 0, No: 3	Yes: 0, No: 3	Yes: 0, No: 3	Yes: 0, No: 3	Yes: 0, No: 3	High: 0, Low: 0, Medium: 0, No: 3	Yes: 0, No: 3	Yes: 0, No: 3	Yes: 0, No: 3	Yes: 0, No: 3	Yes: 0, No: 3	Yes: 0, No: 3	Yes: 0, No: 3	High: 0, Low: 0, Medium: 0, No: 3	Yes: 0, No: 3	Yes: 0, No: 3	Yes: 0, No: 3	Yes: 0, No: 3	Yes: 0, No: 3	Yes: 0, No: 3	Yes: 0, No: 3	High: 0, Low: 0, Medium: 0, No: 3	Yes: 0, No: 3	Yes: 0, No: 3	Yes: 0, No: 3	Yes: 0, No: 3	Yes: 0, No: 3	Yes: 0, No: 3	Yes: 0, No: 3	High: 0, Low: 0, Medium: 0, No: 3	Yes: 0, No: 3	Yes: 0, No: 3	Yes: 0, No: 3	Yes: 0, No: 3	Yes: 0, No: 3	Yes: 0, No: 3	Yes: 0, No: 3	High: 0, Low: 0, Medium: 0, No: 3	Yes: 0, No: 3
233	Non-TB	Abnormal: 0, Unremarkable: 3	Yes: 0, No: 3	High: 0, Low: 0, Medium: 0, No: 3	Yes: 0, No: 3	Yes: 0, No: 3	Yes: 0, No: 3	Yes: 0, No: 3	Yes: 0, No: 3	Yes: 0, No: 3	Yes: 0, No: 3	Yes: 0, No: 3	Yes: 0, No: 3	Yes: 0, No: 3	Yes: 0, No: 3	High: 0, Low: 0, Medium: 0, No: 3	Yes: 0, No: 3	Yes: 0, No: 3	Yes: 0, No: 3	Yes: 0, No: 3	Yes: 0, No: 3	Yes: 0, No: 3	Yes: 0, No: 3	High: 0, Low: 0, Medium: 0, No: 3	Yes: 0, No: 3	Yes: 0, No: 3	Yes: 0, No: 3	Yes: 0, No: 3	Yes: 0, No: 3	Yes: 0, No: 3	Yes: 0, No: 3	High: 0, Low: 0, Medium: 0, No: 3	Yes: 0, No: 3	Yes: 0, No: 3	Yes: 0, No: 3	Yes: 0, No: 3	Yes: 0, No: 3	Yes: 0, No: 3	Yes: 0, No: 3	High: 0, Low: 0, Medium: 0, No: 3	Yes: 0, No: 3	Yes: 0, No: 3	Yes: 0, No: 3	Yes: 0, No: 3	Yes: 0, No: 3	Yes: 0, No: 3	Yes: 0, No: 3	High: 0, Low: 0, Medium: 0, No: 3	Yes: 0, No: 3
234	TB	Abnormal: 3, Unremarkable: 0	Yes: 3, No: 0	High: 3, Low: 0, Medium: 0, No: 0	Yes: 3, No: 0	Yes: 1, No: 2	Yes: 0, No: 3	Yes: 1, No: 2	Yes: 1, No: 2	Yes: 2, No: 1	Yes: 2, No: 1	Yes: 3, No: 0	Yes: 2, No: 1	Yes: 2, No: 1	Yes: 3, No: 0	High: 1, Low: 1, Medium: 1, No: 0	Yes: 2, No: 1	Yes: 1, No: 2	Yes: 3, No: 0	Yes: 2, No: 1	Yes: 3, No: 0	Yes: 2, No: 1	Yes: 0, No: 3	High: 0, Low: 0, Medium: 0, No: 3	Yes: 0, No: 3	Yes: 0, No: 3	Yes: 0, No: 3	Yes: 0, No: 3	Yes: 0, No: 3	Yes: 0, No: 3	Yes: 1, No: 2	High: 1, Low: 0, Medium: 0, No: 2	Yes: 0, No: 3	Yes: 0, No: 3	Yes: 1, No: 2	Yes: 1, No: 2	Yes: 0, No: 3	Yes: 0, No: 3	Yes: 2, No: 1	High: 0, Low: 2, Medium: 0, No: 1	Yes: 0, No: 3	Yes: 0, No: 3	Yes: 1, No: 2	Yes: 2, No: 1	Yes: 0, No: 3	Yes: 0, No: 3	Yes: 0, No: 3	High: 0, Low: 0, Medium: 0, No: 3	Yes: 0, No: 3
235	Non-TB	Abnormal: 3, Unremarkable: 0	Yes: 0, No: 3	High: 0, Low: 0, Medium: 0, No: 3	Yes: 0, No: 3	Yes: 0, No: 3	Yes: 0, No: 3	Yes: 0, No: 3	Yes: 0, No: 3	Yes: 0, No: 3	Yes: 0, No: 3	Yes: 0, No: 3	Yes: 0, No: 3	Yes: 0, No: 3	Yes: 3, No: 0	High: 2, Low: 0, Medium: 1, No: 0	Yes: 3, No: 0	Yes: 0, No: 3	Yes: 0, No: 3	Yes: 0, No: 3	Yes: 0, No: 3	Yes: 0, No: 3	Yes: 0, No: 3	High: 0, Low: 0, Medium: 0, No: 3	Yes: 0, No: 3	Yes: 0, No: 3	Yes: 0, No: 3	Yes: 0, No: 3	Yes: 0, No: 3	Yes: 0, No: 3	Yes: 0, No: 3	High: 0, Low: 0, Medium: 0, No: 3	Yes: 0, No: 3	Yes: 0, No: 3	Yes: 0, No: 3	Yes: 0, No: 3	Yes: 0, No: 3	Yes: 0, No: 3	Yes: 0, No: 3	High: 0, Low: 0, Medium: 0, No: 3	Yes: 0, No: 3	Yes: 0, No: 3	Yes: 0, No: 3	Yes: 0, No: 3	Yes: 0, No: 3	Yes: 0, No: 3	Yes: 0, No: 3	High: 0, Low: 0, Medium: 0, No: 3	Yes: 0, No: 3
236	TB	Abnormal: 3, Unremarkable: 0	Yes: 2, No: 1	High: 1, Low: 0, Medium: 1, No: 1	Yes: 1, No: 2	Yes: 1, No: 2	Yes: 1, No: 2	Yes: 1, No: 2	Yes: 0, No: 3	Yes: 0, No: 3	Yes: 1, No: 2	Yes: 2, No: 1	Yes: 0, No: 3	Yes: 2, No: 1	Yes: 3, No: 0	High: 3, Low: 0, Medium: 0, No: 0	Yes: 0, No: 3	Yes: 0, No: 3	Yes: 1, No: 2	Yes: 3, No: 0	Yes: 0, No: 3	Yes: 1, No: 2	Yes: 2, No: 1	High: 1, Low: 0, Medium: 1, No: 1	Yes: 0, No: 3	Yes: 0, No: 3	Yes: 2, No: 1	Yes: 1, No: 2	Yes: 0, No: 3	Yes: 0, No: 3	Yes: 2, No: 1	High: 1, Low: 0, Medium: 1, No: 1	Yes: 0, No: 3	Yes: 0, No: 3	Yes: 0, No: 3	Yes: 2, No: 1	Yes: 0, No: 3	Yes: 1, No: 2	Yes: 1, No: 2	High: 0, Low: 1, Medium: 0, No: 2	Yes: 0, No: 3	Yes: 0, No: 3	Yes: 0, No: 3	Yes: 1, No: 2	Yes: 0, No: 3	Yes: 0, No: 3	Yes: 0, No: 3	High: 0, Low: 0, Medium: 0, No: 3	Yes: 0, No: 3
237	Non-TB	Abnormal: 1, Unremarkable: 2	Yes: 1, No: 2	High: 0, Low: 1, Medium: 0, No: 2	Yes: 0, No: 3	Yes: 1, No: 2	Yes: 1, No: 2	Yes: 0, No: 3	Yes: 1, No: 2	Yes: 1, No: 2	Yes: 1, No: 2	Yes: 1, No: 2	Yes: 0, No: 3	Yes: 0, No: 3	Yes: 0, No: 3	High: 0, Low: 0, Medium: 0, No: 3	Yes: 0, No: 3	Yes: 0, No: 3	Yes: 0, No: 3	Yes: 0, No: 3	Yes: 0, No: 3	Yes: 0, No: 3	Yes: 0, No: 3	High: 0, Low: 0, Medium: 0, No: 3	Yes: 0, No: 3	Yes: 0, No: 3	Yes: 0, No: 3	Yes: 0, No: 3	Yes: 0, No: 3	Yes: 0, No: 3	Yes: 0, No: 3	High: 0, Low: 0, Medium: 0, No: 3	Yes: 0, No: 3	Yes: 0, No: 3	Yes: 0, No: 3	Yes: 0, No: 3	Yes: 0, No: 3	Yes: 0, No: 3	Yes: 0, No: 3	High: 0, Low: 0, Medium: 0, No: 3	Yes: 0, No: 3	Yes: 0, No: 3	Yes: 0, No: 3	Yes: 0, No: 3	Yes: 0, No: 3	Yes: 0, No: 3	Yes: 0, No: 3	High: 0, Low: 0, Medium: 0, No: 3	Yes: 0, No: 3
238	TB	Abnormal: 3, Unremarkable: 0	Yes: 3, No: 0	High: 1, Low: 1, Medium: 1, No: 0	Yes: 2, No: 1	Yes: 2, No: 1	Yes: 1, No: 2	Yes: 1, No: 2	Yes: 0, No: 3	Yes: 0, No: 3	Yes: 3, No: 0	Yes: 3, No: 0	Yes: 3, No: 0	Yes: 2, No: 1	Yes: 3, No: 0	High: 1, Low: 0, Medium: 2, No: 0	Yes: 0, No: 3	Yes: 0, No: 3	Yes: 1, No: 2	Yes: 3, No: 0	Yes: 1, No: 2	Yes: 3, No: 0	Yes: 1, No: 2	High: 0, Low: 1, Medium: 0, No: 2	Yes: 0, No: 3	Yes: 0, No: 3	Yes: 1, No: 2	Yes: 1, No: 2	Yes: 1, No: 2	Yes: 1, No: 2	Yes: 1, No: 2	High: 0, Low: 1, Medium: 0, No: 2	Yes: 0, No: 3	Yes: 0, No: 3	Yes: 0, No: 3	Yes: 0, No: 3	Yes: 1, No: 2	Yes: 0, No: 3	Yes: 2, No: 1	High: 0, Low: 1, Medium: 1, No: 1	Yes: 0, No: 3	Yes: 0, No: 3	Yes: 2, No: 1	Yes: 1, No: 2	Yes: 1, No: 2	Yes: 2, No: 1	Yes: 1, No: 2	High: 1, Low: 0, Medium: 0, No: 2	Yes: 1, No: 2
239	TB	Abnormal: 3, Unremarkable: 0	Yes: 2, No: 1	High: 0, Low: 1, Medium: 1, No: 1	Yes: 2, No: 1	Yes: 1, No: 2	Yes: 0, No: 3	Yes: 1, No: 2	Yes: 2, No: 1	Yes: 0, No: 3	Yes: 2, No: 1	Yes: 0, No: 3	Yes: 1, No: 2	Yes: 0, No: 3	Yes: 3, No: 0	High: 3, Low: 0, Medium: 0, No: 0	Yes: 1, No: 2	Yes: 0, No: 3	Yes: 3, No: 0	Yes: 0, No: 3	Yes: 3, No: 0	Yes: 0, No: 3	Yes: 2, No: 1	High: 0, Low: 1, Medium: 1, No: 1	Yes: 0, No: 3	Yes: 0, No: 3	Yes: 2, No: 1	Yes: 0, No: 3	Yes: 0, No: 3	Yes: 0, No: 3	Yes: 2, No: 1	High: 0, Low: 0, Medium: 2, No: 1	Yes: 0, No: 3	Yes: 0, No: 3	Yes: 2, No: 1	Yes: 0, No: 3	Yes: 0, No: 3	Yes: 0, No: 3	Yes: 0, No: 3	High: 0, Low: 0, Medium: 0, No: 3	Yes: 0, No: 3	Yes: 0, No: 3	Yes: 0, No: 3	Yes: 0, No: 3	Yes: 0, No: 3	Yes: 0, No: 3	Yes: 0, No: 3	High: 0, Low: 0, Medium: 0, No: 3	Yes: 0, No: 3
240	TB	Abnormal: 3, Unremarkable: 0	Yes: 3, No: 0	High: 3, Low: 0, Medium: 0, No: 0	Yes: 2, No: 1	Yes: 3, No: 0	Yes: 1, No: 2	Yes: 0, No: 3	Yes: 0, No: 3	Yes: 0, No: 3	Yes: 2, No: 1	Yes: 3, No: 0	Yes: 3, No: 0	Yes: 3, No: 0	Yes: 3, No: 0	High: 0, Low: 0, Medium: 3, No: 0	Yes: 0, No: 3	Yes: 0, No: 3	Yes: 0, No: 3	Yes: 2, No: 1	Yes: 1, No: 2	Yes: 3, No: 0	Yes: 0, No: 3	High: 0, Low: 0, Medium: 0, No: 3	Yes: 0, No: 3	Yes: 0, No: 3	Yes: 0, No: 3	Yes: 0, No: 3	Yes: 0, No: 3	Yes: 0, No: 3	Yes: 2, No: 1	High: 2, Low: 0, Medium: 0, No: 1	Yes: 0, No: 3	Yes: 0, No: 3	Yes: 0, No: 3	Yes: 0, No: 3	Yes: 0, No: 3	Yes: 2, No: 1	Yes: 2, No: 1	High: 1, Low: 0, Medium: 1, No: 1	Yes: 0, No: 3	Yes: 0, No: 3	Yes: 1, No: 2	Yes: 1, No: 2	Yes: 2, No: 1	Yes: 2, No: 1	Yes: 0, No: 3	High: 0, Low: 0, Medium: 0, No: 3	Yes: 0, No: 3
241	TB	Abnormal: 3, Unremarkable: 0	Yes: 2, No: 1	High: 1, Low: 0, Medium: 1, No: 1	Yes: 2, No: 1	Yes: 2, No: 1	Yes: 0, No: 3	Yes: 0, No: 3	Yes: 2, No: 1	Yes: 1, No: 2	Yes: 2, No: 1	Yes: 2, No: 1	Yes: 0, No: 3	Yes: 0, No: 3	Yes: 3, No: 0	High: 2, Low: 0, Medium: 1, No: 0	Yes: 3, No: 0	Yes: 1, No: 2	Yes: 3, No: 0	Yes: 3, No: 0	Yes: 0, No: 3	Yes: 1, No: 2	Yes: 2, No: 1	High: 0, Low: 1, Medium: 1, No: 1	Yes: 1, No: 2	Yes: 1, No: 2	Yes: 1, No: 2	Yes: 2, No: 1	Yes: 0, No: 3	Yes: 0, No: 3	Yes: 3, No: 0	High: 1, Low: 0, Medium: 2, No: 0	Yes: 0, No: 3	Yes: 0, No: 3	Yes: 1, No: 2	Yes: 3, No: 0	Yes: 0, No: 3	Yes: 0, No: 3	Yes: 1, No: 2	High: 0, Low: 1, Medium: 0, No: 2	Yes: 0, No: 3	Yes: 0, No: 3	Yes: 1, No: 2	Yes: 1, No: 2	Yes: 0, No: 3	Yes: 0, No: 3	Yes: 1, No: 2	High: 1, Low: 0, Medium: 0, No: 2	Yes: 0, No: 3
242	TB	Abnormal: 3, Unremarkable: 0	Yes: 3, No: 0	High: 1, Low: 0, Medium: 2, No: 0	Yes: 2, No: 1	Yes: 2, No: 1	Yes: 1, No: 2	Yes: 1, No: 2	Yes: 2, No: 1	Yes: 3, No: 0	Yes: 2, No: 1	Yes: 3, No: 0	Yes: 2, No: 1	Yes: 3, No: 0	Yes: 1, No: 2	High: 0, Low: 0, Medium: 1, No: 2	Yes: 0, No: 3	Yes: 0, No: 3	Yes: 0, No: 3	Yes: 0, No: 3	Yes: 0, No: 3	Yes: 1, No: 2	Yes: 1, No: 2	High: 0, Low: 0, Medium: 1, No: 2	Yes: 1, No: 2	Yes: 1, No: 2	Yes: 1, No: 2	Yes: 1, No: 2	Yes: 1, No: 2	Yes: 1, No: 2	Yes: 0, No: 3	High: 0, Low: 0, Medium: 0, No: 3	Yes: 0, No: 3	Yes: 0, No: 3	Yes: 0, No: 3	Yes: 0, No: 3	Yes: 0, No: 3	Yes: 0, No: 3	Yes: 1, No: 2	High: 0, Low: 1, Medium: 0, No: 2	Yes: 0, No: 3	Yes: 0, No: 3	Yes: 0, No: 3	Yes: 1, No: 2	Yes: 0, No: 3	Yes: 0, No: 3	Yes: 0, No: 3	High: 0, Low: 0, Medium: 0, No: 3	Yes: 0, No: 3
243	TB	Abnormal: 2, Unremarkable: 1	Yes: 2, No: 1	High: 0, Low: 2, Medium: 0, No: 1	Yes: 1, No: 2	Yes: 2, No: 1	Yes: 1, No: 2	Yes: 0, No: 3	Yes: 1, No: 2	Yes: 0, No: 3	Yes: 1, No: 2	Yes: 1, No: 2	Yes: 2, No: 1	Yes: 1, No: 2	Yes: 0, No: 3	High: 0, Low: 0, Medium: 0, No: 3	Yes: 0, No: 3	Yes: 0, No: 3	Yes: 0, No: 3	Yes: 0, No: 3	Yes: 0, No: 3	Yes: 0, No: 3	Yes: 0, No: 3	High: 0, Low: 0, Medium: 0, No: 3	Yes: 0, No: 3	Yes: 0, No: 3	Yes: 0, No: 3	Yes: 0, No: 3	Yes: 0, No: 3	Yes: 0, No: 3	Yes: 0, No: 3	High: 0, Low: 0, Medium: 0, No: 3	Yes: 0, No: 3	Yes: 0, No: 3	Yes: 0, No: 3	Yes: 0, No: 3	Yes: 0, No: 3	Yes: 0, No: 3	Yes: 1, No: 2	High: 0, Low: 1, Medium: 0, No: 2	Yes: 0, No: 3	Yes: 0, No: 3	Yes: 0, No: 3	Yes: 0, No: 3	Yes: 1, No: 2	Yes: 0, No: 3	Yes: 1, No: 2	High: 0, Low: 1, Medium: 0, No: 2	Yes: 0, No: 3
244	TB	Abnormal: 3, Unremarkable: 0	Yes: 2, No: 1	High: 0, Low: 0, Medium: 2, No: 1	Yes: 2, No: 1	Yes: 2, No: 1	Yes: 0, No: 3	Yes: 0, No: 3	Yes: 0, No: 3	Yes: 1, No: 2	Yes: 2, No: 1	Yes: 2, No: 1	Yes: 2, No: 1	Yes: 2, No: 1	Yes: 3, No: 0	High: 0, Low: 0, Medium: 3, No: 0	Yes: 0, No: 3	Yes: 1, No: 2	Yes: 1, No: 2	Yes: 3, No: 0	Yes: 3, No: 0	Yes: 3, No: 0	Yes: 2, No: 1	High: 0, Low: 0, Medium: 2, No: 1	Yes: 0, No: 3	Yes: 0, No: 3	Yes: 1, No: 2	Yes: 1, No: 2	Yes: 2, No: 1	Yes: 1, No: 2	Yes: 3, No: 0	High: 1, Low: 0, Medium: 2, No: 0	Yes: 0, No: 3	Yes: 0, No: 3	Yes: 0, No: 3	Yes: 1, No: 2	Yes: 3, No: 0	Yes: 1, No: 2	Yes: 3, No: 0	High: 1, Low: 1, Medium: 1, No: 0	Yes: 0, No: 3	Yes: 0, No: 3	Yes: 0, No: 3	Yes: 1, No: 2	Yes: 3, No: 0	Yes: 3, No: 0	Yes: 1, No: 2	High: 0, Low: 0, Medium: 1, No: 2	Yes: 0, No: 3
245	Non-TB	Abnormal: 0, Unremarkable: 3	Yes: 0, No: 3	High: 0, Low: 0, Medium: 0, No: 3	Yes: 0, No: 3	Yes: 0, No: 3	Yes: 0, No: 3	Yes: 0, No: 3	Yes: 0, No: 3	Yes: 0, No: 3	Yes: 0, No: 3	Yes: 0, No: 3	Yes: 0, No: 3	Yes: 0, No: 3	Yes: 0, No: 3	High: 0, Low: 0, Medium: 0, No: 3	Yes: 0, No: 3	Yes: 0, No: 3	Yes: 0, No: 3	Yes: 0, No: 3	Yes: 0, No: 3	Yes: 0, No: 3	Yes: 0, No: 3	High: 0, Low: 0, Medium: 0, No: 3	Yes: 0, No: 3	Yes: 0, No: 3	Yes: 0, No: 3	Yes: 0, No: 3	Yes: 0, No: 3	Yes: 0, No: 3	Yes: 0, No: 3	High: 0, Low: 0, Medium: 0, No: 3	Yes: 0, No: 3	Yes: 0, No: 3	Yes: 0, No: 3	Yes: 0, No: 3	Yes: 0, No: 3	Yes: 0, No: 3	Yes: 0, No: 3	High: 0, Low: 0, Medium: 0, No: 3	Yes: 0, No: 3	Yes: 0, No: 3	Yes: 0, No: 3	Yes: 0, No: 3	Yes: 0, No: 3	Yes: 0, No: 3	Yes: 0, No: 3	High: 0, Low: 0, Medium: 0, No: 3	Yes: 0, No: 3
246	TB	Abnormal: 3, Unremarkable: 0	Yes: 1, No: 2	High: 0, Low: 1, Medium: 0, No: 2	Yes: 1, No: 2	Yes: 0, No: 3	Yes: 0, No: 3	Yes: 1, No: 2	Yes: 1, No: 2	Yes: 1, No: 2	Yes: 1, No: 2	Yes: 1, No: 2	Yes: 1, No: 2	Yes: 1, No: 2	Yes: 3, No: 0	High: 3, Low: 0, Medium: 0, No: 0	Yes: 2, No: 1	Yes: 2, No: 1	Yes: 1, No: 2	Yes: 3, No: 0	Yes: 0, No: 3	Yes: 3, No: 0	Yes: 2, No: 1	High: 1, Low: 1, Medium: 0, No: 1	Yes: 1, No: 2	Yes: 0, No: 3	Yes: 1, No: 2	Yes: 0, No: 3	Yes: 0, No: 3	Yes: 0, No: 3	Yes: 3, No: 0	High: 3, Low: 0, Medium: 0, No: 0	Yes: 1, No: 2	Yes: 3, No: 0	Yes: 1, No: 2	Yes: 3, No: 0	Yes: 0, No: 3	Yes: 3, No: 0	Yes: 2, No: 1	High: 0, Low: 0, Medium: 2, No: 1	Yes: 0, No: 3	Yes: 0, No: 3	Yes: 0, No: 3	Yes: 1, No: 2	Yes: 0, No: 3	Yes: 2, No: 1	Yes: 0, No: 3	High: 0, Low: 0, Medium: 0, No: 3	Yes: 0, No: 3
247	TB	Abnormal: 3, Unremarkable: 0	Yes: 3, No: 0	High: 0, Low: 2, Medium: 1, No: 0	Yes: 3, No: 0	Yes: 1, No: 2	Yes: 0, No: 3	Yes: 2, No: 1	Yes: 2, No: 1	Yes: 0, No: 3	Yes: 2, No: 1	Yes: 0, No: 3	Yes: 3, No: 0	Yes: 1, No: 2	Yes: 3, No: 0	High: 0, Low: 2, Medium: 1, No: 0	Yes: 2, No: 1	Yes: 0, No: 3	Yes: 3, No: 0	Yes: 0, No: 3	Yes: 3, No: 0	Yes: 0, No: 3	Yes: 3, No: 0	High: 3, Low: 0, Medium: 0, No: 0	Yes: 3, No: 0	Yes: 0, No: 3	Yes: 2, No: 1	Yes: 0, No: 3	Yes: 2, No: 1	Yes: 0, No: 3	Yes: 3, No: 0	High: 2, Low: 0, Medium: 1, No: 0	Yes: 0, No: 3	Yes: 0, No: 3	Yes: 2, No: 1	Yes: 1, No: 2	Yes: 0, No: 3	Yes: 3, No: 0	Yes: 2, No: 1	High: 0, Low: 1, Medium: 1, No: 1	Yes: 0, No: 3	Yes: 0, No: 3	Yes: 0, No: 3	Yes: 0, No: 3	Yes: 1, No: 2	Yes: 2, No: 1	Yes: 2, No: 1	High: 1, Low: 0, Medium: 1, No: 1	Yes: 2, No: 1
248	TB	Abnormal: 3, Unremarkable: 0	Yes: 3, No: 0	High: 0, Low: 0, Medium: 3, No: 0	Yes: 3, No: 0	Yes: 3, No: 0	Yes: 0, No: 3	Yes: 0, No: 3	Yes: 1, No: 2	Yes: 1, No: 2	Yes: 2, No: 1	Yes: 3, No: 0	Yes: 2, No: 1	Yes: 2, No: 1	Yes: 0, No: 3	High: 0, Low: 0, Medium: 0, No: 3	Yes: 0, No: 3	Yes: 0, No: 3	Yes: 0, No: 3	Yes: 0, No: 3	Yes: 0, No: 3	Yes: 0, No: 3	Yes: 0, No: 3	High: 0, Low: 0, Medium: 0, No: 3	Yes: 0, No: 3	Yes: 0, No: 3	Yes: 0, No: 3	Yes: 0, No: 3	Yes: 0, No: 3	Yes: 0, No: 3	Yes: 0, No: 3	High: 0, Low: 0, Medium: 0, No: 3	Yes: 0, No: 3	Yes: 0, No: 3	Yes: 0, No: 3	Yes: 0, No: 3	Yes: 0, No: 3	Yes: 0, No: 3	Yes: 0, No: 3	High: 0, Low: 0, Medium: 0, No: 3	Yes: 0, No: 3	Yes: 0, No: 3	Yes: 0, No: 3	Yes: 0, No: 3	Yes: 0, No: 3	Yes: 0, No: 3	Yes: 1, No: 2	High: 1, Low: 0, Medium: 0, No: 2	Yes: 0, No: 3
249	TB	Abnormal: 3, Unremarkable: 0	Yes: 2, No: 1	High: 0, Low: 1, Medium: 1, No: 1	Yes: 2, No: 1	Yes: 1, No: 2	Yes: 0, No: 3	Yes: 1, No: 2	Yes: 0, No: 3	Yes: 0, No: 3	Yes: 2, No: 1	Yes: 1, No: 2	Yes: 0, No: 3	Yes: 2, No: 1	Yes: 3, No: 0	High: 0, Low: 0, Medium: 3, No: 0	Yes: 0, No: 3	Yes: 0, No: 3	Yes: 2, No: 1	Yes: 2, No: 1	Yes: 0, No: 3	Yes: 3, No: 0	Yes: 1, No: 2	High: 0, Low: 1, Medium: 0, No: 2	Yes: 0, No: 3	Yes: 0, No: 3	Yes: 0, No: 3	Yes: 0, No: 3	Yes: 0, No: 3	Yes: 1, No: 2	Yes: 1, No: 2	High: 0, Low: 1, Medium: 0, No: 2	Yes: 0, No: 3	Yes: 0, No: 3	Yes: 0, No: 3	Yes: 0, No: 3	Yes: 0, No: 3	Yes: 1, No: 2	Yes: 2, No: 1	High: 0, Low: 1, Medium: 1, No: 1	Yes: 0, No: 3	Yes: 0, No: 3	Yes: 0, No: 3	Yes: 0, No: 3	Yes: 0, No: 3	Yes: 2, No: 1	Yes: 1, No: 2	High: 0, Low: 0, Medium: 1, No: 2	Yes: 0, No: 3
250	TB	Abnormal: 3, Unremarkable: 0	Yes: 3, No: 0	High: 3, Low: 0, Medium: 0, No: 0	Yes: 3, No: 0	Yes: 2, No: 1	Yes: 0, No: 3	Yes: 0, No: 3	Yes: 3, No: 0	Yes: 3, No: 0	Yes: 3, No: 0	Yes: 3, No: 0	Yes: 3, No: 0	Yes: 3, No: 0	Yes: 3, No: 0	High: 1, Low: 0, Medium: 2, No: 0	Yes: 0, No: 3	Yes: 0, No: 3	Yes: 2, No: 1	Yes: 2, No: 1	Yes: 3, No: 0	Yes: 3, No: 0	Yes: 2, No: 1	High: 0, Low: 1, Medium: 1, No: 1	Yes: 1, No: 2	Yes: 1, No: 2	Yes: 1, No: 2	Yes: 1, No: 2	Yes: 2, No: 1	Yes: 2, No: 1	Yes: 1, No: 2	High: 0, Low: 1, Medium: 0, No: 2	Yes: 0, No: 3	Yes: 0, No: 3	Yes: 0, No: 3	Yes: 1, No: 2	Yes: 0, No: 3	Yes: 0, No: 3	Yes: 2, No: 1	High: 0, Low: 1, Medium: 1, No: 1	Yes: 0, No: 3	Yes: 0, No: 3	Yes: 0, No: 3	Yes: 0, No: 3	Yes: 1, No: 2	Yes: 2, No: 1	Yes: 0, No: 3	High: 0, Low: 0, Medium: 0, No: 3	Yes: 0, No: 3
251	TB	Abnormal: 3, Unremarkable: 0	Yes: 3, No: 0	High: 3, Low: 0, Medium: 0, No: 0	Yes: 3, No: 0	Yes: 3, No: 0	Yes: 0, No: 3	Yes: 0, No: 3	Yes: 1, No: 2	Yes: 3, No: 0	Yes: 3, No: 0	Yes: 3, No: 0	Yes: 3, No: 0	Yes: 3, No: 0	Yes: 3, No: 0	High: 3, Low: 0, Medium: 0, No: 0	Yes: 0, No: 3	Yes: 0, No: 3	Yes: 2, No: 1	Yes: 3, No: 0	Yes: 3, No: 0	Yes: 3, No: 0	Yes: 3, No: 0	High: 1, Low: 0, Medium: 2, No: 0	Yes: 0, No: 3	Yes: 0, No: 3	Yes: 0, No: 3	Yes: 0, No: 3	Yes: 3, No: 0	Yes: 0, No: 3	Yes: 3, No: 0	High: 2, Low: 0, Medium: 1, No: 0	Yes: 0, No: 3	Yes: 0, No: 3	Yes: 1, No: 2	Yes: 0, No: 3	Yes: 1, No: 2	Yes: 2, No: 1	Yes: 3, No: 0	High: 3, Low: 0, Medium: 0, No: 0	Yes: 0, No: 3	Yes: 0, No: 3	Yes: 1, No: 2	Yes: 2, No: 1	Yes: 3, No: 0	Yes: 3, No: 0	Yes: 2, No: 1	High: 0, Low: 0, Medium: 2, No: 1	Yes: 1, No: 2
252	Non-TB	Abnormal: 1, Unremarkable: 2	Yes: 1, No: 2	High: 0, Low: 1, Medium: 0, No: 2	Yes: 0, No: 3	Yes: 0, No: 3	Yes: 1, No: 2	Yes: 1, No: 2	Yes: 1, No: 2	Yes: 0, No: 3	Yes: 0, No: 3	Yes: 0, No: 3	Yes: 0, No: 3	Yes: 0, No: 3	Yes: 0, No: 3	High: 0, Low: 0, Medium: 0, No: 3	Yes: 0, No: 3	Yes: 0, No: 3	Yes: 0, No: 3	Yes: 0, No: 3	Yes: 0, No: 3	Yes: 0, No: 3	Yes: 0, No: 3	High: 0, Low: 0, Medium: 0, No: 3	Yes: 0, No: 3	Yes: 0, No: 3	Yes: 0, No: 3	Yes: 0, No: 3	Yes: 0, No: 3	Yes: 0, No: 3	Yes: 0, No: 3	High: 0, Low: 0, Medium: 0, No: 3	Yes: 0, No: 3	Yes: 0, No: 3	Yes: 0, No: 3	Yes: 0, No: 3	Yes: 0, No: 3	Yes: 0, No: 3	Yes: 0, No: 3	High: 0, Low: 0, Medium: 0, No: 3	Yes: 0, No: 3	Yes: 0, No: 3	Yes: 0, No: 3	Yes: 0, No: 3	Yes: 0, No: 3	Yes: 0, No: 3	Yes: 0, No: 3	High: 0, Low: 0, Medium: 0, No: 3	Yes: 0, No: 3
253	TB	Abnormal: 3, Unremarkable: 0	Yes: 2, No: 1	High: 2, Low: 0, Medium: 0, No: 1	Yes: 1, No: 2	Yes: 2, No: 1	Yes: 1, No: 2	Yes: 0, No: 3	Yes: 2, No: 1	Yes: 2, No: 1	Yes: 2, No: 1	Yes: 2, No: 1	Yes: 0, No: 3	Yes: 1, No: 2	Yes: 3, No: 0	High: 3, Low: 0, Medium: 0, No: 0	Yes: 3, No: 0	Yes: 1, No: 2	Yes: 3, No: 0	Yes: 3, No: 0	Yes: 0, No: 3	Yes: 0, No: 3	Yes: 1, No: 2	High: 0, Low: 0, Medium: 1, No: 2	Yes: 0, No: 3	Yes: 0, No: 3	Yes: 0, No: 3	Yes: 0, No: 3	Yes: 0, No: 3	Yes: 1, No: 2	Yes: 3, No: 0	High: 1, Low: 1, Medium: 1, No: 0	Yes: 0, No: 3	Yes: 0, No: 3	Yes: 1, No: 2	Yes: 1, No: 2	Yes: 0, No: 3	Yes: 2, No: 1	Yes: 2, No: 1	High: 0, Low: 1, Medium: 1, No: 1	Yes: 0, No: 3	Yes: 0, No: 3	Yes: 1, No: 2	Yes: 2, No: 1	Yes: 0, No: 3	Yes: 1, No: 2	Yes: 0, No: 3	High: 0, Low: 0, Medium: 0, No: 3	Yes: 0, No: 3
254	Non-TB	Abnormal: 0, Unremarkable: 3	Yes: 0, No: 3	High: 0, Low: 0, Medium: 0, No: 3	Yes: 0, No: 3	Yes: 0, No: 3	Yes: 0, No: 3	Yes: 0, No: 3	Yes: 0, No: 3	Yes: 0, No: 3	Yes: 0, No: 3	Yes: 0, No: 3	Yes: 0, No: 3	Yes: 0, No: 3	Yes: 0, No: 3	High: 0, Low: 0, Medium: 0, No: 3	Yes: 0, No: 3	Yes: 0, No: 3	Yes: 0, No: 3	Yes: 0, No: 3	Yes: 0, No: 3	Yes: 0, No: 3	Yes: 0, No: 3	High: 0, Low: 0, Medium: 0, No: 3	Yes: 0, No: 3	Yes: 0, No: 3	Yes: 0, No: 3	Yes: 0, No: 3	Yes: 0, No: 3	Yes: 0, No: 3	Yes: 0, No: 3	High: 0, Low: 0, Medium: 0, No: 3	Yes: 0, No: 3	Yes: 0, No: 3	Yes: 0, No: 3	Yes: 0, No: 3	Yes: 0, No: 3	Yes: 0, No: 3	Yes: 0, No: 3	High: 0, Low: 0, Medium: 0, No: 3	Yes: 0, No: 3	Yes: 0, No: 3	Yes: 0, No: 3	Yes: 0, No: 3	Yes: 0, No: 3	Yes: 0, No: 3	Yes: 0, No: 3	High: 0, Low: 0, Medium: 0, No: 3	Yes: 0, No: 3
255	Non-TB	Abnormal: 3, Unremarkable: 0	Yes: 3, No: 0	High: 2, Low: 0, Medium: 1, No: 0	Yes: 3, No: 0	Yes: 1, No: 2	Yes: 0, No: 3	Yes: 2, No: 1	Yes: 0, No: 3	Yes: 0, No: 3	Yes: 2, No: 1	Yes: 1, No: 2	Yes: 3, No: 0	Yes: 0, No: 3	Yes: 2, No: 1	High: 0, Low: 0, Medium: 2, No: 1	Yes: 0, No: 3	Yes: 0, No: 3	Yes: 1, No: 2	Yes: 0, No: 3	Yes: 1, No: 2	Yes: 0, No: 3	Yes: 2, No: 1	High: 1, Low: 0, Medium: 1, No: 1	Yes: 1, No: 2	Yes: 0, No: 3	Yes: 1, No: 2	Yes: 0, No: 3	Yes: 1, No: 2	Yes: 0, No: 3	Yes: 0, No: 3	High: 0, Low: 0, Medium: 0, No: 3	Yes: 0, No: 3	Yes: 0, No: 3	Yes: 0, No: 3	Yes: 0, No: 3	Yes: 0, No: 3	Yes: 0, No: 3	Yes: 1, No: 2	High: 0, Low: 1, Medium: 0, No: 2	Yes: 0, No: 3	Yes: 0, No: 3	Yes: 0, No: 3	Yes: 0, No: 3	Yes: 1, No: 2	Yes: 0, No: 3	Yes: 1, No: 2	High: 1, Low: 0, Medium: 0, No: 2	Yes: 0, No: 3
256	Non-TB	Abnormal: 0, Unremarkable: 3	Yes: 0, No: 3	High: 0, Low: 0, Medium: 0, No: 3	Yes: 0, No: 3	Yes: 0, No: 3	Yes: 0, No: 3	Yes: 0, No: 3	Yes: 0, No: 3	Yes: 0, No: 3	Yes: 0, No: 3	Yes: 0, No: 3	Yes: 0, No: 3	Yes: 0, No: 3	Yes: 0, No: 3	High: 0, Low: 0, Medium: 0, No: 3	Yes: 0, No: 3	Yes: 0, No: 3	Yes: 0, No: 3	Yes: 0, No: 3	Yes: 0, No: 3	Yes: 0, No: 3	Yes: 0, No: 3	High: 0, Low: 0, Medium: 0, No: 3	Yes: 0, No: 3	Yes: 0, No: 3	Yes: 0, No: 3	Yes: 0, No: 3	Yes: 0, No: 3	Yes: 0, No: 3	Yes: 0, No: 3	High: 0, Low: 0, Medium: 0, No: 3	Yes: 0, No: 3	Yes: 0, No: 3	Yes: 0, No: 3	Yes: 0, No: 3	Yes: 0, No: 3	Yes: 0, No: 3	Yes: 0, No: 3	High: 0, Low: 0, Medium: 0, No: 3	Yes: 0, No: 3	Yes: 0, No: 3	Yes: 0, No: 3	Yes: 0, No: 3	Yes: 0, No: 3	Yes: 0, No: 3	Yes: 0, No: 3	High: 0, Low: 0, Medium: 0, No: 3	Yes: 0, No: 3
257	TB	Abnormal: 3, Unremarkable: 0	Yes: 2, No: 1	High: 0, Low: 1, Medium: 1, No: 1	Yes: 0, No: 3	Yes: 0, No: 3	Yes: 2, No: 1	Yes: 2, No: 1	Yes: 0, No: 3	Yes: 2, No: 1	Yes: 0, No: 3	Yes: 0, No: 3	Yes: 0, No: 3	Yes: 0, No: 3	Yes: 3, No: 0	High: 2, Low: 0, Medium: 1, No: 0	Yes: 0, No: 3	Yes: 3, No: 0	Yes: 0, No: 3	Yes: 0, No: 3	Yes: 0, No: 3	Yes: 0, No: 3	Yes: 1, No: 2	High: 1, Low: 0, Medium: 0, No: 2	Yes: 0, No: 3	Yes: 0, No: 3	Yes: 0, No: 3	Yes: 1, No: 2	Yes: 0, No: 3	Yes: 0, No: 3	Yes: 3, No: 0	High: 3, Low: 0, Medium: 0, No: 0	Yes: 0, No: 3	Yes: 3, No: 0	Yes: 0, No: 3	Yes: 0, No: 3	Yes: 0, No: 3	Yes: 0, No: 3	Yes: 0, No: 3	High: 0, Low: 0, Medium: 0, No: 3	Yes: 0, No: 3	Yes: 0, No: 3	Yes: 0, No: 3	Yes: 0, No: 3	Yes: 0, No: 3	Yes: 0, No: 3	Yes: 0, No: 3	High: 0, Low: 0, Medium: 0, No: 3	Yes: 0, No: 3
258	TB	Abnormal: 3, Unremarkable: 0	Yes: 3, No: 0	High: 1, Low: 0, Medium: 2, No: 0	Yes: 3, No: 0	Yes: 1, No: 2	Yes: 0, No: 3	Yes: 2, No: 1	Yes: 3, No: 0	Yes: 2, No: 1	Yes: 3, No: 0	Yes: 3, No: 0	Yes: 1, No: 2	Yes: 3, No: 0	Yes: 3, No: 0	High: 1, Low: 0, Medium: 2, No: 0	Yes: 2, No: 1	Yes: 0, No: 3	Yes: 1, No: 2	Yes: 1, No: 2	Yes: 0, No: 3	Yes: 3, No: 0	Yes: 2, No: 1	High: 0, Low: 1, Medium: 1, No: 1	Yes: 2, No: 1	Yes: 1, No: 2	Yes: 1, No: 2	Yes: 1, No: 2	Yes: 0, No: 3	Yes: 1, No: 2	Yes: 3, No: 0	High: 1, Low: 0, Medium: 2, No: 0	Yes: 0, No: 3	Yes: 0, No: 3	Yes: 2, No: 1	Yes: 0, No: 3	Yes: 0, No: 3	Yes: 3, No: 0	Yes: 3, No: 0	High: 1, Low: 2, Medium: 0, No: 0	Yes: 1, No: 2	Yes: 0, No: 3	Yes: 2, No: 1	Yes: 2, No: 1	Yes: 0, No: 3	Yes: 2, No: 1	Yes: 0, No: 3	High: 0, Low: 0, Medium: 0, No: 3	Yes: 0, No: 3
259	Non-TB	Abnormal: 3, Unremarkable: 0	Yes: 1, No: 2	High: 0, Low: 1, Medium: 0, No: 2	Yes: 0, No: 3	Yes: 1, No: 2	Yes: 1, No: 2	Yes: 0, No: 3	Yes: 0, No: 3	Yes: 0, No: 3	Yes: 0, No: 3	Yes: 1, No: 2	Yes: 0, No: 3	Yes: 0, No: 3	Yes: 0, No: 3	High: 0, Low: 0, Medium: 0, No: 3	Yes: 0, No: 3	Yes: 0, No: 3	Yes: 0, No: 3	Yes: 0, No: 3	Yes: 0, No: 3	Yes: 0, No: 3	Yes: 3, No: 0	High: 3, Low: 0, Medium: 0, No: 0	Yes: 0, No: 3	Yes: 0, No: 3	Yes: 0, No: 3	Yes: 0, No: 3	Yes: 0, No: 3	Yes: 3, No: 0	Yes: 0, No: 3	High: 0, Low: 0, Medium: 0, No: 3	Yes: 0, No: 3	Yes: 0, No: 3	Yes: 0, No: 3	Yes: 0, No: 3	Yes: 0, No: 3	Yes: 0, No: 3	Yes: 2, No: 1	High: 0, Low: 1, Medium: 1, No: 1	Yes: 0, No: 3	Yes: 0, No: 3	Yes: 0, No: 3	Yes: 1, No: 2	Yes: 0, No: 3	Yes: 2, No: 1	Yes: 1, No: 2	High: 0, Low: 0, Medium: 1, No: 2	Yes: 0, No: 3
260	TB	Abnormal: 3, Unremarkable: 0	Yes: 2, No: 1	High: 0, Low: 1, Medium: 1, No: 1	Yes: 0, No: 3	Yes: 1, No: 2	Yes: 2, No: 1	Yes: 1, No: 2	Yes: 0, No: 3	Yes: 0, No: 3	Yes: 2, No: 1	Yes: 0, No: 3	Yes: 1, No: 2	Yes: 0, No: 3	Yes: 3, No: 0	High: 1, Low: 1, Medium: 1, No: 0	Yes: 0, No: 3	Yes: 0, No: 3	Yes: 1, No: 2	Yes: 0, No: 3	Yes: 3, No: 0	Yes: 0, No: 3	Yes: 0, No: 3	High: 0, Low: 0, Medium: 0, No: 3	Yes: 0, No: 3	Yes: 0, No: 3	Yes: 0, No: 3	Yes: 0, No: 3	Yes: 0, No: 3	Yes: 0, No: 3	Yes: 3, No: 0	High: 3, Low: 0, Medium: 0, No: 0	Yes: 0, No: 3	Yes: 0, No: 3	Yes: 2, No: 1	Yes: 0, No: 3	Yes: 1, No: 2	Yes: 0, No: 3	Yes: 0, No: 3	High: 0, Low: 0, Medium: 0, No: 3	Yes: 0, No: 3	Yes: 0, No: 3	Yes: 0, No: 3	Yes: 0, No: 3	Yes: 0, No: 3	Yes: 0, No: 3	Yes: 0, No: 3	High: 0, Low: 0, Medium: 0, No: 3	Yes: 0, No: 3
261	TB	Abnormal: 3, Unremarkable: 0	Yes: 3, No: 0	High: 1, Low: 1, Medium: 1, No: 0	Yes: 2, No: 1	Yes: 3, No: 0	Yes: 1, No: 2	Yes: 1, No: 2	Yes: 0, No: 3	Yes: 1, No: 2	Yes: 3, No: 0	Yes: 1, No: 2	Yes: 3, No: 0	Yes: 1, No: 2	Yes: 3, No: 0	High: 0, Low: 0, Medium: 3, No: 0	Yes: 0, No: 3	Yes: 0, No: 3	Yes: 2, No: 1	Yes: 3, No: 0	Yes: 3, No: 0	Yes: 0, No: 3	Yes: 0, No: 3	High: 0, Low: 0, Medium: 0, No: 3	Yes: 0, No: 3	Yes: 0, No: 3	Yes: 0, No: 3	Yes: 0, No: 3	Yes: 0, No: 3	Yes: 0, No: 3	Yes: 3, No: 0	High: 0, Low: 1, Medium: 2, No: 0	Yes: 0, No: 3	Yes: 0, No: 3	Yes: 0, No: 3	Yes: 1, No: 2	Yes: 3, No: 0	Yes: 0, No: 3	Yes: 3, No: 0	High: 1, Low: 0, Medium: 2, No: 0	Yes: 0, No: 3	Yes: 0, No: 3	Yes: 2, No: 1	Yes: 0, No: 3	Yes: 3, No: 0	Yes: 0, No: 3	Yes: 0, No: 3	High: 0, Low: 0, Medium: 0, No: 3	Yes: 0, No: 3
262	TB	Abnormal: 3, Unremarkable: 0	Yes: 3, No: 0	High: 1, Low: 0, Medium: 2, No: 0	Yes: 3, No: 0	Yes: 2, No: 1	Yes: 0, No: 3	Yes: 1, No: 2	Yes: 0, No: 3	Yes: 1, No: 2	Yes: 3, No: 0	Yes: 3, No: 0	Yes: 1, No: 2	Yes: 3, No: 0	Yes: 3, No: 0	High: 1, Low: 0, Medium: 2, No: 0	Yes: 0, No: 3	Yes: 0, No: 3	Yes: 2, No: 1	Yes: 2, No: 1	Yes: 1, No: 2	Yes: 2, No: 1	Yes: 1, No: 2	High: 0, Low: 0, Medium: 1, No: 2	Yes: 0, No: 3	Yes: 0, No: 3	Yes: 1, No: 2	Yes: 1, No: 2	Yes: 0, No: 3	Yes: 1, No: 2	Yes: 3, No: 0	High: 0, Low: 1, Medium: 2, No: 0	Yes: 0, No: 3	Yes: 0, No: 3	Yes: 0, No: 3	Yes: 0, No: 3	Yes: 0, No: 3	Yes: 3, No: 0	Yes: 3, No: 0	High: 1, Low: 1, Medium: 1, No: 0	Yes: 0, No: 3	Yes: 0, No: 3	Yes: 0, No: 3	Yes: 2, No: 1	Yes: 0, No: 3	Yes: 2, No: 1	Yes: 0, No: 3	High: 0, Low: 0, Medium: 0, No: 3	Yes: 0, No: 3
263	TB	Abnormal: 3, Unremarkable: 0	Yes: 2, No: 1	High: 0, Low: 0, Medium: 2, No: 1	Yes: 2, No: 1	Yes: 1, No: 2	Yes: 0, No: 3	Yes: 1, No: 2	Yes: 0, No: 3	Yes: 0, No: 3	Yes: 2, No: 1	Yes: 0, No: 3	Yes: 2, No: 1	Yes: 2, No: 1	Yes: 3, No: 0	High: 0, Low: 1, Medium: 2, No: 0	Yes: 0, No: 3	Yes: 0, No: 3	Yes: 2, No: 1	Yes: 0, No: 3	Yes: 1, No: 2	Yes: 2, No: 1	Yes: 0, No: 3	High: 0, Low: 0, Medium: 0, No: 3	Yes: 0, No: 3	Yes: 0, No: 3	Yes: 0, No: 3	Yes: 0, No: 3	Yes: 0, No: 3	Yes: 0, No: 3	Yes: 3, No: 0	High: 1, Low: 1, Medium: 1, No: 0	Yes: 0, No: 3	Yes: 0, No: 3	Yes: 0, No: 3	Yes: 0, No: 3	Yes: 3, No: 0	Yes: 0, No: 3	Yes: 1, No: 2	High: 0, Low: 0, Medium: 1, No: 2	Yes: 0, No: 3	Yes: 0, No: 3	Yes: 0, No: 3	Yes: 0, No: 3	Yes: 1, No: 2	Yes: 1, No: 2	Yes: 0, No: 3	High: 0, Low: 0, Medium: 0, No: 3	Yes: 0, No: 3
264	TB	Abnormal: 3, Unremarkable: 0	Yes: 3, No: 0	High: 3, Low: 0, Medium: 0, No: 0	Yes: 3, No: 0	Yes: 3, No: 0	Yes: 0, No: 3	Yes: 0, No: 3	Yes: 1, No: 2	Yes: 2, No: 1	Yes: 2, No: 1	Yes: 3, No: 0	Yes: 0, No: 3	Yes: 3, No: 0	Yes: 2, No: 1	High: 0, Low: 0, Medium: 2, No: 1	Yes: 0, No: 3	Yes: 0, No: 3	Yes: 0, No: 3	Yes: 2, No: 1	Yes: 0, No: 3	Yes: 2, No: 1	Yes: 0, No: 3	High: 0, Low: 0, Medium: 0, No: 3	Yes: 0, No: 3	Yes: 0, No: 3	Yes: 0, No: 3	Yes: 0, No: 3	Yes: 0, No: 3	Yes: 0, No: 3	Yes: 1, No: 2	High: 0, Low: 1, Medium: 0, No: 2	Yes: 0, No: 3	Yes: 0, No: 3	Yes: 0, No: 3	Yes: 0, No: 3	Yes: 0, No: 3	Yes: 1, No: 2	Yes: 1, No: 2	High: 0, Low: 0, Medium: 1, No: 2	Yes: 0, No: 3	Yes: 0, No: 3	Yes: 1, No: 2	Yes: 0, No: 3	Yes: 0, No: 3	Yes: 1, No: 2	Yes: 1, No: 2	High: 0, Low: 0, Medium: 1, No: 2	Yes: 0, No: 3
265	TB	Abnormal: 3, Unremarkable: 0	Yes: 3, No: 0	High: 1, Low: 0, Medium: 2, No: 0	Yes: 3, No: 0	Yes: 3, No: 0	Yes: 0, No: 3	Yes: 0, No: 3	Yes: 0, No: 3	Yes: 0, No: 3	Yes: 1, No: 2	Yes: 2, No: 1	Yes: 1, No: 2	Yes: 3, No: 0	Yes: 3, No: 0	High: 0, Low: 0, Medium: 3, No: 0	Yes: 0, No: 3	Yes: 0, No: 3	Yes: 1, No: 2	Yes: 3, No: 0	Yes: 1, No: 2	Yes: 2, No: 1	Yes: 2, No: 1	High: 0, Low: 0, Medium: 2, No: 1	Yes: 0, No: 3	Yes: 0, No: 3	Yes: 1, No: 2	Yes: 2, No: 1	Yes: 1, No: 2	Yes: 1, No: 2	Yes: 3, No: 0	High: 0, Low: 1, Medium: 2, No: 0	Yes: 0, No: 3	Yes: 0, No: 3	Yes: 0, No: 3	Yes: 3, No: 0	Yes: 0, No: 3	Yes: 2, No: 1	Yes: 1, No: 2	High: 0, Low: 1, Medium: 0, No: 2	Yes: 0, No: 3	Yes: 0, No: 3	Yes: 0, No: 3	Yes: 0, No: 3	Yes: 0, No: 3	Yes: 1, No: 2	Yes: 0, No: 3	High: 0, Low: 0, Medium: 0, No: 3	Yes: 0, No: 3
266	TB	Abnormal: 3, Unremarkable: 0	Yes: 3, No: 0	High: 3, Low: 0, Medium: 0, No: 0	Yes: 2, No: 1	Yes: 2, No: 1	Yes: 1, No: 2	Yes: 1, No: 2	Yes: 3, No: 0	Yes: 3, No: 0	Yes: 3, No: 0	Yes: 3, No: 0	Yes: 3, No: 0	Yes: 3, No: 0	Yes: 3, No: 0	High: 1, Low: 0, Medium: 2, No: 0	Yes: 2, No: 1	Yes: 1, No: 2	Yes: 2, No: 1	Yes: 1, No: 2	Yes: 3, No: 0	Yes: 3, No: 0	Yes: 2, No: 1	High: 0, Low: 0, Medium: 2, No: 1	Yes: 0, No: 3	Yes: 1, No: 2	Yes: 1, No: 2	Yes: 1, No: 2	Yes: 1, No: 2	Yes: 1, No: 2	Yes: 3, No: 0	High: 1, Low: 0, Medium: 2, No: 0	Yes: 0, No: 3	Yes: 3, No: 0	Yes: 0, No: 3	Yes: 0, No: 3	Yes: 1, No: 2	Yes: 3, No: 0	Yes: 1, No: 2	High: 0, Low: 1, Medium: 0, No: 2	Yes: 1, No: 2	Yes: 1, No: 2	Yes: 1, No: 2	Yes: 1, No: 2	Yes: 1, No: 2	Yes: 1, No: 2	Yes: 0, No: 3	High: 0, Low: 0, Medium: 0, No: 3	Yes: 0, No: 3
267	TB	Abnormal: 3, Unremarkable: 0	Yes: 3, No: 0	High: 3, Low: 0, Medium: 0, No: 0	Yes: 3, No: 0	Yes: 3, No: 0	Yes: 0, No: 3	Yes: 0, No: 3	Yes: 3, No: 0	Yes: 0, No: 3	Yes: 3, No: 0	Yes: 0, No: 3	Yes: 3, No: 0	Yes: 0, No: 3	Yes: 3, No: 0	High: 2, Low: 1, Medium: 0, No: 0	Yes: 2, No: 1	Yes: 0, No: 3	Yes: 3, No: 0	Yes: 0, No: 3	Yes: 3, No: 0	Yes: 0, No: 3	Yes: 0, No: 3	High: 0, Low: 0, Medium: 0, No: 3	Yes: 0, No: 3	Yes: 0, No: 3	Yes: 0, No: 3	Yes: 0, No: 3	Yes: 0, No: 3	Yes: 0, No: 3	Yes: 3, No: 0	High: 2, Low: 0, Medium: 1, No: 0	Yes: 0, No: 3	Yes: 0, No: 3	Yes: 0, No: 3	Yes: 0, No: 3	Yes: 3, No: 0	Yes: 0, No: 3	Yes: 1, No: 2	High: 0, Low: 1, Medium: 0, No: 2	Yes: 0, No: 3	Yes: 0, No: 3	Yes: 1, No: 2	Yes: 0, No: 3	Yes: 0, No: 3	Yes: 0, No: 3	Yes: 0, No: 3	High: 0, Low: 0, Medium: 0, No: 3	Yes: 0, No: 3
268	Non-TB	Abnormal: 0, Unremarkable: 3	Yes: 0, No: 3	High: 0, Low: 0, Medium: 0, No: 3	Yes: 0, No: 3	Yes: 0, No: 3	Yes: 0, No: 3	Yes: 0, No: 3	Yes: 0, No: 3	Yes: 0, No: 3	Yes: 0, No: 3	Yes: 0, No: 3	Yes: 0, No: 3	Yes: 0, No: 3	Yes: 0, No: 3	High: 0, Low: 0, Medium: 0, No: 3	Yes: 0, No: 3	Yes: 0, No: 3	Yes: 0, No: 3	Yes: 0, No: 3	Yes: 0, No: 3	Yes: 0, No: 3	Yes: 0, No: 3	High: 0, Low: 0, Medium: 0, No: 3	Yes: 0, No: 3	Yes: 0, No: 3	Yes: 0, No: 3	Yes: 0, No: 3	Yes: 0, No: 3	Yes: 0, No: 3	Yes: 0, No: 3	High: 0, Low: 0, Medium: 0, No: 3	Yes: 0, No: 3	Yes: 0, No: 3	Yes: 0, No: 3	Yes: 0, No: 3	Yes: 0, No: 3	Yes: 0, No: 3	Yes: 0, No: 3	High: 0, Low: 0, Medium: 0, No: 3	Yes: 0, No: 3	Yes: 0, No: 3	Yes: 0, No: 3	Yes: 0, No: 3	Yes: 0, No: 3	Yes: 0, No: 3	Yes: 0, No: 3	High: 0, Low: 0, Medium: 0, No: 3	Yes: 0, No: 3
269	Non-TB	Abnormal: 3, Unremarkable: 0	Yes: 0, No: 3	High: 0, Low: 0, Medium: 0, No: 3	Yes: 0, No: 3	Yes: 0, No: 3	Yes: 0, No: 3	Yes: 0, No: 3	Yes: 0, No: 3	Yes: 0, No: 3	Yes: 0, No: 3	Yes: 0, No: 3	Yes: 0, No: 3	Yes: 0, No: 3	Yes: 2, No: 1	High: 0, Low: 1, Medium: 1, No: 1	Yes: 0, No: 3	Yes: 0, No: 3	Yes: 2, No: 1	Yes: 0, No: 3	Yes: 0, No: 3	Yes: 0, No: 3	Yes: 1, No: 2	High: 0, Low: 1, Medium: 0, No: 2	Yes: 0, No: 3	Yes: 0, No: 3	Yes: 1, No: 2	Yes: 0, No: 3	Yes: 0, No: 3	Yes: 0, No: 3	Yes: 0, No: 3	High: 0, Low: 0, Medium: 0, No: 3	Yes: 0, No: 3	Yes: 0, No: 3	Yes: 0, No: 3	Yes: 0, No: 3	Yes: 0, No: 3	Yes: 0, No: 3	Yes: 2, No: 1	High: 0, Low: 0, Medium: 2, No: 1	Yes: 0, No: 3	Yes: 0, No: 3	Yes: 2, No: 1	Yes: 0, No: 3	Yes: 0, No: 3	Yes: 0, No: 3	Yes: 0, No: 3	High: 0, Low: 0, Medium: 0, No: 3	Yes: 0, No: 3
270	TB	Abnormal: 3, Unremarkable: 0	Yes: 3, No: 0	High: 0, Low: 1, Medium: 2, No: 0	Yes: 1, No: 2	Yes: 2, No: 1	Yes: 2, No: 1	Yes: 1, No: 2	Yes: 0, No: 3	Yes: 0, No: 3	Yes: 0, No: 3	Yes: 3, No: 0	Yes: 3, No: 0	Yes: 2, No: 1	Yes: 3, No: 0	High: 0, Low: 0, Medium: 3, No: 0	Yes: 0, No: 3	Yes: 0, No: 3	Yes: 0, No: 3	Yes: 1, No: 2	Yes: 3, No: 0	Yes: 1, No: 2	Yes: 1, No: 2	High: 0, Low: 0, Medium: 1, No: 2	Yes: 0, No: 3	Yes: 0, No: 3	Yes: 0, No: 3	Yes: 0, No: 3	Yes: 1, No: 2	Yes: 0, No: 3	Yes: 2, No: 1	High: 1, Low: 0, Medium: 1, No: 1	Yes: 0, No: 3	Yes: 1, No: 2	Yes: 0, No: 3	Yes: 0, No: 3	Yes: 2, No: 1	Yes: 0, No: 3	Yes: 3, No: 0	High: 1, Low: 2, Medium: 0, No: 0	Yes: 0, No: 3	Yes: 0, No: 3	Yes: 0, No: 3	Yes: 2, No: 1	Yes: 3, No: 0	Yes: 1, No: 2	Yes: 2, No: 1	High: 1, Low: 0, Medium: 1, No: 1	Yes: 0, No: 3
271	TB	Abnormal: 3, Unremarkable: 0	Yes: 3, No: 0	High: 1, Low: 0, Medium: 2, No: 0	Yes: 3, No: 0	Yes: 1, No: 2	Yes: 0, No: 3	Yes: 2, No: 1	Yes: 1, No: 2	Yes: 3, No: 0	Yes: 3, No: 0	Yes: 3, No: 0	Yes: 2, No: 1	Yes: 2, No: 1	Yes: 3, No: 0	High: 1, Low: 0, Medium: 2, No: 0	Yes: 0, No: 3	Yes: 3, No: 0	Yes: 1, No: 2	Yes: 2, No: 1	Yes: 0, No: 3	Yes: 2, No: 1	Yes: 1, No: 2	High: 0, Low: 0, Medium: 1, No: 2	Yes: 1, No: 2	Yes: 1, No: 2	Yes: 1, No: 2	Yes: 1, No: 2	Yes: 1, No: 2	Yes: 1, No: 2	Yes: 3, No: 0	High: 0, Low: 1, Medium: 2, No: 0	Yes: 0, No: 3	Yes: 1, No: 2	Yes: 0, No: 3	Yes: 3, No: 0	Yes: 0, No: 3	Yes: 2, No: 1	Yes: 3, No: 0	High: 0, Low: 0, Medium: 3, No: 0	Yes: 0, No: 3	Yes: 2, No: 1	Yes: 0, No: 3	Yes: 2, No: 1	Yes: 0, No: 3	Yes: 3, No: 0	Yes: 1, No: 2	High: 0, Low: 0, Medium: 1, No: 2	Yes: 0, No: 3
272	TB	Abnormal: 0, Unremarkable: 3	Yes: 0, No: 3	High: 0, Low: 0, Medium: 0, No: 3	Yes: 0, No: 3	Yes: 0, No: 3	Yes: 0, No: 3	Yes: 0, No: 3	Yes: 0, No: 3	Yes: 0, No: 3	Yes: 0, No: 3	Yes: 0, No: 3	Yes: 0, No: 3	Yes: 0, No: 3	Yes: 0, No: 3	High: 0, Low: 0, Medium: 0, No: 3	Yes: 0, No: 3	Yes: 0, No: 3	Yes: 0, No: 3	Yes: 0, No: 3	Yes: 0, No: 3	Yes: 0, No: 3	Yes: 0, No: 3	High: 0, Low: 0, Medium: 0, No: 3	Yes: 0, No: 3	Yes: 0, No: 3	Yes: 0, No: 3	Yes: 0, No: 3	Yes: 0, No: 3	Yes: 0, No: 3	Yes: 0, No: 3	High: 0, Low: 0, Medium: 0, No: 3	Yes: 0, No: 3	Yes: 0, No: 3	Yes: 0, No: 3	Yes: 0, No: 3	Yes: 0, No: 3	Yes: 0, No: 3	Yes: 0, No: 3	High: 0, Low: 0, Medium: 0, No: 3	Yes: 0, No: 3	Yes: 0, No: 3	Yes: 0, No: 3	Yes: 0, No: 3	Yes: 0, No: 3	Yes: 0, No: 3	Yes: 0, No: 3	High: 0, Low: 0, Medium: 0, No: 3	Yes: 0, No: 3
273	Non-TB	Abnormal: 0, Unremarkable: 3	Yes: 0, No: 3	High: 0, Low: 0, Medium: 0, No: 3	Yes: 0, No: 3	Yes: 0, No: 3	Yes: 0, No: 3	Yes: 0, No: 3	Yes: 0, No: 3	Yes: 0, No: 3	Yes: 0, No: 3	Yes: 0, No: 3	Yes: 0, No: 3	Yes: 0, No: 3	Yes: 0, No: 3	High: 0, Low: 0, Medium: 0, No: 3	Yes: 0, No: 3	Yes: 0, No: 3	Yes: 0, No: 3	Yes: 0, No: 3	Yes: 0, No: 3	Yes: 0, No: 3	Yes: 0, No: 3	High: 0, Low: 0, Medium: 0, No: 3	Yes: 0, No: 3	Yes: 0, No: 3	Yes: 0, No: 3	Yes: 0, No: 3	Yes: 0, No: 3	Yes: 0, No: 3	Yes: 0, No: 3	High: 0, Low: 0, Medium: 0, No: 3	Yes: 0, No: 3	Yes: 0, No: 3	Yes: 0, No: 3	Yes: 0, No: 3	Yes: 0, No: 3	Yes: 0, No: 3	Yes: 0, No: 3	High: 0, Low: 0, Medium: 0, No: 3	Yes: 0, No: 3	Yes: 0, No: 3	Yes: 0, No: 3	Yes: 0, No: 3	Yes: 0, No: 3	Yes: 0, No: 3	Yes: 0, No: 3	High: 0, Low: 0, Medium: 0, No: 3	Yes: 0, No: 3
274	TB	Abnormal: 3, Unremarkable: 0	Yes: 3, No: 0	High: 0, Low: 1, Medium: 2, No: 0	Yes: 2, No: 1	Yes: 1, No: 2	Yes: 1, No: 2	Yes: 2, No: 1	Yes: 0, No: 3	Yes: 0, No: 3	Yes: 3, No: 0	Yes: 3, No: 0	Yes: 3, No: 0	Yes: 3, No: 0	Yes: 3, No: 0	High: 3, Low: 0, Medium: 0, No: 0	Yes: 1, No: 2	Yes: 0, No: 3	Yes: 3, No: 0	Yes: 2, No: 1	Yes: 2, No: 1	Yes: 3, No: 0	Yes: 0, No: 3	High: 0, Low: 0, Medium: 0, No: 3	Yes: 0, No: 3	Yes: 0, No: 3	Yes: 0, No: 3	Yes: 0, No: 3	Yes: 0, No: 3	Yes: 0, No: 3	Yes: 3, No: 0	High: 2, Low: 0, Medium: 1, No: 0	Yes: 0, No: 3	Yes: 0, No: 3	Yes: 2, No: 1	Yes: 0, No: 3	Yes: 3, No: 0	Yes: 3, No: 0	Yes: 2, No: 1	High: 0, Low: 1, Medium: 1, No: 1	Yes: 0, No: 3	Yes: 0, No: 3	Yes: 1, No: 2	Yes: 0, No: 3	Yes: 2, No: 1	Yes: 2, No: 1	Yes: 3, No: 0	High: 3, Low: 0, Medium: 0, No: 0	Yes: 2, No: 1
275	TB	Abnormal: 3, Unremarkable: 0	Yes: 3, No: 0	High: 0, Low: 0, Medium: 3, No: 0	Yes: 1, No: 2	Yes: 1, No: 2	Yes: 2, No: 1	Yes: 1, No: 2	Yes: 2, No: 1	Yes: 0, No: 3	Yes: 3, No: 0	Yes: 3, No: 0	Yes: 0, No: 3	Yes: 3, No: 0	Yes: 3, No: 0	High: 0, Low: 0, Medium: 3, No: 0	Yes: 3, No: 0	Yes: 3, No: 0	Yes: 1, No: 2	Yes: 3, No: 0	Yes: 0, No: 3	Yes: 1, No: 2	Yes: 1, No: 2	High: 0, Low: 0, Medium: 1, No: 2	Yes: 0, No: 3	Yes: 0, No: 3	Yes: 1, No: 2	Yes: 1, No: 2	Yes: 0, No: 3	Yes: 1, No: 2	Yes: 0, No: 3	High: 0, Low: 0, Medium: 0, No: 3	Yes: 0, No: 3	Yes: 0, No: 3	Yes: 0, No: 3	Yes: 0, No: 3	Yes: 0, No: 3	Yes: 0, No: 3	Yes: 3, No: 0	High: 0, Low: 1, Medium: 2, No: 0	Yes: 1, No: 2	Yes: 0, No: 3	Yes: 2, No: 1	Yes: 3, No: 0	Yes: 0, No: 3	Yes: 3, No: 0	Yes: 1, No: 2	High: 0, Low: 0, Medium: 1, No: 2	Yes: 0, No: 3
276	Non-TB	Abnormal: 1, Unremarkable: 2	Yes: 1, No: 2	High: 0, Low: 1, Medium: 0, No: 2	Yes: 1, No: 2	Yes: 0, No: 3	Yes: 0, No: 3	Yes: 1, No: 2	Yes: 1, No: 2	Yes: 1, No: 2	Yes: 1, No: 2	Yes: 1, No: 2	Yes: 0, No: 3	Yes: 0, No: 3	Yes: 0, No: 3	High: 0, Low: 0, Medium: 0, No: 3	Yes: 0, No: 3	Yes: 0, No: 3	Yes: 0, No: 3	Yes: 0, No: 3	Yes: 0, No: 3	Yes: 0, No: 3	Yes: 0, No: 3	High: 0, Low: 0, Medium: 0, No: 3	Yes: 0, No: 3	Yes: 0, No: 3	Yes: 0, No: 3	Yes: 0, No: 3	Yes: 0, No: 3	Yes: 0, No: 3	Yes: 0, No: 3	High: 0, Low: 0, Medium: 0, No: 3	Yes: 0, No: 3	Yes: 0, No: 3	Yes: 0, No: 3	Yes: 0, No: 3	Yes: 0, No: 3	Yes: 0, No: 3	Yes: 0, No: 3	High: 0, Low: 0, Medium: 0, No: 3	Yes: 0, No: 3	Yes: 0, No: 3	Yes: 0, No: 3	Yes: 0, No: 3	Yes: 0, No: 3	Yes: 0, No: 3	Yes: 0, No: 3	High: 0, Low: 0, Medium: 0, No: 3	Yes: 0, No: 3
277	TB	Abnormal: 3, Unremarkable: 0	Yes: 3, No: 0	High: 1, Low: 0, Medium: 2, No: 0	Yes: 2, No: 1	Yes: 2, No: 1	Yes: 1, No: 2	Yes: 2, No: 1	Yes: 3, No: 0	Yes: 3, No: 0	Yes: 3, No: 0	Yes: 2, No: 1	Yes: 0, No: 3	Yes: 0, No: 3	Yes: 3, No: 0	High: 3, Low: 0, Medium: 0, No: 0	Yes: 2, No: 1	Yes: 3, No: 0	Yes: 2, No: 1	Yes: 2, No: 1	Yes: 0, No: 3	Yes: 0, No: 3	Yes: 0, No: 3	High: 0, Low: 0, Medium: 0, No: 3	Yes: 0, No: 3	Yes: 0, No: 3	Yes: 0, No: 3	Yes: 0, No: 3	Yes: 0, No: 3	Yes: 0, No: 3	Yes: 2, No: 1	High: 0, Low: 0, Medium: 2, No: 1	Yes: 2, No: 1	Yes: 0, No: 3	Yes: 2, No: 1	Yes: 0, No: 3	Yes: 0, No: 3	Yes: 0, No: 3	Yes: 0, No: 3	High: 0, Low: 0, Medium: 0, No: 3	Yes: 0, No: 3	Yes: 0, No: 3	Yes: 0, No: 3	Yes: 0, No: 3	Yes: 0, No: 3	Yes: 0, No: 3	Yes: 0, No: 3	High: 0, Low: 0, Medium: 0, No: 3	Yes: 0, No: 3
278	Non-TB	Abnormal: 0, Unremarkable: 3	Yes: 0, No: 3	High: 0, Low: 0, Medium: 0, No: 3	Yes: 0, No: 3	Yes: 0, No: 3	Yes: 0, No: 3	Yes: 0, No: 3	Yes: 0, No: 3	Yes: 0, No: 3	Yes: 0, No: 3	Yes: 0, No: 3	Yes: 0, No: 3	Yes: 0, No: 3	Yes: 0, No: 3	High: 0, Low: 0, Medium: 0, No: 3	Yes: 0, No: 3	Yes: 0, No: 3	Yes: 0, No: 3	Yes: 0, No: 3	Yes: 0, No: 3	Yes: 0, No: 3	Yes: 0, No: 3	High: 0, Low: 0, Medium: 0, No: 3	Yes: 0, No: 3	Yes: 0, No: 3	Yes: 0, No: 3	Yes: 0, No: 3	Yes: 0, No: 3	Yes: 0, No: 3	Yes: 0, No: 3	High: 0, Low: 0, Medium: 0, No: 3	Yes: 0, No: 3	Yes: 0, No: 3	Yes: 0, No: 3	Yes: 0, No: 3	Yes: 0, No: 3	Yes: 0, No: 3	Yes: 0, No: 3	High: 0, Low: 0, Medium: 0, No: 3	Yes: 0, No: 3	Yes: 0, No: 3	Yes: 0, No: 3	Yes: 0, No: 3	Yes: 0, No: 3	Yes: 0, No: 3	Yes: 0, No: 3	High: 0, Low: 0, Medium: 0, No: 3	Yes: 0, No: 3
279	TB	Abnormal: 3, Unremarkable: 0	Yes: 2, No: 1	High: 0, Low: 0, Medium: 2, No: 1	Yes: 1, No: 2	Yes: 2, No: 1	Yes: 1, No: 2	Yes: 0, No: 3	Yes: 2, No: 1	Yes: 1, No: 2	Yes: 0, No: 3	Yes: 2, No: 1	Yes: 0, No: 3	Yes: 1, No: 2	Yes: 3, No: 0	High: 0, Low: 0, Medium: 3, No: 0	Yes: 2, No: 1	Yes: 0, No: 3	Yes: 0, No: 3	Yes: 3, No: 0	Yes: 0, No: 3	Yes: 0, No: 3	Yes: 0, No: 3	High: 0, Low: 0, Medium: 0, No: 3	Yes: 0, No: 3	Yes: 0, No: 3	Yes: 0, No: 3	Yes: 0, No: 3	Yes: 0, No: 3	Yes: 0, No: 3	Yes: 1, No: 2	High: 0, Low: 1, Medium: 0, No: 2	Yes: 0, No: 3	Yes: 0, No: 3	Yes: 0, No: 3	Yes: 1, No: 2	Yes: 0, No: 3	Yes: 0, No: 3	Yes: 2, No: 1	High: 0, Low: 1, Medium: 1, No: 1	Yes: 0, No: 3	Yes: 1, No: 2	Yes: 0, No: 3	Yes: 1, No: 2	Yes: 0, No: 3	Yes: 0, No: 3	Yes: 1, No: 2	High: 0, Low: 0, Medium: 1, No: 2	Yes: 0, No: 3
280	TB	Abnormal: 2, Unremarkable: 1	Yes: 1, No: 2	High: 1, Low: 0, Medium: 0, No: 2	Yes: 1, No: 2	Yes: 1, No: 2	Yes: 0, No: 3	Yes: 0, No: 3	Yes: 1, No: 2	Yes: 1, No: 2	Yes: 1, No: 2	Yes: 1, No: 2	Yes: 1, No: 2	Yes: 1, No: 2	Yes: 0, No: 3	High: 0, Low: 0, Medium: 0, No: 3	Yes: 0, No: 3	Yes: 0, No: 3	Yes: 0, No: 3	Yes: 0, No: 3	Yes: 0, No: 3	Yes: 0, No: 3	Yes: 0, No: 3	High: 0, Low: 0, Medium: 0, No: 3	Yes: 0, No: 3	Yes: 0, No: 3	Yes: 0, No: 3	Yes: 0, No: 3	Yes: 0, No: 3	Yes: 0, No: 3	Yes: 0, No: 3	High: 0, Low: 0, Medium: 0, No: 3	Yes: 0, No: 3	Yes: 0, No: 3	Yes: 0, No: 3	Yes: 0, No: 3	Yes: 0, No: 3	Yes: 0, No: 3	Yes: 0, No: 3	High: 0, Low: 0, Medium: 0, No: 3	Yes: 0, No: 3	Yes: 0, No: 3	Yes: 0, No: 3	Yes: 0, No: 3	Yes: 0, No: 3	Yes: 0, No: 3	Yes: 0, No: 3	High: 0, Low: 0, Medium: 0, No: 3	Yes: 0, No: 3
281	TB	Abnormal: 3, Unremarkable: 0	Yes: 0, No: 3	High: 0, Low: 0, Medium: 0, No: 3	Yes: 0, No: 3	Yes: 0, No: 3	Yes: 0, No: 3	Yes: 0, No: 3	Yes: 0, No: 3	Yes: 0, No: 3	Yes: 0, No: 3	Yes: 0, No: 3	Yes: 0, No: 3	Yes: 0, No: 3	Yes: 3, No: 0	High: 1, Low: 0, Medium: 2, No: 0	Yes: 0, No: 3	Yes: 0, No: 3	Yes: 0, No: 3	Yes: 2, No: 1	Yes: 0, No: 3	Yes: 3, No: 0	Yes: 1, No: 2	High: 0, Low: 1, Medium: 0, No: 2	Yes: 0, No: 3	Yes: 0, No: 3	Yes: 0, No: 3	Yes: 0, No: 3	Yes: 0, No: 3	Yes: 1, No: 2	Yes: 0, No: 3	High: 0, Low: 0, Medium: 0, No: 3	Yes: 0, No: 3	Yes: 0, No: 3	Yes: 0, No: 3	Yes: 0, No: 3	Yes: 0, No: 3	Yes: 0, No: 3	Yes: 3, No: 0	High: 2, Low: 1, Medium: 0, No: 0	Yes: 0, No: 3	Yes: 0, No: 3	Yes: 0, No: 3	Yes: 2, No: 1	Yes: 0, No: 3	Yes: 2, No: 1	Yes: 0, No: 3	High: 0, Low: 0, Medium: 0, No: 3	Yes: 0, No: 3
282	TB	Abnormal: 3, Unremarkable: 0	Yes: 3, No: 0	High: 2, Low: 1, Medium: 0, No: 0	Yes: 2, No: 1	Yes: 2, No: 1	Yes: 1, No: 2	Yes: 1, No: 2	Yes: 0, No: 3	Yes: 1, No: 2	Yes: 3, No: 0	Yes: 3, No: 0	Yes: 0, No: 3	Yes: 3, No: 0	Yes: 2, No: 1	High: 0, Low: 0, Medium: 2, No: 1	Yes: 0, No: 3	Yes: 0, No: 3	Yes: 0, No: 3	Yes: 2, No: 1	Yes: 0, No: 3	Yes: 1, No: 2	Yes: 0, No: 3	High: 0, Low: 0, Medium: 0, No: 3	Yes: 0, No: 3	Yes: 0, No: 3	Yes: 0, No: 3	Yes: 0, No: 3	Yes: 0, No: 3	Yes: 0, No: 3	Yes: 3, No: 0	High: 1, Low: 0, Medium: 2, No: 0	Yes: 0, No: 3	Yes: 0, No: 3	Yes: 0, No: 3	Yes: 3, No: 0	Yes: 0, No: 3	Yes: 1, No: 2	Yes: 2, No: 1	High: 0, Low: 1, Medium: 1, No: 1	Yes: 0, No: 3	Yes: 0, No: 3	Yes: 2, No: 1	Yes: 1, No: 2	Yes: 0, No: 3	Yes: 1, No: 2	Yes: 1, No: 2	High: 0, Low: 0, Medium: 1, No: 2	Yes: 0, No: 3
283	TB	Abnormal: 3, Unremarkable: 0	Yes: 3, No: 0	High: 0, Low: 0, Medium: 3, No: 0	Yes: 2, No: 1	Yes: 2, No: 1	Yes: 1, No: 2	Yes: 1, No: 2	Yes: 0, No: 3	Yes: 0, No: 3	Yes: 0, No: 3	Yes: 3, No: 0	Yes: 0, No: 3	Yes: 3, No: 0	Yes: 2, No: 1	High: 0, Low: 1, Medium: 1, No: 1	Yes: 0, No: 3	Yes: 0, No: 3	Yes: 0, No: 3	Yes: 1, No: 2	Yes: 0, No: 3	Yes: 2, No: 1	Yes: 1, No: 2	High: 0, Low: 0, Medium: 1, No: 2	Yes: 0, No: 3	Yes: 0, No: 3	Yes: 0, No: 3	Yes: 1, No: 2	Yes: 0, No: 3	Yes: 1, No: 2	Yes: 2, No: 1	High: 0, Low: 1, Medium: 1, No: 1	Yes: 0, No: 3	Yes: 0, No: 3	Yes: 0, No: 3	Yes: 2, No: 1	Yes: 0, No: 3	Yes: 2, No: 1	Yes: 2, No: 1	High: 0, Low: 1, Medium: 1, No: 1	Yes: 0, No: 3	Yes: 0, No: 3	Yes: 0, No: 3	Yes: 1, No: 2	Yes: 0, No: 3	Yes: 2, No: 1	Yes: 1, No: 2	High: 1, Low: 0, Medium: 0, No: 2	Yes: 0, No: 3
284	Non-TB	Abnormal: 0, Unremarkable: 3	Yes: 0, No: 3	High: 0, Low: 0, Medium: 0, No: 3	Yes: 0, No: 3	Yes: 0, No: 3	Yes: 0, No: 3	Yes: 0, No: 3	Yes: 0, No: 3	Yes: 0, No: 3	Yes: 0, No: 3	Yes: 0, No: 3	Yes: 0, No: 3	Yes: 0, No: 3	Yes: 0, No: 3	High: 0, Low: 0, Medium: 0, No: 3	Yes: 0, No: 3	Yes: 0, No: 3	Yes: 0, No: 3	Yes: 0, No: 3	Yes: 0, No: 3	Yes: 0, No: 3	Yes: 0, No: 3	High: 0, Low: 0, Medium: 0, No: 3	Yes: 0, No: 3	Yes: 0, No: 3	Yes: 0, No: 3	Yes: 0, No: 3	Yes: 0, No: 3	Yes: 0, No: 3	Yes: 0, No: 3	High: 0, Low: 0, Medium: 0, No: 3	Yes: 0, No: 3	Yes: 0, No: 3	Yes: 0, No: 3	Yes: 0, No: 3	Yes: 0, No: 3	Yes: 0, No: 3	Yes: 0, No: 3	High: 0, Low: 0, Medium: 0, No: 3	Yes: 0, No: 3	Yes: 0, No: 3	Yes: 0, No: 3	Yes: 0, No: 3	Yes: 0, No: 3	Yes: 0, No: 3	Yes: 0, No: 3	High: 0, Low: 0, Medium: 0, No: 3	Yes: 0, No: 3
285	TB	Abnormal: 3, Unremarkable: 0	Yes: 3, No: 0	High: 0, Low: 3, Medium: 0, No: 0	Yes: 0, No: 3	Yes: 2, No: 1	Yes: 3, No: 0	Yes: 1, No: 2	Yes: 0, No: 3	Yes: 0, No: 3	Yes: 0, No: 3	Yes: 3, No: 0	Yes: 0, No: 3	Yes: 1, No: 2	Yes: 0, No: 3	High: 0, Low: 0, Medium: 0, No: 3	Yes: 0, No: 3	Yes: 0, No: 3	Yes: 0, No: 3	Yes: 0, No: 3	Yes: 0, No: 3	Yes: 0, No: 3	Yes: 0, No: 3	High: 0, Low: 0, Medium: 0, No: 3	Yes: 0, No: 3	Yes: 0, No: 3	Yes: 0, No: 3	Yes: 0, No: 3	Yes: 0, No: 3	Yes: 0, No: 3	Yes: 1, No: 2	High: 1, Low: 0, Medium: 0, No: 2	Yes: 0, No: 3	Yes: 0, No: 3	Yes: 0, No: 3	Yes: 1, No: 2	Yes: 0, No: 3	Yes: 0, No: 3	Yes: 1, No: 2	High: 0, Low: 1, Medium: 0, No: 2	Yes: 0, No: 3	Yes: 0, No: 3	Yes: 0, No: 3	Yes: 1, No: 2	Yes: 0, No: 3	Yes: 0, No: 3	Yes: 0, No: 3	High: 0, Low: 0, Medium: 0, No: 3	Yes: 0, No: 3
286	TB	Abnormal: 3, Unremarkable: 0	Yes: 2, No: 1	High: 0, Low: 0, Medium: 2, No: 1	Yes: 2, No: 1	Yes: 0, No: 3	Yes: 0, No: 3	Yes: 2, No: 1	Yes: 1, No: 2	Yes: 2, No: 1	Yes: 2, No: 1	Yes: 0, No: 3	Yes: 0, No: 3	Yes: 0, No: 3	Yes: 3, No: 0	High: 2, Low: 0, Medium: 1, No: 0	Yes: 3, No: 0	Yes: 0, No: 3	Yes: 3, No: 0	Yes: 0, No: 3	Yes: 2, No: 1	Yes: 0, No: 3	Yes: 0, No: 3	High: 0, Low: 0, Medium: 0, No: 3	Yes: 0, No: 3	Yes: 0, No: 3	Yes: 0, No: 3	Yes: 0, No: 3	Yes: 0, No: 3	Yes: 0, No: 3	Yes: 3, No: 0	High: 1, Low: 0, Medium: 2, No: 0	Yes: 0, No: 3	Yes: 0, No: 3	Yes: 3, No: 0	Yes: 0, No: 3	Yes: 0, No: 3	Yes: 0, No: 3	Yes: 2, No: 1	High: 1, Low: 1, Medium: 0, No: 1	Yes: 2, No: 1	Yes: 0, No: 3	Yes: 2, No: 1	Yes: 0, No: 3	Yes: 1, No: 2	Yes: 0, No: 3	Yes: 0, No: 3	High: 0, Low: 0, Medium: 0, No: 3	Yes: 0, No: 3
287	TB	Abnormal: 3, Unremarkable: 0	Yes: 3, No: 0	High: 3, Low: 0, Medium: 0, No: 0	Yes: 3, No: 0	Yes: 3, No: 0	Yes: 0, No: 3	Yes: 0, No: 3	Yes: 2, No: 1	Yes: 1, No: 2	Yes: 2, No: 1	Yes: 3, No: 0	Yes: 3, No: 0	Yes: 3, No: 0	Yes: 3, No: 0	High: 0, Low: 0, Medium: 3, No: 0	Yes: 0, No: 3	Yes: 1, No: 2	Yes: 1, No: 2	Yes: 3, No: 0	Yes: 2, No: 1	Yes: 2, No: 1	Yes: 1, No: 2	High: 0, Low: 0, Medium: 1, No: 2	Yes: 0, No: 3	Yes: 0, No: 3	Yes: 0, No: 3	Yes: 1, No: 2	Yes: 0, No: 3	Yes: 0, No: 3	Yes: 3, No: 0	High: 2, Low: 0, Medium: 1, No: 0	Yes: 0, No: 3	Yes: 2, No: 1	Yes: 1, No: 2	Yes: 3, No: 0	Yes: 3, No: 0	Yes: 1, No: 2	Yes: 2, No: 1	High: 1, Low: 0, Medium: 1, No: 1	Yes: 0, No: 3	Yes: 0, No: 3	Yes: 0, No: 3	Yes: 0, No: 3	Yes: 2, No: 1	Yes: 2, No: 1	Yes: 2, No: 1	High: 1, Low: 0, Medium: 1, No: 1	Yes: 0, No: 3
288	Non-TB	Abnormal: 1, Unremarkable: 2	Yes: 0, No: 3	High: 0, Low: 0, Medium: 0, No: 3	Yes: 0, No: 3	Yes: 0, No: 3	Yes: 0, No: 3	Yes: 0, No: 3	Yes: 0, No: 3	Yes: 0, No: 3	Yes: 0, No: 3	Yes: 0, No: 3	Yes: 0, No: 3	Yes: 0, No: 3	Yes: 0, No: 3	High: 0, Low: 0, Medium: 0, No: 3	Yes: 0, No: 3	Yes: 0, No: 3	Yes: 0, No: 3	Yes: 0, No: 3	Yes: 0, No: 3	Yes: 0, No: 3	Yes: 0, No: 3	High: 0, Low: 0, Medium: 0, No: 3	Yes: 0, No: 3	Yes: 0, No: 3	Yes: 0, No: 3	Yes: 0, No: 3	Yes: 0, No: 3	Yes: 0, No: 3	Yes: 0, No: 3	High: 0, Low: 0, Medium: 0, No: 3	Yes: 0, No: 3	Yes: 0, No: 3	Yes: 0, No: 3	Yes: 0, No: 3	Yes: 0, No: 3	Yes: 0, No: 3	Yes: 0, No: 3	High: 0, Low: 0, Medium: 0, No: 3	Yes: 0, No: 3	Yes: 0, No: 3	Yes: 0, No: 3	Yes: 0, No: 3	Yes: 0, No: 3	Yes: 0, No: 3	Yes: 0, No: 3	High: 0, Low: 0, Medium: 0, No: 3	Yes: 0, No: 3
289	Non-TB	Abnormal: 2, Unremarkable: 1	Yes: 0, No: 3	High: 0, Low: 0, Medium: 0, No: 3	Yes: 0, No: 3	Yes: 0, No: 3	Yes: 0, No: 3	Yes: 0, No: 3	Yes: 0, No: 3	Yes: 0, No: 3	Yes: 0, No: 3	Yes: 0, No: 3	Yes: 0, No: 3	Yes: 0, No: 3	Yes: 0, No: 3	High: 0, Low: 0, Medium: 0, No: 3	Yes: 0, No: 3	Yes: 0, No: 3	Yes: 0, No: 3	Yes: 0, No: 3	Yes: 0, No: 3	Yes: 0, No: 3	Yes: 0, No: 3	High: 0, Low: 0, Medium: 0, No: 3	Yes: 0, No: 3	Yes: 0, No: 3	Yes: 0, No: 3	Yes: 0, No: 3	Yes: 0, No: 3	Yes: 0, No: 3	Yes: 2, No: 1	High: 0, Low: 0, Medium: 2, No: 1	Yes: 2, No: 1	Yes: 0, No: 3	Yes: 0, No: 3	Yes: 0, No: 3	Yes: 0, No: 3	Yes: 0, No: 3	Yes: 0, No: 3	High: 0, Low: 0, Medium: 0, No: 3	Yes: 0, No: 3	Yes: 0, No: 3	Yes: 0, No: 3	Yes: 0, No: 3	Yes: 0, No: 3	Yes: 0, No: 3	Yes: 0, No: 3	High: 0, Low: 0, Medium: 0, No: 3	Yes: 0, No: 3
290	TB	Abnormal: 3, Unremarkable: 0	Yes: 2, No: 1	High: 1, Low: 0, Medium: 1, No: 1	Yes: 2, No: 1	Yes: 1, No: 2	Yes: 0, No: 3	Yes: 1, No: 2	Yes: 2, No: 1	Yes: 2, No: 1	Yes: 2, No: 1	Yes: 2, No: 1	Yes: 1, No: 2	Yes: 1, No: 2	Yes: 3, No: 0	High: 2, Low: 0, Medium: 1, No: 0	Yes: 3, No: 0	Yes: 3, No: 0	Yes: 3, No: 0	Yes: 3, No: 0	Yes: 0, No: 3	Yes: 3, No: 0	Yes: 0, No: 3	High: 0, Low: 0, Medium: 0, No: 3	Yes: 0, No: 3	Yes: 0, No: 3	Yes: 0, No: 3	Yes: 0, No: 3	Yes: 0, No: 3	Yes: 0, No: 3	Yes: 2, No: 1	High: 0, Low: 2, Medium: 0, No: 1	Yes: 0, No: 3	Yes: 0, No: 3	Yes: 1, No: 2	Yes: 2, No: 1	Yes: 0, No: 3	Yes: 0, No: 3	Yes: 2, No: 1	High: 1, Low: 0, Medium: 1, No: 1	Yes: 0, No: 3	Yes: 1, No: 2	Yes: 1, No: 2	Yes: 1, No: 2	Yes: 0, No: 3	Yes: 2, No: 1	Yes: 1, No: 2	High: 0, Low: 0, Medium: 1, No: 2	Yes: 0, No: 3
291	TB	Abnormal: 3, Unremarkable: 0	Yes: 3, No: 0	High: 1, Low: 0, Medium: 2, No: 0	Yes: 1, No: 2	Yes: 1, No: 2	Yes: 2, No: 1	Yes: 1, No: 2	Yes: 2, No: 1	Yes: 3, No: 0	Yes: 3, No: 0	Yes: 3, No: 0	Yes: 1, No: 2	Yes: 1, No: 2	Yes: 3, No: 0	High: 2, Low: 0, Medium: 1, No: 0	Yes: 1, No: 2	Yes: 2, No: 1	Yes: 3, No: 0	Yes: 3, No: 0	Yes: 1, No: 2	Yes: 1, No: 2	Yes: 2, No: 1	High: 1, Low: 0, Medium: 1, No: 1	Yes: 1, No: 2	Yes: 0, No: 3	Yes: 1, No: 2	Yes: 0, No: 3	Yes: 0, No: 3	Yes: 0, No: 3	Yes: 3, No: 0	High: 3, Low: 0, Medium: 0, No: 0	Yes: 0, No: 3	Yes: 2, No: 1	Yes: 1, No: 2	Yes: 3, No: 0	Yes: 0, No: 3	Yes: 1, No: 2	Yes: 2, No: 1	High: 0, Low: 1, Medium: 1, No: 1	Yes: 1, No: 2	Yes: 1, No: 2	Yes: 2, No: 1	Yes: 2, No: 1	Yes: 1, No: 2	Yes: 1, No: 2	Yes: 2, No: 1	High: 2, Low: 0, Medium: 0, No: 1	Yes: 0, No: 3
292	Non-TB	Abnormal: 3, Unremarkable: 0	Yes: 0, No: 3	High: 0, Low: 0, Medium: 0, No: 3	Yes: 0, No: 3	Yes: 0, No: 3	Yes: 0, No: 3	Yes: 0, No: 3	Yes: 0, No: 3	Yes: 0, No: 3	Yes: 0, No: 3	Yes: 0, No: 3	Yes: 0, No: 3	Yes: 0, No: 3	Yes: 1, No: 2	High: 1, Low: 0, Medium: 0, No: 2	Yes: 0, No: 3	Yes: 0, No: 3	Yes: 0, No: 3	Yes: 1, No: 2	Yes: 0, No: 3	Yes: 0, No: 3	Yes: 3, No: 0	High: 1, Low: 0, Medium: 2, No: 0	Yes: 0, No: 3	Yes: 0, No: 3	Yes: 0, No: 3	Yes: 3, No: 0	Yes: 0, No: 3	Yes: 0, No: 3	Yes: 0, No: 3	High: 0, Low: 0, Medium: 0, No: 3	Yes: 0, No: 3	Yes: 0, No: 3	Yes: 0, No: 3	Yes: 0, No: 3	Yes: 0, No: 3	Yes: 0, No: 3	Yes: 0, No: 3	High: 0, Low: 0, Medium: 0, No: 3	Yes: 0, No: 3	Yes: 0, No: 3	Yes: 0, No: 3	Yes: 0, No: 3	Yes: 0, No: 3	Yes: 0, No: 3	Yes: 0, No: 3	High: 0, Low: 0, Medium: 0, No: 3	Yes: 0, No: 3
293	Non-TB	Abnormal: 0, Unremarkable: 3	Yes: 0, No: 3	High: 0, Low: 0, Medium: 0, No: 3	Yes: 0, No: 3	Yes: 0, No: 3	Yes: 0, No: 3	Yes: 0, No: 3	Yes: 0, No: 3	Yes: 0, No: 3	Yes: 0, No: 3	Yes: 0, No: 3	Yes: 0, No: 3	Yes: 0, No: 3	Yes: 0, No: 3	High: 0, Low: 0, Medium: 0, No: 3	Yes: 0, No: 3	Yes: 0, No: 3	Yes: 0, No: 3	Yes: 0, No: 3	Yes: 0, No: 3	Yes: 0, No: 3	Yes: 0, No: 3	High: 0, Low: 0, Medium: 0, No: 3	Yes: 0, No: 3	Yes: 0, No: 3	Yes: 0, No: 3	Yes: 0, No: 3	Yes: 0, No: 3	Yes: 0, No: 3	Yes: 0, No: 3	High: 0, Low: 0, Medium: 0, No: 3	Yes: 0, No: 3	Yes: 0, No: 3	Yes: 0, No: 3	Yes: 0, No: 3	Yes: 0, No: 3	Yes: 0, No: 3	Yes: 0, No: 3	High: 0, Low: 0, Medium: 0, No: 3	Yes: 0, No: 3	Yes: 0, No: 3	Yes: 0, No: 3	Yes: 0, No: 3	Yes: 0, No: 3	Yes: 0, No: 3	Yes: 0, No: 3	High: 0, Low: 0, Medium: 0, No: 3	Yes: 0, No: 3
294	TB	Abnormal: 3, Unremarkable: 0	Yes: 3, No: 0	High: 2, Low: 0, Medium: 1, No: 0	Yes: 3, No: 0	Yes: 1, No: 2	Yes: 0, No: 3	Yes: 2, No: 1	Yes: 0, No: 3	Yes: 0, No: 3	Yes: 0, No: 3	Yes: 3, No: 0	Yes: 0, No: 3	Yes: 3, No: 0	Yes: 3, No: 0	High: 0, Low: 1, Medium: 2, No: 0	Yes: 0, No: 3	Yes: 0, No: 3	Yes: 0, No: 3	Yes: 2, No: 1	Yes: 0, No: 3	Yes: 1, No: 2	Yes: 1, No: 2	High: 0, Low: 0, Medium: 1, No: 2	Yes: 0, No: 3	Yes: 0, No: 3	Yes: 0, No: 3	Yes: 1, No: 2	Yes: 0, No: 3	Yes: 1, No: 2	Yes: 1, No: 2	High: 0, Low: 1, Medium: 0, No: 2	Yes: 0, No: 3	Yes: 0, No: 3	Yes: 0, No: 3	Yes: 0, No: 3	Yes: 0, No: 3	Yes: 1, No: 2	Yes: 2, No: 1	High: 0, Low: 2, Medium: 0, No: 1	Yes: 0, No: 3	Yes: 0, No: 3	Yes: 0, No: 3	Yes: 1, No: 2	Yes: 0, No: 3	Yes: 2, No: 1	Yes: 1, No: 2	High: 0, Low: 0, Medium: 1, No: 2	Yes: 0, No: 3
295	TB	Abnormal: 3, Unremarkable: 0	Yes: 3, No: 0	High: 2, Low: 0, Medium: 1, No: 0	Yes: 2, No: 1	Yes: 2, No: 1	Yes: 1, No: 2	Yes: 1, No: 2	Yes: 2, No: 1	Yes: 3, No: 0	Yes: 3, No: 0	Yes: 3, No: 0	Yes: 1, No: 2	Yes: 3, No: 0	Yes: 3, No: 0	High: 0, Low: 0, Medium: 3, No: 0	Yes: 0, No: 3	Yes: 1, No: 2	Yes: 0, No: 3	Yes: 3, No: 0	Yes: 0, No: 3	Yes: 3, No: 0	Yes: 1, No: 2	High: 0, Low: 0, Medium: 1, No: 2	Yes: 0, No: 3	Yes: 1, No: 2	Yes: 1, No: 2	Yes: 1, No: 2	Yes: 0, No: 3	Yes: 1, No: 2	Yes: 2, No: 1	High: 0, Low: 0, Medium: 2, No: 1	Yes: 0, No: 3	Yes: 0, No: 3	Yes: 0, No: 3	Yes: 1, No: 2	Yes: 0, No: 3	Yes: 2, No: 1	Yes: 2, No: 1	High: 1, Low: 0, Medium: 1, No: 1	Yes: 0, No: 3	Yes: 0, No: 3	Yes: 1, No: 2	Yes: 2, No: 1	Yes: 0, No: 3	Yes: 2, No: 1	Yes: 1, No: 2	High: 1, Low: 0, Medium: 0, No: 2	Yes: 0, No: 3
296	TB	Abnormal: 3, Unremarkable: 0	Yes: 3, No: 0	High: 3, Low: 0, Medium: 0, No: 0	Yes: 3, No: 0	Yes: 2, No: 1	Yes: 0, No: 3	Yes: 0, No: 3	Yes: 3, No: 0	Yes: 3, No: 0	Yes: 3, No: 0	Yes: 3, No: 0	Yes: 3, No: 0	Yes: 3, No: 0	Yes: 3, No: 0	High: 0, Low: 0, Medium: 3, No: 0	Yes: 0, No: 3	Yes: 0, No: 3	Yes: 0, No: 3	Yes: 2, No: 1	Yes: 3, No: 0	Yes: 3, No: 0	Yes: 1, No: 2	High: 0, Low: 0, Medium: 1, No: 2	Yes: 1, No: 2	Yes: 1, No: 2	Yes: 1, No: 2	Yes: 1, No: 2	Yes: 1, No: 2	Yes: 1, No: 2	Yes: 0, No: 3	High: 0, Low: 0, Medium: 0, No: 3	Yes: 0, No: 3	Yes: 0, No: 3	Yes: 0, No: 3	Yes: 0, No: 3	Yes: 0, No: 3	Yes: 0, No: 3	Yes: 1, No: 2	High: 0, Low: 0, Medium: 1, No: 2	Yes: 0, No: 3	Yes: 0, No: 3	Yes: 0, No: 3	Yes: 0, No: 3	Yes: 1, No: 2	Yes: 1, No: 2	Yes: 2, No: 1	High: 1, Low: 0, Medium: 1, No: 1	Yes: 1, No: 2
297	TB	Abnormal: 3, Unremarkable: 0	Yes: 3, No: 0	High: 1, Low: 1, Medium: 1, No: 0	Yes: 2, No: 1	Yes: 2, No: 1	Yes: 1, No: 2	Yes: 0, No: 3	Yes: 0, No: 3	Yes: 0, No: 3	Yes: 2, No: 1	Yes: 3, No: 0	Yes: 2, No: 1	Yes: 1, No: 2	Yes: 3, No: 0	High: 1, Low: 0, Medium: 2, No: 0	Yes: 0, No: 3	Yes: 0, No: 3	Yes: 3, No: 0	Yes: 0, No: 3	Yes: 2, No: 1	Yes: 0, No: 3	Yes: 0, No: 3	High: 0, Low: 0, Medium: 0, No: 3	Yes: 0, No: 3	Yes: 0, No: 3	Yes: 0, No: 3	Yes: 0, No: 3	Yes: 0, No: 3	Yes: 0, No: 3	Yes: 3, No: 0	High: 2, Low: 1, Medium: 0, No: 0	Yes: 0, No: 3	Yes: 0, No: 3	Yes: 1, No: 2	Yes: 0, No: 3	Yes: 2, No: 1	Yes: 0, No: 3	Yes: 0, No: 3	High: 0, Low: 0, Medium: 0, No: 3	Yes: 0, No: 3	Yes: 0, No: 3	Yes: 0, No: 3	Yes: 0, No: 3	Yes: 0, No: 3	Yes: 0, No: 3	Yes: 0, No: 3	High: 0, Low: 0, Medium: 0, No: 3	Yes: 0, No: 3
298	TB	Abnormal: 0, Unremarkable: 3	Yes: 0, No: 3	High: 0, Low: 0, Medium: 0, No: 3	Yes: 0, No: 3	Yes: 0, No: 3	Yes: 0, No: 3	Yes: 0, No: 3	Yes: 0, No: 3	Yes: 0, No: 3	Yes: 0, No: 3	Yes: 0, No: 3	Yes: 0, No: 3	Yes: 0, No: 3	Yes: 0, No: 3	High: 0, Low: 0, Medium: 0, No: 3	Yes: 0, No: 3	Yes: 0, No: 3	Yes: 0, No: 3	Yes: 0, No: 3	Yes: 0, No: 3	Yes: 0, No: 3	Yes: 0, No: 3	High: 0, Low: 0, Medium: 0, No: 3	Yes: 0, No: 3	Yes: 0, No: 3	Yes: 0, No: 3	Yes: 0, No: 3	Yes: 0, No: 3	Yes: 0, No: 3	Yes: 0, No: 3	High: 0, Low: 0, Medium: 0, No: 3	Yes: 0, No: 3	Yes: 0, No: 3	Yes: 0, No: 3	Yes: 0, No: 3	Yes: 0, No: 3	Yes: 0, No: 3	Yes: 0, No: 3	High: 0, Low: 0, Medium: 0, No: 3	Yes: 0, No: 3	Yes: 0, No: 3	Yes: 0, No: 3	Yes: 0, No: 3	Yes: 0, No: 3	Yes: 0, No: 3	Yes: 0, No: 3	High: 0, Low: 0, Medium: 0, No: 3	Yes: 0, No: 3
299	Non-TB	Abnormal: 0, Unremarkable: 3	Yes: 0, No: 3	High: 0, Low: 0, Medium: 0, No: 3	Yes: 0, No: 3	Yes: 0, No: 3	Yes: 0, No: 3	Yes: 0, No: 3	Yes: 0, No: 3	Yes: 0, No: 3	Yes: 0, No: 3	Yes: 0, No: 3	Yes: 0, No: 3	Yes: 0, No: 3	Yes: 0, No: 3	High: 0, Low: 0, Medium: 0, No: 3	Yes: 0, No: 3	Yes: 0, No: 3	Yes: 0, No: 3	Yes: 0, No: 3	Yes: 0, No: 3	Yes: 0, No: 3	Yes: 0, No: 3	High: 0, Low: 0, Medium: 0, No: 3	Yes: 0, No: 3	Yes: 0, No: 3	Yes: 0, No: 3	Yes: 0, No: 3	Yes: 0, No: 3	Yes: 0, No: 3	Yes: 0, No: 3	High: 0, Low: 0, Medium: 0, No: 3	Yes: 0, No: 3	Yes: 0, No: 3	Yes: 0, No: 3	Yes: 0, No: 3	Yes: 0, No: 3	Yes: 0, No: 3	Yes: 0, No: 3	High: 0, Low: 0, Medium: 0, No: 3	Yes: 0, No: 3	Yes: 0, No: 3	Yes: 0, No: 3	Yes: 0, No: 3	Yes: 0, No: 3	Yes: 0, No: 3	Yes: 0, No: 3	High: 0, Low: 0, Medium: 0, No: 3	Yes: 0, No: 3
300	TB	Abnormal: 3, Unremarkable: 0	Yes: 3, No: 0	High: 1, Low: 0, Medium: 2, No: 0	Yes: 3, No: 0	Yes: 2, No: 1	Yes: 0, No: 3	Yes: 1, No: 2	Yes: 1, No: 2	Yes: 2, No: 1	Yes: 3, No: 0	Yes: 3, No: 0	Yes: 3, No: 0	Yes: 3, No: 0	Yes: 3, No: 0	High: 1, Low: 1, Medium: 1, No: 0	Yes: 1, No: 2	Yes: 0, No: 3	Yes: 2, No: 1	Yes: 1, No: 2	Yes: 0, No: 3	Yes: 0, No: 3	Yes: 2, No: 1	High: 1, Low: 0, Medium: 1, No: 1	Yes: 0, No: 3	Yes: 0, No: 3	Yes: 1, No: 2	Yes: 0, No: 3	Yes: 0, No: 3	Yes: 1, No: 2	Yes: 3, No: 0	High: 2, Low: 0, Medium: 1, No: 0	Yes: 0, No: 3	Yes: 0, No: 3	Yes: 3, No: 0	Yes: 3, No: 0	Yes: 1, No: 2	Yes: 1, No: 2	Yes: 1, No: 2	High: 0, Low: 1, Medium: 0, No: 2	Yes: 0, No: 3	Yes: 0, No: 3	Yes: 1, No: 2	Yes: 1, No: 2	Yes: 1, No: 2	Yes: 1, No: 2	Yes: 0, No: 3	High: 0, Low: 0, Medium: 0, No: 3	Yes: 0, No: 3
301	TB	Abnormal: 3, Unremarkable: 0	Yes: 3, No: 0	High: 3, Low: 0, Medium: 0, No: 0	Yes: 3, No: 0	Yes: 2, No: 1	Yes: 0, No: 3	Yes: 0, No: 3	Yes: 2, No: 1	Yes: 1, No: 2	Yes: 3, No: 0	Yes: 3, No: 0	Yes: 3, No: 0	Yes: 2, No: 1	Yes: 3, No: 0	High: 0, Low: 0, Medium: 3, No: 0	Yes: 0, No: 3	Yes: 0, No: 3	Yes: 0, No: 3	Yes: 3, No: 0	Yes: 0, No: 3	Yes: 1, No: 2	Yes: 2, No: 1	High: 0, Low: 1, Medium: 1, No: 1	Yes: 1, No: 2	Yes: 1, No: 2	Yes: 1, No: 2	Yes: 1, No: 2	Yes: 1, No: 2	Yes: 2, No: 1	Yes: 1, No: 2	High: 0, Low: 0, Medium: 1, No: 2	Yes: 0, No: 3	Yes: 0, No: 3	Yes: 0, No: 3	Yes: 1, No: 2	Yes: 0, No: 3	Yes: 1, No: 2	Yes: 1, No: 2	High: 0, Low: 1, Medium: 0, No: 2	Yes: 0, No: 3	Yes: 0, No: 3	Yes: 0, No: 3	Yes: 1, No: 2	Yes: 0, No: 3	Yes: 1, No: 2	Yes: 0, No: 3	High: 0, Low: 0, Medium: 0, No: 3	Yes: 0, No: 3
302	TB	Abnormal: 3, Unremarkable: 0	Yes: 3, No: 0	High: 3, Low: 0, Medium: 0, No: 0	Yes: 3, No: 0	Yes: 2, No: 1	Yes: 0, No: 3	Yes: 1, No: 2	Yes: 0, No: 3	Yes: 1, No: 2	Yes: 1, No: 2	Yes: 3, No: 0	Yes: 3, No: 0	Yes: 3, No: 0	Yes: 2, No: 1	High: 1, Low: 0, Medium: 1, No: 1	Yes: 0, No: 3	Yes: 0, No: 3	Yes: 0, No: 3	Yes: 2, No: 1	Yes: 2, No: 1	Yes: 2, No: 1	Yes: 0, No: 3	High: 0, Low: 0, Medium: 0, No: 3	Yes: 0, No: 3	Yes: 0, No: 3	Yes: 0, No: 3	Yes: 0, No: 3	Yes: 0, No: 3	Yes: 0, No: 3	Yes: 3, No: 0	High: 1, Low: 1, Medium: 1, No: 0	Yes: 0, No: 3	Yes: 0, No: 3	Yes: 0, No: 3	Yes: 1, No: 2	Yes: 0, No: 3	Yes: 3, No: 0	Yes: 1, No: 2	High: 1, Low: 0, Medium: 0, No: 2	Yes: 0, No: 3	Yes: 0, No: 3	Yes: 0, No: 3	Yes: 0, No: 3	Yes: 0, No: 3	Yes: 1, No: 2	Yes: 0, No: 3	High: 0, Low: 0, Medium: 0, No: 3	Yes: 0, No: 3
303	TB	Abnormal: 3, Unremarkable: 0	Yes: 3, No: 0	High: 3, Low: 0, Medium: 0, No: 0	Yes: 3, No: 0	Yes: 3, No: 0	Yes: 0, No: 3	Yes: 0, No: 3	Yes: 2, No: 1	Yes: 3, No: 0	Yes: 3, No: 0	Yes: 3, No: 0	Yes: 3, No: 0	Yes: 3, No: 0	Yes: 2, No: 1	High: 0, Low: 0, Medium: 2, No: 1	Yes: 0, No: 3	Yes: 2, No: 1	Yes: 0, No: 3	Yes: 2, No: 1	Yes: 2, No: 1	Yes: 2, No: 1	Yes: 1, No: 2	High: 0, Low: 0, Medium: 1, No: 2	Yes: 1, No: 2	Yes: 1, No: 2	Yes: 1, No: 2	Yes: 1, No: 2	Yes: 1, No: 2	Yes: 1, No: 2	Yes: 1, No: 2	High: 0, Low: 0, Medium: 1, No: 2	Yes: 0, No: 3	Yes: 0, No: 3	Yes: 0, No: 3	Yes: 0, No: 3	Yes: 0, No: 3	Yes: 1, No: 2	Yes: 1, No: 2	High: 1, Low: 0, Medium: 0, No: 2	Yes: 0, No: 3	Yes: 0, No: 3	Yes: 1, No: 2	Yes: 0, No: 3	Yes: 1, No: 2	Yes: 0, No: 3	Yes: 0, No: 3	High: 0, Low: 0, Medium: 0, No: 3	Yes: 0, No: 3
304	TB	Abnormal: 3, Unremarkable: 0	Yes: 3, No: 0	High: 3, Low: 0, Medium: 0, No: 0	Yes: 3, No: 0	Yes: 2, No: 1	Yes: 0, No: 3	Yes: 1, No: 2	Yes: 3, No: 0	Yes: 3, No: 0	Yes: 3, No: 0	Yes: 3, No: 0	Yes: 3, No: 0	Yes: 3, No: 0	Yes: 3, No: 0	High: 0, Low: 0, Medium: 3, No: 0	Yes: 0, No: 3	Yes: 0, No: 3	Yes: 3, No: 0	Yes: 1, No: 2	Yes: 1, No: 2	Yes: 1, No: 2	Yes: 1, No: 2	High: 0, Low: 0, Medium: 1, No: 2	Yes: 1, No: 2	Yes: 1, No: 2	Yes: 1, No: 2	Yes: 1, No: 2	Yes: 1, No: 2	Yes: 1, No: 2	Yes: 3, No: 0	High: 2, Low: 0, Medium: 1, No: 0	Yes: 0, No: 3	Yes: 0, No: 3	Yes: 1, No: 2	Yes: 3, No: 0	Yes: 1, No: 2	Yes: 3, No: 0	Yes: 2, No: 1	High: 1, Low: 0, Medium: 1, No: 1	Yes: 0, No: 3	Yes: 1, No: 2	Yes: 1, No: 2	Yes: 2, No: 1	Yes: 1, No: 2	Yes: 2, No: 1	Yes: 0, No: 3	High: 0, Low: 0, Medium: 0, No: 3	Yes: 0, No: 3
305	Non-TB	Abnormal: 0, Unremarkable: 3	Yes: 0, No: 3	High: 0, Low: 0, Medium: 0, No: 3	Yes: 0, No: 3	Yes: 0, No: 3	Yes: 0, No: 3	Yes: 0, No: 3	Yes: 0, No: 3	Yes: 0, No: 3	Yes: 0, No: 3	Yes: 0, No: 3	Yes: 0, No: 3	Yes: 0, No: 3	Yes: 0, No: 3	High: 0, Low: 0, Medium: 0, No: 3	Yes: 0, No: 3	Yes: 0, No: 3	Yes: 0, No: 3	Yes: 0, No: 3	Yes: 0, No: 3	Yes: 0, No: 3	Yes: 0, No: 3	High: 0, Low: 0, Medium: 0, No: 3	Yes: 0, No: 3	Yes: 0, No: 3	Yes: 0, No: 3	Yes: 0, No: 3	Yes: 0, No: 3	Yes: 0, No: 3	Yes: 0, No: 3	High: 0, Low: 0, Medium: 0, No: 3	Yes: 0, No: 3	Yes: 0, No: 3	Yes: 0, No: 3	Yes: 0, No: 3	Yes: 0, No: 3	Yes: 0, No: 3	Yes: 0, No: 3	High: 0, Low: 0, Medium: 0, No: 3	Yes: 0, No: 3	Yes: 0, No: 3	Yes: 0, No: 3	Yes: 0, No: 3	Yes: 0, No: 3	Yes: 0, No: 3	Yes: 0, No: 3	High: 0, Low: 0, Medium: 0, No: 3	Yes: 0, No: 3
306	TB	Abnormal: 3, Unremarkable: 0	Yes: 3, No: 0	High: 3, Low: 0, Medium: 0, No: 0	Yes: 3, No: 0	Yes: 0, No: 3	Yes: 0, No: 3	Yes: 3, No: 0	Yes: 1, No: 2	Yes: 0, No: 3	Yes: 2, No: 1	Yes: 3, No: 0	Yes: 3, No: 0	Yes: 3, No: 0	Yes: 2, No: 1	High: 0, Low: 0, Medium: 2, No: 1	Yes: 0, No: 3	Yes: 0, No: 3	Yes: 2, No: 1	Yes: 2, No: 1	Yes: 2, No: 1	Yes: 2, No: 1	Yes: 1, No: 2	High: 0, Low: 1, Medium: 0, No: 2	Yes: 0, No: 3	Yes: 0, No: 3	Yes: 1, No: 2	Yes: 0, No: 3	Yes: 1, No: 2	Yes: 1, No: 2	Yes: 3, No: 0	High: 1, Low: 1, Medium: 1, No: 0	Yes: 0, No: 3	Yes: 0, No: 3	Yes: 0, No: 3	Yes: 0, No: 3	Yes: 0, No: 3	Yes: 3, No: 0	Yes: 3, No: 0	High: 2, Low: 1, Medium: 0, No: 0	Yes: 0, No: 3	Yes: 0, No: 3	Yes: 0, No: 3	Yes: 2, No: 1	Yes: 2, No: 1	Yes: 2, No: 1	Yes: 1, No: 2	High: 1, Low: 0, Medium: 0, No: 2	Yes: 0, No: 3
307	TB	Abnormal: 3, Unremarkable: 0	Yes: 2, No: 1	High: 0, Low: 0, Medium: 2, No: 1	Yes: 1, No: 2	Yes: 1, No: 2	Yes: 1, No: 2	Yes: 0, No: 3	Yes: 1, No: 2	Yes: 1, No: 2	Yes: 2, No: 1	Yes: 1, No: 2	Yes: 0, No: 3	Yes: 0, No: 3	Yes: 3, No: 0	High: 2, Low: 0, Medium: 1, No: 0	Yes: 1, No: 2	Yes: 0, No: 3	Yes: 3, No: 0	Yes: 3, No: 0	Yes: 1, No: 2	Yes: 0, No: 3	Yes: 0, No: 3	High: 0, Low: 0, Medium: 0, No: 3	Yes: 0, No: 3	Yes: 0, No: 3	Yes: 0, No: 3	Yes: 0, No: 3	Yes: 0, No: 3	Yes: 0, No: 3	Yes: 2, No: 1	High: 1, Low: 1, Medium: 0, No: 1	Yes: 0, No: 3	Yes: 0, No: 3	Yes: 2, No: 1	Yes: 0, No: 3	Yes: 1, No: 2	Yes: 0, No: 3	Yes: 3, No: 0	High: 1, Low: 2, Medium: 0, No: 0	Yes: 0, No: 3	Yes: 0, No: 3	Yes: 2, No: 1	Yes: 1, No: 2	Yes: 0, No: 3	Yes: 0, No: 3	Yes: 0, No: 3	High: 0, Low: 0, Medium: 0, No: 3	Yes: 0, No: 3
308	TB	Abnormal: 3, Unremarkable: 0	Yes: 2, No: 1	High: 1, Low: 0, Medium: 1, No: 1	Yes: 2, No: 1	Yes: 1, No: 2	Yes: 0, No: 3	Yes: 0, No: 3	Yes: 1, No: 2	Yes: 2, No: 1	Yes: 1, No: 2	Yes: 2, No: 1	Yes: 0, No: 3	Yes: 2, No: 1	Yes: 3, No: 0	High: 3, Low: 0, Medium: 0, No: 0	Yes: 0, No: 3	Yes: 3, No: 0	Yes: 3, No: 0	Yes: 3, No: 0	Yes: 0, No: 3	Yes: 1, No: 2	Yes: 0, No: 3	High: 0, Low: 0, Medium: 0, No: 3	Yes: 0, No: 3	Yes: 0, No: 3	Yes: 0, No: 3	Yes: 0, No: 3	Yes: 0, No: 3	Yes: 0, No: 3	Yes: 0, No: 3	High: 0, Low: 0, Medium: 0, No: 3	Yes: 0, No: 3	Yes: 0, No: 3	Yes: 0, No: 3	Yes: 0, No: 3	Yes: 0, No: 3	Yes: 0, No: 3	Yes: 1, No: 2	High: 0, Low: 1, Medium: 0, No: 2	Yes: 0, No: 3	Yes: 0, No: 3	Yes: 1, No: 2	Yes: 1, No: 2	Yes: 0, No: 3	Yes: 0, No: 3	Yes: 0, No: 3	High: 0, Low: 0, Medium: 0, No: 3	Yes: 0, No: 3
309	TB	Abnormal: 3, Unremarkable: 0	Yes: 3, No: 0	High: 1, Low: 0, Medium: 2, No: 0	Yes: 3, No: 0	Yes: 2, No: 1	Yes: 0, No: 3	Yes: 0, No: 3	Yes: 0, No: 3	Yes: 0, No: 3	Yes: 0, No: 3	Yes: 3, No: 0	Yes: 0, No: 3	Yes: 3, No: 0	Yes: 3, No: 0	High: 1, Low: 0, Medium: 2, No: 0	Yes: 0, No: 3	Yes: 0, No: 3	Yes: 0, No: 3	Yes: 3, No: 0	Yes: 0, No: 3	Yes: 1, No: 2	Yes: 1, No: 2	High: 0, Low: 0, Medium: 1, No: 2	Yes: 0, No: 3	Yes: 0, No: 3	Yes: 0, No: 3	Yes: 1, No: 2	Yes: 0, No: 3	Yes: 1, No: 2	Yes: 3, No: 0	High: 2, Low: 0, Medium: 1, No: 0	Yes: 0, No: 3	Yes: 0, No: 3	Yes: 0, No: 3	Yes: 3, No: 0	Yes: 0, No: 3	Yes: 1, No: 2	Yes: 2, No: 1	High: 0, Low: 1, Medium: 1, No: 1	Yes: 0, No: 3	Yes: 0, No: 3	Yes: 0, No: 3	Yes: 2, No: 1	Yes: 0, No: 3	Yes: 0, No: 3	Yes: 0, No: 3	High: 0, Low: 0, Medium: 0, No: 3	Yes: 0, No: 3
310	TB	Abnormal: 3, Unremarkable: 0	Yes: 1, No: 2	High: 0, Low: 0, Medium: 1, No: 2	Yes: 0, No: 3	Yes: 1, No: 2	Yes: 1, No: 2	Yes: 0, No: 3	Yes: 0, No: 3	Yes: 1, No: 2	Yes: 0, No: 3	Yes: 1, No: 2	Yes: 0, No: 3	Yes: 1, No: 2	Yes: 3, No: 0	High: 3, Low: 0, Medium: 0, No: 0	Yes: 0, No: 3	Yes: 1, No: 2	Yes: 0, No: 3	Yes: 3, No: 0	Yes: 0, No: 3	Yes: 0, No: 3	Yes: 2, No: 1	High: 0, Low: 0, Medium: 2, No: 1	Yes: 0, No: 3	Yes: 1, No: 2	Yes: 0, No: 3	Yes: 2, No: 1	Yes: 0, No: 3	Yes: 0, No: 3	Yes: 1, No: 2	High: 0, Low: 0, Medium: 1, No: 2	Yes: 0, No: 3	Yes: 0, No: 3	Yes: 0, No: 3	Yes: 1, No: 2	Yes: 0, No: 3	Yes: 0, No: 3	Yes: 0, No: 3	High: 0, Low: 0, Medium: 0, No: 3	Yes: 0, No: 3	Yes: 0, No: 3	Yes: 0, No: 3	Yes: 0, No: 3	Yes: 0, No: 3	Yes: 0, No: 3	Yes: 0, No: 3	High: 0, Low: 0, Medium: 0, No: 3	Yes: 0, No: 3
311	TB	Abnormal: 3, Unremarkable: 0	Yes: 3, No: 0	High: 1, Low: 0, Medium: 2, No: 0	Yes: 2, No: 1	Yes: 3, No: 0	Yes: 1, No: 2	Yes: 0, No: 3	Yes: 0, No: 3	Yes: 0, No: 3	Yes: 0, No: 3	Yes: 2, No: 1	Yes: 1, No: 2	Yes: 3, No: 0	Yes: 3, No: 0	High: 0, Low: 1, Medium: 2, No: 0	Yes: 0, No: 3	Yes: 0, No: 3	Yes: 0, No: 3	Yes: 0, No: 3	Yes: 3, No: 0	Yes: 2, No: 1	Yes: 2, No: 1	High: 0, Low: 0, Medium: 2, No: 1	Yes: 0, No: 3	Yes: 0, No: 3	Yes: 0, No: 3	Yes: 1, No: 2	Yes: 2, No: 1	Yes: 1, No: 2	Yes: 1, No: 2	High: 0, Low: 1, Medium: 0, No: 2	Yes: 0, No: 3	Yes: 0, No: 3	Yes: 0, No: 3	Yes: 0, No: 3	Yes: 1, No: 2	Yes: 1, No: 2	Yes: 0, No: 3	High: 0, Low: 0, Medium: 0, No: 3	Yes: 0, No: 3	Yes: 0, No: 3	Yes: 0, No: 3	Yes: 0, No: 3	Yes: 0, No: 3	Yes: 0, No: 3	Yes: 0, No: 3	High: 0, Low: 0, Medium: 0, No: 3	Yes: 0, No: 3
312	TB	Abnormal: 3, Unremarkable: 0	Yes: 3, No: 0	High: 3, Low: 0, Medium: 0, No: 0	Yes: 3, No: 0	Yes: 3, No: 0	Yes: 0, No: 3	Yes: 0, No: 3	Yes: 0, No: 3	Yes: 0, No: 3	Yes: 3, No: 0	Yes: 2, No: 1	Yes: 0, No: 3	Yes: 3, No: 0	Yes: 3, No: 0	High: 2, Low: 0, Medium: 1, No: 0	Yes: 0, No: 3	Yes: 0, No: 3	Yes: 3, No: 0	Yes: 3, No: 0	Yes: 0, No: 3	Yes: 0, No: 3	Yes: 0, No: 3	High: 0, Low: 0, Medium: 0, No: 3	Yes: 0, No: 3	Yes: 0, No: 3	Yes: 0, No: 3	Yes: 0, No: 3	Yes: 0, No: 3	Yes: 0, No: 3	Yes: 2, No: 1	High: 0, Low: 1, Medium: 1, No: 1	Yes: 0, No: 3	Yes: 0, No: 3	Yes: 1, No: 2	Yes: 1, No: 2	Yes: 0, No: 3	Yes: 1, No: 2	Yes: 1, No: 2	High: 0, Low: 1, Medium: 0, No: 2	Yes: 0, No: 3	Yes: 0, No: 3	Yes: 1, No: 2	Yes: 0, No: 3	Yes: 0, No: 3	Yes: 1, No: 2	Yes: 0, No: 3	High: 0, Low: 0, Medium: 0, No: 3	Yes: 0, No: 3
313	TB	Abnormal: 3, Unremarkable: 0	Yes: 1, No: 2	High: 0, Low: 1, Medium: 0, No: 2	Yes: 0, No: 3	Yes: 1, No: 2	Yes: 1, No: 2	Yes: 0, No: 3	Yes: 0, No: 3	Yes: 0, No: 3	Yes: 1, No: 2	Yes: 1, No: 2	Yes: 1, No: 2	Yes: 0, No: 3	Yes: 2, No: 1	High: 1, Low: 0, Medium: 1, No: 1	Yes: 0, No: 3	Yes: 0, No: 3	Yes: 1, No: 2	Yes: 0, No: 3	Yes: 1, No: 2	Yes: 0, No: 3	Yes: 3, No: 0	High: 1, Low: 0, Medium: 2, No: 0	Yes: 0, No: 3	Yes: 0, No: 3	Yes: 2, No: 1	Yes: 2, No: 1	Yes: 2, No: 1	Yes: 0, No: 3	Yes: 1, No: 2	High: 1, Low: 0, Medium: 0, No: 2	Yes: 0, No: 3	Yes: 0, No: 3	Yes: 0, No: 3	Yes: 0, No: 3	Yes: 1, No: 2	Yes: 0, No: 3	Yes: 1, No: 2	High: 0, Low: 0, Medium: 1, No: 2	Yes: 0, No: 3	Yes: 0, No: 3	Yes: 1, No: 2	Yes: 0, No: 3	Yes: 0, No: 3	Yes: 0, No: 3	Yes: 0, No: 3	High: 0, Low: 0, Medium: 0, No: 3	Yes: 0, No: 3
314	Non-TB	Abnormal: 0, Unremarkable: 3	Yes: 0, No: 3	High: 0, Low: 0, Medium: 0, No: 3	Yes: 0, No: 3	Yes: 0, No: 3	Yes: 0, No: 3	Yes: 0, No: 3	Yes: 0, No: 3	Yes: 0, No: 3	Yes: 0, No: 3	Yes: 0, No: 3	Yes: 0, No: 3	Yes: 0, No: 3	Yes: 0, No: 3	High: 0, Low: 0, Medium: 0, No: 3	Yes: 0, No: 3	Yes: 0, No: 3	Yes: 0, No: 3	Yes: 0, No: 3	Yes: 0, No: 3	Yes: 0, No: 3	Yes: 0, No: 3	High: 0, Low: 0, Medium: 0, No: 3	Yes: 0, No: 3	Yes: 0, No: 3	Yes: 0, No: 3	Yes: 0, No: 3	Yes: 0, No: 3	Yes: 0, No: 3	Yes: 0, No: 3	High: 0, Low: 0, Medium: 0, No: 3	Yes: 0, No: 3	Yes: 0, No: 3	Yes: 0, No: 3	Yes: 0, No: 3	Yes: 0, No: 3	Yes: 0, No: 3	Yes: 0, No: 3	High: 0, Low: 0, Medium: 0, No: 3	Yes: 0, No: 3	Yes: 0, No: 3	Yes: 0, No: 3	Yes: 0, No: 3	Yes: 0, No: 3	Yes: 0, No: 3	Yes: 0, No: 3	High: 0, Low: 0, Medium: 0, No: 3	Yes: 0, No: 3
315	Non-TB	Abnormal: 0, Unremarkable: 3	Yes: 0, No: 3	High: 0, Low: 0, Medium: 0, No: 3	Yes: 0, No: 3	Yes: 0, No: 3	Yes: 0, No: 3	Yes: 0, No: 3	Yes: 0, No: 3	Yes: 0, No: 3	Yes: 0, No: 3	Yes: 0, No: 3	Yes: 0, No: 3	Yes: 0, No: 3	Yes: 0, No: 3	High: 0, Low: 0, Medium: 0, No: 3	Yes: 0, No: 3	Yes: 0, No: 3	Yes: 0, No: 3	Yes: 0, No: 3	Yes: 0, No: 3	Yes: 0, No: 3	Yes: 0, No: 3	High: 0, Low: 0, Medium: 0, No: 3	Yes: 0, No: 3	Yes: 0, No: 3	Yes: 0, No: 3	Yes: 0, No: 3	Yes: 0, No: 3	Yes: 0, No: 3	Yes: 0, No: 3	High: 0, Low: 0, Medium: 0, No: 3	Yes: 0, No: 3	Yes: 0, No: 3	Yes: 0, No: 3	Yes: 0, No: 3	Yes: 0, No: 3	Yes: 0, No: 3	Yes: 0, No: 3	High: 0, Low: 0, Medium: 0, No: 3	Yes: 0, No: 3	Yes: 0, No: 3	Yes: 0, No: 3	Yes: 0, No: 3	Yes: 0, No: 3	Yes: 0, No: 3	Yes: 0, No: 3	High: 0, Low: 0, Medium: 0, No: 3	Yes: 0, No: 3
316	TB	Abnormal: 3, Unremarkable: 0	Yes: 3, No: 0	High: 3, Low: 0, Medium: 0, No: 0	Yes: 3, No: 0	Yes: 2, No: 1	Yes: 0, No: 3	Yes: 1, No: 2	Yes: 1, No: 2	Yes: 3, No: 0	Yes: 3, No: 0	Yes: 3, No: 0	Yes: 3, No: 0	Yes: 3, No: 0	Yes: 3, No: 0	High: 0, Low: 0, Medium: 3, No: 0	Yes: 0, No: 3	Yes: 0, No: 3	Yes: 3, No: 0	Yes: 3, No: 0	Yes: 3, No: 0	Yes: 3, No: 0	Yes: 1, No: 2	High: 0, Low: 0, Medium: 1, No: 2	Yes: 0, No: 3	Yes: 1, No: 2	Yes: 1, No: 2	Yes: 1, No: 2	Yes: 1, No: 2	Yes: 1, No: 2	Yes: 1, No: 2	High: 0, Low: 1, Medium: 0, No: 2	Yes: 0, No: 3	Yes: 0, No: 3	Yes: 0, No: 3	Yes: 0, No: 3	Yes: 1, No: 2	Yes: 1, No: 2	Yes: 2, No: 1	High: 1, Low: 0, Medium: 1, No: 1	Yes: 0, No: 3	Yes: 0, No: 3	Yes: 1, No: 2	Yes: 0, No: 3	Yes: 1, No: 2	Yes: 1, No: 2	Yes: 1, No: 2	High: 1, Low: 0, Medium: 0, No: 2	Yes: 0, No: 3
317	TB	Abnormal: 3, Unremarkable: 0	Yes: 2, No: 1	High: 2, Low: 0, Medium: 0, No: 1	Yes: 1, No: 2	Yes: 2, No: 1	Yes: 1, No: 2	Yes: 0, No: 3	Yes: 1, No: 2	Yes: 0, No: 3	Yes: 2, No: 1	Yes: 0, No: 3	Yes: 2, No: 1	Yes: 0, No: 3	Yes: 3, No: 0	High: 1, Low: 0, Medium: 2, No: 0	Yes: 1, No: 2	Yes: 0, No: 3	Yes: 3, No: 0	Yes: 0, No: 3	Yes: 3, No: 0	Yes: 0, No: 3	Yes: 0, No: 3	High: 0, Low: 0, Medium: 0, No: 3	Yes: 0, No: 3	Yes: 0, No: 3	Yes: 0, No: 3	Yes: 0, No: 3	Yes: 0, No: 3	Yes: 0, No: 3	Yes: 2, No: 1	High: 0, Low: 1, Medium: 1, No: 1	Yes: 0, No: 3	Yes: 0, No: 3	Yes: 2, No: 1	Yes: 0, No: 3	Yes: 2, No: 1	Yes: 0, No: 3	Yes: 1, No: 2	High: 1, Low: 0, Medium: 0, No: 2	Yes: 0, No: 3	Yes: 0, No: 3	Yes: 1, No: 2	Yes: 0, No: 3	Yes: 1, No: 2	Yes: 0, No: 3	Yes: 1, No: 2	High: 1, Low: 0, Medium: 0, No: 2	Yes: 0, No: 3
318	TB	Abnormal: 3, Unremarkable: 0	Yes: 1, No: 2	High: 0, Low: 1, Medium: 0, No: 2	Yes: 0, No: 3	Yes: 0, No: 3	Yes: 1, No: 2	Yes: 1, No: 2	Yes: 0, No: 3	Yes: 0, No: 3	Yes: 0, No: 3	Yes: 0, No: 3	Yes: 1, No: 2	Yes: 0, No: 3	Yes: 3, No: 0	High: 0, Low: 1, Medium: 2, No: 0	Yes: 0, No: 3	Yes: 0, No: 3	Yes: 0, No: 3	Yes: 3, No: 0	Yes: 0, No: 3	Yes: 3, No: 0	Yes: 1, No: 2	High: 0, Low: 0, Medium: 1, No: 2	Yes: 0, No: 3	Yes: 0, No: 3	Yes: 0, No: 3	Yes: 1, No: 2	Yes: 0, No: 3	Yes: 1, No: 2	Yes: 1, No: 2	High: 0, Low: 1, Medium: 0, No: 2	Yes: 0, No: 3	Yes: 0, No: 3	Yes: 0, No: 3	Yes: 0, No: 3	Yes: 0, No: 3	Yes: 1, No: 2	Yes: 3, No: 0	High: 0, Low: 1, Medium: 2, No: 0	Yes: 0, No: 3	Yes: 0, No: 3	Yes: 0, No: 3	Yes: 3, No: 0	Yes: 0, No: 3	Yes: 2, No: 1	Yes: 0, No: 3	High: 0, Low: 0, Medium: 0, No: 3	Yes: 0, No: 3
319	Non-TB	Abnormal: 0, Unremarkable: 3	Yes: 0, No: 3	High: 0, Low: 0, Medium: 0, No: 3	Yes: 0, No: 3	Yes: 0, No: 3	Yes: 0, No: 3	Yes: 0, No: 3	Yes: 0, No: 3	Yes: 0, No: 3	Yes: 0, No: 3	Yes: 0, No: 3	Yes: 0, No: 3	Yes: 0, No: 3	Yes: 0, No: 3	High: 0, Low: 0, Medium: 0, No: 3	Yes: 0, No: 3	Yes: 0, No: 3	Yes: 0, No: 3	Yes: 0, No: 3	Yes: 0, No: 3	Yes: 0, No: 3	Yes: 0, No: 3	High: 0, Low: 0, Medium: 0, No: 3	Yes: 0, No: 3	Yes: 0, No: 3	Yes: 0, No: 3	Yes: 0, No: 3	Yes: 0, No: 3	Yes: 0, No: 3	Yes: 0, No: 3	High: 0, Low: 0, Medium: 0, No: 3	Yes: 0, No: 3	Yes: 0, No: 3	Yes: 0, No: 3	Yes: 0, No: 3	Yes: 0, No: 3	Yes: 0, No: 3	Yes: 0, No: 3	High: 0, Low: 0, Medium: 0, No: 3	Yes: 0, No: 3	Yes: 0, No: 3	Yes: 0, No: 3	Yes: 0, No: 3	Yes: 0, No: 3	Yes: 0, No: 3	Yes: 0, No: 3	High: 0, Low: 0, Medium: 0, No: 3	Yes: 0, No: 3
320	TB	Abnormal: 3, Unremarkable: 0	Yes: 3, No: 0	High: 1, Low: 0, Medium: 2, No: 0	Yes: 3, No: 0	Yes: 2, No: 1	Yes: 0, No: 3	Yes: 0, No: 3	Yes: 0, No: 3	Yes: 2, No: 1	Yes: 2, No: 1	Yes: 3, No: 0	Yes: 3, No: 0	Yes: 2, No: 1	Yes: 3, No: 0	High: 1, Low: 0, Medium: 2, No: 0	Yes: 1, No: 2	Yes: 3, No: 0	Yes: 1, No: 2	Yes: 3, No: 0	Yes: 3, No: 0	Yes: 2, No: 1	Yes: 1, No: 2	High: 0, Low: 0, Medium: 1, No: 2	Yes: 0, No: 3	Yes: 1, No: 2	Yes: 0, No: 3	Yes: 1, No: 2	Yes: 1, No: 2	Yes: 1, No: 2	Yes: 2, No: 1	High: 0, Low: 2, Medium: 0, No: 1	Yes: 0, No: 3	Yes: 0, No: 3	Yes: 0, No: 3	Yes: 0, No: 3	Yes: 1, No: 2	Yes: 2, No: 1	Yes: 2, No: 1	High: 0, Low: 1, Medium: 1, No: 1	Yes: 0, No: 3	Yes: 1, No: 2	Yes: 0, No: 3	Yes: 1, No: 2	Yes: 2, No: 1	Yes: 2, No: 1	Yes: 0, No: 3	High: 0, Low: 0, Medium: 0, No: 3	Yes: 0, No: 3
321	Non-TB	Abnormal: 1, Unremarkable: 2	Yes: 0, No: 3	High: 0, Low: 0, Medium: 0, No: 3	Yes: 0, No: 3	Yes: 0, No: 3	Yes: 0, No: 3	Yes: 0, No: 3	Yes: 0, No: 3	Yes: 0, No: 3	Yes: 0, No: 3	Yes: 0, No: 3	Yes: 0, No: 3	Yes: 0, No: 3	Yes: 0, No: 3	High: 0, Low: 0, Medium: 0, No: 3	Yes: 0, No: 3	Yes: 0, No: 3	Yes: 0, No: 3	Yes: 0, No: 3	Yes: 0, No: 3	Yes: 0, No: 3	Yes: 0, No: 3	High: 0, Low: 0, Medium: 0, No: 3	Yes: 0, No: 3	Yes: 0, No: 3	Yes: 0, No: 3	Yes: 0, No: 3	Yes: 0, No: 3	Yes: 0, No: 3	Yes: 0, No: 3	High: 0, Low: 0, Medium: 0, No: 3	Yes: 0, No: 3	Yes: 0, No: 3	Yes: 0, No: 3	Yes: 0, No: 3	Yes: 0, No: 3	Yes: 0, No: 3	Yes: 0, No: 3	High: 0, Low: 0, Medium: 0, No: 3	Yes: 0, No: 3	Yes: 0, No: 3	Yes: 0, No: 3	Yes: 0, No: 3	Yes: 0, No: 3	Yes: 0, No: 3	Yes: 0, No: 3	High: 0, Low: 0, Medium: 0, No: 3	Yes: 0, No: 3
322	Non-TB	Abnormal: 0, Unremarkable: 3	Yes: 0, No: 3	High: 0, Low: 0, Medium: 0, No: 3	Yes: 0, No: 3	Yes: 0, No: 3	Yes: 0, No: 3	Yes: 0, No: 3	Yes: 0, No: 3	Yes: 0, No: 3	Yes: 0, No: 3	Yes: 0, No: 3	Yes: 0, No: 3	Yes: 0, No: 3	Yes: 0, No: 3	High: 0, Low: 0, Medium: 0, No: 3	Yes: 0, No: 3	Yes: 0, No: 3	Yes: 0, No: 3	Yes: 0, No: 3	Yes: 0, No: 3	Yes: 0, No: 3	Yes: 0, No: 3	High: 0, Low: 0, Medium: 0, No: 3	Yes: 0, No: 3	Yes: 0, No: 3	Yes: 0, No: 3	Yes: 0, No: 3	Yes: 0, No: 3	Yes: 0, No: 3	Yes: 0, No: 3	High: 0, Low: 0, Medium: 0, No: 3	Yes: 0, No: 3	Yes: 0, No: 3	Yes: 0, No: 3	Yes: 0, No: 3	Yes: 0, No: 3	Yes: 0, No: 3	Yes: 0, No: 3	High: 0, Low: 0, Medium: 0, No: 3	Yes: 0, No: 3	Yes: 0, No: 3	Yes: 0, No: 3	Yes: 0, No: 3	Yes: 0, No: 3	Yes: 0, No: 3	Yes: 0, No: 3	High: 0, Low: 0, Medium: 0, No: 3	Yes: 0, No: 3
323	TB	Abnormal: 3, Unremarkable: 0	Yes: 3, No: 0	High: 1, Low: 0, Medium: 2, No: 0	Yes: 3, No: 0	Yes: 0, No: 3	Yes: 0, No: 3	Yes: 3, No: 0	Yes: 0, No: 3	Yes: 1, No: 2	Yes: 0, No: 3	Yes: 3, No: 0	Yes: 0, No: 3	Yes: 2, No: 1	Yes: 3, No: 0	High: 1, Low: 0, Medium: 2, No: 0	Yes: 0, No: 3	Yes: 3, No: 0	Yes: 0, No: 3	Yes: 1, No: 2	Yes: 0, No: 3	Yes: 2, No: 1	Yes: 0, No: 3	High: 0, Low: 0, Medium: 0, No: 3	Yes: 0, No: 3	Yes: 0, No: 3	Yes: 0, No: 3	Yes: 0, No: 3	Yes: 0, No: 3	Yes: 0, No: 3	Yes: 2, No: 1	High: 1, Low: 0, Medium: 1, No: 1	Yes: 0, No: 3	Yes: 0, No: 3	Yes: 0, No: 3	Yes: 0, No: 3	Yes: 0, No: 3	Yes: 2, No: 1	Yes: 3, No: 0	High: 1, Low: 0, Medium: 2, No: 0	Yes: 0, No: 3	Yes: 0, No: 3	Yes: 0, No: 3	Yes: 2, No: 1	Yes: 0, No: 3	Yes: 3, No: 0	Yes: 0, No: 3	High: 0, Low: 0, Medium: 0, No: 3	Yes: 0, No: 3
324	TB	Abnormal: 3, Unremarkable: 0	Yes: 3, No: 0	High: 1, Low: 0, Medium: 2, No: 0	Yes: 3, No: 0	Yes: 1, No: 2	Yes: 0, No: 3	Yes: 1, No: 2	Yes: 1, No: 2	Yes: 2, No: 1	Yes: 1, No: 2	Yes: 3, No: 0	Yes: 1, No: 2	Yes: 2, No: 1	Yes: 3, No: 0	High: 2, Low: 0, Medium: 1, No: 0	Yes: 1, No: 2	Yes: 1, No: 2	Yes: 0, No: 3	Yes: 3, No: 0	Yes: 0, No: 3	Yes: 3, No: 0	Yes: 2, No: 1	High: 0, Low: 1, Medium: 1, No: 1	Yes: 0, No: 3	Yes: 0, No: 3	Yes: 0, No: 3	Yes: 1, No: 2	Yes: 0, No: 3	Yes: 1, No: 2	Yes: 3, No: 0	High: 3, Low: 0, Medium: 0, No: 0	Yes: 0, No: 3	Yes: 0, No: 3	Yes: 0, No: 3	Yes: 3, No: 0	Yes: 0, No: 3	Yes: 0, No: 3	Yes: 0, No: 3	High: 0, Low: 0, Medium: 0, No: 3	Yes: 0, No: 3	Yes: 0, No: 3	Yes: 0, No: 3	Yes: 0, No: 3	Yes: 0, No: 3	Yes: 0, No: 3	Yes: 0, No: 3	High: 0, Low: 0, Medium: 0, No: 3	Yes: 0, No: 3
325	Non-TB	Abnormal: 1, Unremarkable: 2	Yes: 0, No: 3	High: 0, Low: 0, Medium: 0, No: 3	Yes: 0, No: 3	Yes: 0, No: 3	Yes: 0, No: 3	Yes: 0, No: 3	Yes: 0, No: 3	Yes: 0, No: 3	Yes: 0, No: 3	Yes: 0, No: 3	Yes: 0, No: 3	Yes: 0, No: 3	Yes: 0, No: 3	High: 0, Low: 0, Medium: 0, No: 3	Yes: 0, No: 3	Yes: 0, No: 3	Yes: 0, No: 3	Yes: 0, No: 3	Yes: 0, No: 3	Yes: 0, No: 3	Yes: 0, No: 3	High: 0, Low: 0, Medium: 0, No: 3	Yes: 0, No: 3	Yes: 0, No: 3	Yes: 0, No: 3	Yes: 0, No: 3	Yes: 0, No: 3	Yes: 0, No: 3	Yes: 0, No: 3	High: 0, Low: 0, Medium: 0, No: 3	Yes: 0, No: 3	Yes: 0, No: 3	Yes: 0, No: 3	Yes: 0, No: 3	Yes: 0, No: 3	Yes: 0, No: 3	Yes: 0, No: 3	High: 0, Low: 0, Medium: 0, No: 3	Yes: 0, No: 3	Yes: 0, No: 3	Yes: 0, No: 3	Yes: 0, No: 3	Yes: 0, No: 3	Yes: 0, No: 3	Yes: 0, No: 3	High: 0, Low: 0, Medium: 0, No: 3	Yes: 0, No: 3
326	Non-TB	Abnormal: 0, Unremarkable: 3	Yes: 0, No: 3	High: 0, Low: 0, Medium: 0, No: 3	Yes: 0, No: 3	Yes: 0, No: 3	Yes: 0, No: 3	Yes: 0, No: 3	Yes: 0, No: 3	Yes: 0, No: 3	Yes: 0, No: 3	Yes: 0, No: 3	Yes: 0, No: 3	Yes: 0, No: 3	Yes: 0, No: 3	High: 0, Low: 0, Medium: 0, No: 3	Yes: 0, No: 3	Yes: 0, No: 3	Yes: 0, No: 3	Yes: 0, No: 3	Yes: 0, No: 3	Yes: 0, No: 3	Yes: 0, No: 3	High: 0, Low: 0, Medium: 0, No: 3	Yes: 0, No: 3	Yes: 0, No: 3	Yes: 0, No: 3	Yes: 0, No: 3	Yes: 0, No: 3	Yes: 0, No: 3	Yes: 0, No: 3	High: 0, Low: 0, Medium: 0, No: 3	Yes: 0, No: 3	Yes: 0, No: 3	Yes: 0, No: 3	Yes: 0, No: 3	Yes: 0, No: 3	Yes: 0, No: 3	Yes: 0, No: 3	High: 0, Low: 0, Medium: 0, No: 3	Yes: 0, No: 3	Yes: 0, No: 3	Yes: 0, No: 3	Yes: 0, No: 3	Yes: 0, No: 3	Yes: 0, No: 3	Yes: 0, No: 3	High: 0, Low: 0, Medium: 0, No: 3	Yes: 0, No: 3
327	TB	Abnormal: 3, Unremarkable: 0	Yes: 3, No: 0	High: 2, Low: 0, Medium: 1, No: 0	Yes: 3, No: 0	Yes: 0, No: 3	Yes: 0, No: 3	Yes: 3, No: 0	Yes: 0, No: 3	Yes: 1, No: 2	Yes: 3, No: 0	Yes: 3, No: 0	Yes: 0, No: 3	Yes: 1, No: 2	Yes: 3, No: 0	High: 0, Low: 0, Medium: 3, No: 0	Yes: 0, No: 3	Yes: 3, No: 0	Yes: 3, No: 0	Yes: 3, No: 0	Yes: 0, No: 3	Yes: 0, No: 3	Yes: 0, No: 3	High: 0, Low: 0, Medium: 0, No: 3	Yes: 0, No: 3	Yes: 0, No: 3	Yes: 0, No: 3	Yes: 0, No: 3	Yes: 0, No: 3	Yes: 0, No: 3	Yes: 1, No: 2	High: 1, Low: 0, Medium: 0, No: 2	Yes: 0, No: 3	Yes: 0, No: 3	Yes: 1, No: 2	Yes: 1, No: 2	Yes: 0, No: 3	Yes: 0, No: 3	Yes: 3, No: 0	High: 0, Low: 1, Medium: 2, No: 0	Yes: 0, No: 3	Yes: 0, No: 3	Yes: 1, No: 2	Yes: 3, No: 0	Yes: 0, No: 3	Yes: 0, No: 3	Yes: 2, No: 1	High: 1, Low: 0, Medium: 1, No: 1	Yes: 0, No: 3
328	TB	Abnormal: 3, Unremarkable: 0	Yes: 2, No: 1	High: 1, Low: 0, Medium: 1, No: 1	Yes: 2, No: 1	Yes: 2, No: 1	Yes: 0, No: 3	Yes: 0, No: 3	Yes: 1, No: 2	Yes: 0, No: 3	Yes: 2, No: 1	Yes: 2, No: 1	Yes: 1, No: 2	Yes: 2, No: 1	Yes: 3, No: 0	High: 2, Low: 0, Medium: 1, No: 0	Yes: 0, No: 3	Yes: 0, No: 3	Yes: 3, No: 0	Yes: 0, No: 3	Yes: 3, No: 0	Yes: 3, No: 0	Yes: 1, No: 2	High: 0, Low: 0, Medium: 1, No: 2	Yes: 0, No: 3	Yes: 0, No: 3	Yes: 1, No: 2	Yes: 1, No: 2	Yes: 1, No: 2	Yes: 1, No: 2	Yes: 3, No: 0	High: 1, Low: 0, Medium: 2, No: 0	Yes: 0, No: 3	Yes: 0, No: 3	Yes: 1, No: 2	Yes: 0, No: 3	Yes: 1, No: 2	Yes: 1, No: 2	Yes: 3, No: 0	High: 2, Low: 0, Medium: 1, No: 0	Yes: 0, No: 3	Yes: 0, No: 3	Yes: 2, No: 1	Yes: 0, No: 3	Yes: 3, No: 0	Yes: 2, No: 1	Yes: 0, No: 3	High: 0, Low: 0, Medium: 0, No: 3	Yes: 0, No: 3
330	TB	Abnormal: 3, Unremarkable: 0	Yes: 3, No: 0	High: 1, Low: 0, Medium: 2, No: 0	Yes: 2, No: 1	Yes: 3, No: 0	Yes: 1, No: 2	Yes: 0, No: 3	Yes: 0, No: 3	Yes: 0, No: 3	Yes: 3, No: 0	Yes: 2, No: 1	Yes: 1, No: 2	Yes: 3, No: 0	Yes: 3, No: 0	High: 2, Low: 0, Medium: 1, No: 0	Yes: 0, No: 3	Yes: 0, No: 3	Yes: 3, No: 0	Yes: 3, No: 0	Yes: 0, No: 3	Yes: 3, No: 0	Yes: 2, No: 1	High: 0, Low: 1, Medium: 1, No: 1	Yes: 0, No: 3	Yes: 0, No: 3	Yes: 2, No: 1	Yes: 1, No: 2	Yes: 0, No: 3	Yes: 1, No: 2	Yes: 3, No: 0	High: 2, Low: 0, Medium: 1, No: 0	Yes: 0, No: 3	Yes: 0, No: 3	Yes: 2, No: 1	Yes: 1, No: 2	Yes: 0, No: 3	Yes: 3, No: 0	Yes: 3, No: 0	High: 0, Low: 2, Medium: 1, No: 0	Yes: 0, No: 3	Yes: 0, No: 3	Yes: 1, No: 2	Yes: 2, No: 1	Yes: 0, No: 3	Yes: 2, No: 1	Yes: 0, No: 3	High: 0, Low: 0, Medium: 0, No: 3	Yes: 0, No: 3
331	Non-TB	Abnormal: 0, Unremarkable: 3	Yes: 0, No: 3	High: 0, Low: 0, Medium: 0, No: 3	Yes: 0, No: 3	Yes: 0, No: 3	Yes: 0, No: 3	Yes: 0, No: 3	Yes: 0, No: 3	Yes: 0, No: 3	Yes: 0, No: 3	Yes: 0, No: 3	Yes: 0, No: 3	Yes: 0, No: 3	Yes: 0, No: 3	High: 0, Low: 0, Medium: 0, No: 3	Yes: 0, No: 3	Yes: 0, No: 3	Yes: 0, No: 3	Yes: 0, No: 3	Yes: 0, No: 3	Yes: 0, No: 3	Yes: 0, No: 3	High: 0, Low: 0, Medium: 0, No: 3	Yes: 0, No: 3	Yes: 0, No: 3	Yes: 0, No: 3	Yes: 0, No: 3	Yes: 0, No: 3	Yes: 0, No: 3	Yes: 0, No: 3	High: 0, Low: 0, Medium: 0, No: 3	Yes: 0, No: 3	Yes: 0, No: 3	Yes: 0, No: 3	Yes: 0, No: 3	Yes: 0, No: 3	Yes: 0, No: 3	Yes: 0, No: 3	High: 0, Low: 0, Medium: 0, No: 3	Yes: 0, No: 3	Yes: 0, No: 3	Yes: 0, No: 3	Yes: 0, No: 3	Yes: 0, No: 3	Yes: 0, No: 3	Yes: 0, No: 3	High: 0, Low: 0, Medium: 0, No: 3	Yes: 0, No: 3
332	Non-TB	Abnormal: 0, Unremarkable: 3	Yes: 0, No: 3	High: 0, Low: 0, Medium: 0, No: 3	Yes: 0, No: 3	Yes: 0, No: 3	Yes: 0, No: 3	Yes: 0, No: 3	Yes: 0, No: 3	Yes: 0, No: 3	Yes: 0, No: 3	Yes: 0, No: 3	Yes: 0, No: 3	Yes: 0, No: 3	Yes: 0, No: 3	High: 0, Low: 0, Medium: 0, No: 3	Yes: 0, No: 3	Yes: 0, No: 3	Yes: 0, No: 3	Yes: 0, No: 3	Yes: 0, No: 3	Yes: 0, No: 3	Yes: 0, No: 3	High: 0, Low: 0, Medium: 0, No: 3	Yes: 0, No: 3	Yes: 0, No: 3	Yes: 0, No: 3	Yes: 0, No: 3	Yes: 0, No: 3	Yes: 0, No: 3	Yes: 0, No: 3	High: 0, Low: 0, Medium: 0, No: 3	Yes: 0, No: 3	Yes: 0, No: 3	Yes: 0, No: 3	Yes: 0, No: 3	Yes: 0, No: 3	Yes: 0, No: 3	Yes: 0, No: 3	High: 0, Low: 0, Medium: 0, No: 3	Yes: 0, No: 3	Yes: 0, No: 3	Yes: 0, No: 3	Yes: 0, No: 3	Yes: 0, No: 3	Yes: 0, No: 3	Yes: 0, No: 3	High: 0, Low: 0, Medium: 0, No: 3	Yes: 0, No: 3
333	TB	Abnormal: 3, Unremarkable: 0	Yes: 3, No: 0	High: 3, Low: 0, Medium: 0, No: 0	Yes: 2, No: 1	Yes: 2, No: 1	Yes: 0, No: 3	Yes: 1, No: 2	Yes: 3, No: 0	Yes: 3, No: 0	Yes: 3, No: 0	Yes: 3, No: 0	Yes: 2, No: 1	Yes: 2, No: 1	Yes: 3, No: 0	High: 0, Low: 0, Medium: 3, No: 0	Yes: 1, No: 2	Yes: 0, No: 3	Yes: 2, No: 1	Yes: 3, No: 0	Yes: 0, No: 3	Yes: 3, No: 0	Yes: 0, No: 3	High: 0, Low: 0, Medium: 0, No: 3	Yes: 0, No: 3	Yes: 0, No: 3	Yes: 0, No: 3	Yes: 0, No: 3	Yes: 0, No: 3	Yes: 0, No: 3	Yes: 3, No: 0	High: 1, Low: 0, Medium: 2, No: 0	Yes: 0, No: 3	Yes: 0, No: 3	Yes: 0, No: 3	Yes: 2, No: 1	Yes: 0, No: 3	Yes: 2, No: 1	Yes: 1, No: 2	High: 0, Low: 0, Medium: 1, No: 2	Yes: 0, No: 3	Yes: 0, No: 3	Yes: 0, No: 3	Yes: 1, No: 2	Yes: 0, No: 3	Yes: 1, No: 2	Yes: 1, No: 2	High: 1, Low: 0, Medium: 0, No: 2	Yes: 0, No: 3
334	TB	Abnormal: 3, Unremarkable: 0	Yes: 3, No: 0	High: 2, Low: 0, Medium: 1, No: 0	Yes: 2, No: 1	Yes: 1, No: 2	Yes: 1, No: 2	Yes: 2, No: 1	Yes: 1, No: 2	Yes: 1, No: 2	Yes: 2, No: 1	Yes: 2, No: 1	Yes: 0, No: 3	Yes: 3, No: 0	Yes: 3, No: 0	High: 2, Low: 0, Medium: 1, No: 0	Yes: 1, No: 2	Yes: 0, No: 3	Yes: 3, No: 0	Yes: 0, No: 3	Yes: 3, No: 0	Yes: 0, No: 3	Yes: 1, No: 2	High: 0, Low: 0, Medium: 1, No: 2	Yes: 0, No: 3	Yes: 0, No: 3	Yes: 0, No: 3	Yes: 1, No: 2	Yes: 0, No: 3	Yes: 1, No: 2	Yes: 2, No: 1	High: 0, Low: 1, Medium: 1, No: 1	Yes: 0, No: 3	Yes: 0, No: 3	Yes: 2, No: 1	Yes: 1, No: 2	Yes: 0, No: 3	Yes: 0, No: 3	Yes: 0, No: 3	High: 0, Low: 0, Medium: 0, No: 3	Yes: 0, No: 3	Yes: 0, No: 3	Yes: 0, No: 3	Yes: 0, No: 3	Yes: 0, No: 3	Yes: 0, No: 3	Yes: 0, No: 3	High: 0, Low: 0, Medium: 0, No: 3	Yes: 0, No: 3
335	Non-TB	Abnormal: 1, Unremarkable: 2	Yes: 1, No: 2	High: 0, Low: 1, Medium: 0, No: 2	Yes: 0, No: 3	Yes: 0, No: 3	Yes: 1, No: 2	Yes: 1, No: 2	Yes: 0, No: 3	Yes: 1, No: 2	Yes: 0, No: 3	Yes: 0, No: 3	Yes: 0, No: 3	Yes: 0, No: 3	Yes: 0, No: 3	High: 0, Low: 0, Medium: 0, No: 3	Yes: 0, No: 3	Yes: 0, No: 3	Yes: 0, No: 3	Yes: 0, No: 3	Yes: 0, No: 3	Yes: 0, No: 3	Yes: 0, No: 3	High: 0, Low: 0, Medium: 0, No: 3	Yes: 0, No: 3	Yes: 0, No: 3	Yes: 0, No: 3	Yes: 0, No: 3	Yes: 0, No: 3	Yes: 0, No: 3	Yes: 0, No: 3	High: 0, Low: 0, Medium: 0, No: 3	Yes: 0, No: 3	Yes: 0, No: 3	Yes: 0, No: 3	Yes: 0, No: 3	Yes: 0, No: 3	Yes: 0, No: 3	Yes: 0, No: 3	High: 0, Low: 0, Medium: 0, No: 3	Yes: 0, No: 3	Yes: 0, No: 3	Yes: 0, No: 3	Yes: 0, No: 3	Yes: 0, No: 3	Yes: 0, No: 3	Yes: 0, No: 3	High: 0, Low: 0, Medium: 0, No: 3	Yes: 0, No: 3
336	TB	Abnormal: 3, Unremarkable: 0	Yes: 1, No: 2	High: 0, Low: 1, Medium: 0, No: 2	Yes: 1, No: 2	Yes: 0, No: 3	Yes: 0, No: 3	Yes: 1, No: 2	Yes: 1, No: 2	Yes: 0, No: 3	Yes: 0, No: 3	Yes: 0, No: 3	Yes: 0, No: 3	Yes: 0, No: 3	Yes: 3, No: 0	High: 2, Low: 0, Medium: 1, No: 0	Yes: 3, No: 0	Yes: 3, No: 0	Yes: 2, No: 1	Yes: 0, No: 3	Yes: 0, No: 3	Yes: 0, No: 3	Yes: 0, No: 3	High: 0, Low: 0, Medium: 0, No: 3	Yes: 0, No: 3	Yes: 0, No: 3	Yes: 0, No: 3	Yes: 0, No: 3	Yes: 0, No: 3	Yes: 0, No: 3	Yes: 3, No: 0	High: 3, Low: 0, Medium: 0, No: 0	Yes: 0, No: 3	Yes: 3, No: 0	Yes: 0, No: 3	Yes: 0, No: 3	Yes: 0, No: 3	Yes: 0, No: 3	Yes: 0, No: 3	High: 0, Low: 0, Medium: 0, No: 3	Yes: 0, No: 3	Yes: 0, No: 3	Yes: 0, No: 3	Yes: 0, No: 3	Yes: 0, No: 3	Yes: 0, No: 3	Yes: 0, No: 3	High: 0, Low: 0, Medium: 0, No: 3	Yes: 0, No: 3
337	TB	Abnormal: 3, Unremarkable: 0	Yes: 3, No: 0	High: 0, Low: 1, Medium: 2, No: 0	Yes: 2, No: 1	Yes: 1, No: 2	Yes: 1, No: 2	Yes: 2, No: 1	Yes: 0, No: 3	Yes: 2, No: 1	Yes: 1, No: 2	Yes: 2, No: 1	Yes: 0, No: 3	Yes: 0, No: 3	Yes: 3, No: 0	High: 2, Low: 0, Medium: 1, No: 0	Yes: 2, No: 1	Yes: 2, No: 1	Yes: 2, No: 1	Yes: 3, No: 0	Yes: 0, No: 3	Yes: 3, No: 0	Yes: 2, No: 1	High: 0, Low: 1, Medium: 1, No: 1	Yes: 1, No: 2	Yes: 1, No: 2	Yes: 1, No: 2	Yes: 1, No: 2	Yes: 0, No: 3	Yes: 0, No: 3	Yes: 1, No: 2	High: 0, Low: 1, Medium: 0, No: 2	Yes: 0, No: 3	Yes: 0, No: 3	Yes: 0, No: 3	Yes: 1, No: 2	Yes: 0, No: 3	Yes: 1, No: 2	Yes: 0, No: 3	High: 0, Low: 0, Medium: 0, No: 3	Yes: 0, No: 3	Yes: 0, No: 3	Yes: 0, No: 3	Yes: 0, No: 3	Yes: 0, No: 3	Yes: 0, No: 3	Yes: 1, No: 2	High: 0, Low: 0, Medium: 1, No: 2	Yes: 0, No: 3
338	TB	Abnormal: 3, Unremarkable: 0	Yes: 3, No: 0	High: 3, Low: 0, Medium: 0, No: 0	Yes: 3, No: 0	Yes: 2, No: 1	Yes: 0, No: 3	Yes: 0, No: 3	Yes: 3, No: 0	Yes: 1, No: 2	Yes: 3, No: 0	Yes: 3, No: 0	Yes: 3, No: 0	Yes: 3, No: 0	Yes: 3, No: 0	High: 2, Low: 0, Medium: 1, No: 0	Yes: 3, No: 0	Yes: 0, No: 3	Yes: 3, No: 0	Yes: 1, No: 2	Yes: 0, No: 3	Yes: 2, No: 1	Yes: 1, No: 2	High: 0, Low: 0, Medium: 1, No: 2	Yes: 1, No: 2	Yes: 1, No: 2	Yes: 1, No: 2	Yes: 1, No: 2	Yes: 0, No: 3	Yes: 1, No: 2	Yes: 2, No: 1	High: 0, Low: 1, Medium: 1, No: 1	Yes: 0, No: 3	Yes: 0, No: 3	Yes: 1, No: 2	Yes: 0, No: 3	Yes: 1, No: 2	Yes: 1, No: 2	Yes: 0, No: 3	High: 0, Low: 0, Medium: 0, No: 3	Yes: 0, No: 3	Yes: 0, No: 3	Yes: 0, No: 3	Yes: 0, No: 3	Yes: 0, No: 3	Yes: 0, No: 3	Yes: 0, No: 3	High: 0, Low: 0, Medium: 0, No: 3	Yes: 0, No: 3
339	TB	Abnormal: 3, Unremarkable: 0	Yes: 3, No: 0	High: 1, Low: 0, Medium: 2, No: 0	Yes: 3, No: 0	Yes: 2, No: 1	Yes: 0, No: 3	Yes: 1, No: 2	Yes: 0, No: 3	Yes: 0, No: 3	Yes: 3, No: 0	Yes: 1, No: 2	Yes: 3, No: 0	Yes: 0, No: 3	Yes: 3, No: 0	High: 2, Low: 0, Medium: 1, No: 0	Yes: 0, No: 3	Yes: 0, No: 3	Yes: 3, No: 0	Yes: 0, No: 3	Yes: 2, No: 1	Yes: 0, No: 3	Yes: 0, No: 3	High: 0, Low: 0, Medium: 0, No: 3	Yes: 0, No: 3	Yes: 0, No: 3	Yes: 0, No: 3	Yes: 0, No: 3	Yes: 0, No: 3	Yes: 0, No: 3	Yes: 1, No: 2	High: 0, Low: 1, Medium: 0, No: 2	Yes: 0, No: 3	Yes: 0, No: 3	Yes: 0, No: 3	Yes: 0, No: 3	Yes: 1, No: 2	Yes: 0, No: 3	Yes: 2, No: 1	High: 1, Low: 1, Medium: 0, No: 1	Yes: 0, No: 3	Yes: 0, No: 3	Yes: 0, No: 3	Yes: 0, No: 3	Yes: 2, No: 1	Yes: 0, No: 3	Yes: 0, No: 3	High: 0, Low: 0, Medium: 0, No: 3	Yes: 0, No: 3
340	TB	Abnormal: 3, Unremarkable: 0	Yes: 3, No: 0	High: 0, Low: 0, Medium: 3, No: 0	Yes: 1, No: 2	Yes: 3, No: 0	Yes: 2, No: 1	Yes: 0, No: 3	Yes: 2, No: 1	Yes: 3, No: 0	Yes: 3, No: 0	Yes: 3, No: 0	Yes: 1, No: 2	Yes: 3, No: 0	Yes: 3, No: 0	High: 0, Low: 1, Medium: 2, No: 0	Yes: 2, No: 1	Yes: 1, No: 2	Yes: 0, No: 3	Yes: 3, No: 0	Yes: 0, No: 3	Yes: 1, No: 2	Yes: 0, No: 3	High: 0, Low: 0, Medium: 0, No: 3	Yes: 0, No: 3	Yes: 0, No: 3	Yes: 0, No: 3	Yes: 0, No: 3	Yes: 0, No: 3	Yes: 0, No: 3	Yes: 2, No: 1	High: 0, Low: 2, Medium: 0, No: 1	Yes: 0, No: 3	Yes: 0, No: 3	Yes: 0, No: 3	Yes: 1, No: 2	Yes: 0, No: 3	Yes: 1, No: 2	Yes: 3, No: 0	High: 1, Low: 0, Medium: 2, No: 0	Yes: 0, No: 3	Yes: 0, No: 3	Yes: 1, No: 2	Yes: 2, No: 1	Yes: 0, No: 3	Yes: 2, No: 1	Yes: 0, No: 3	High: 0, Low: 0, Medium: 0, No: 3	Yes: 0, No: 3
341	TB	Abnormal: 3, Unremarkable: 0	Yes: 2, No: 1	High: 0, Low: 1, Medium: 1, No: 1	Yes: 1, No: 2	Yes: 2, No: 1	Yes: 1, No: 2	Yes: 0, No: 3	Yes: 0, No: 3	Yes: 2, No: 1	Yes: 0, No: 3	Yes: 1, No: 2	Yes: 0, No: 3	Yes: 0, No: 3	Yes: 3, No: 0	High: 1, Low: 0, Medium: 2, No: 0	Yes: 0, No: 3	Yes: 2, No: 1	Yes: 0, No: 3	Yes: 3, No: 0	Yes: 0, No: 3	Yes: 0, No: 3	Yes: 0, No: 3	High: 0, Low: 0, Medium: 0, No: 3	Yes: 0, No: 3	Yes: 0, No: 3	Yes: 0, No: 3	Yes: 0, No: 3	Yes: 0, No: 3	Yes: 0, No: 3	Yes: 3, No: 0	High: 1, Low: 0, Medium: 2, No: 0	Yes: 0, No: 3	Yes: 1, No: 2	Yes: 0, No: 3	Yes: 3, No: 0	Yes: 0, No: 3	Yes: 0, No: 3	Yes: 1, No: 2	High: 0, Low: 0, Medium: 1, No: 2	Yes: 0, No: 3	Yes: 0, No: 3	Yes: 0, No: 3	Yes: 1, No: 2	Yes: 0, No: 3	Yes: 0, No: 3	Yes: 0, No: 3	High: 0, Low: 0, Medium: 0, No: 3	Yes: 0, No: 3
342	Non-TB	Abnormal: 1, Unremarkable: 2	Yes: 1, No: 2	High: 0, Low: 0, Medium: 1, No: 2	Yes: 0, No: 3	Yes: 0, No: 3	Yes: 1, No: 2	Yes: 1, No: 2	Yes: 1, No: 2	Yes: 1, No: 2	Yes: 0, No: 3	Yes: 0, No: 3	Yes: 0, No: 3	Yes: 0, No: 3	Yes: 0, No: 3	High: 0, Low: 0, Medium: 0, No: 3	Yes: 0, No: 3	Yes: 0, No: 3	Yes: 0, No: 3	Yes: 0, No: 3	Yes: 0, No: 3	Yes: 0, No: 3	Yes: 0, No: 3	High: 0, Low: 0, Medium: 0, No: 3	Yes: 0, No: 3	Yes: 0, No: 3	Yes: 0, No: 3	Yes: 0, No: 3	Yes: 0, No: 3	Yes: 0, No: 3	Yes: 0, No: 3	High: 0, Low: 0, Medium: 0, No: 3	Yes: 0, No: 3	Yes: 0, No: 3	Yes: 0, No: 3	Yes: 0, No: 3	Yes: 0, No: 3	Yes: 0, No: 3	Yes: 0, No: 3	High: 0, Low: 0, Medium: 0, No: 3	Yes: 0, No: 3	Yes: 0, No: 3	Yes: 0, No: 3	Yes: 0, No: 3	Yes: 0, No: 3	Yes: 0, No: 3	Yes: 0, No: 3	High: 0, Low: 0, Medium: 0, No: 3	Yes: 0, No: 3
343	TB	Abnormal: 3, Unremarkable: 0	Yes: 3, No: 0	High: 3, Low: 0, Medium: 0, No: 0	Yes: 0, No: 3	Yes: 1, No: 2	Yes: 3, No: 0	Yes: 2, No: 1	Yes: 3, No: 0	Yes: 3, No: 0	Yes: 3, No: 0	Yes: 3, No: 0	Yes: 1, No: 2	Yes: 2, No: 1	Yes: 2, No: 1	High: 0, Low: 0, Medium: 2, No: 1	Yes: 2, No: 1	Yes: 1, No: 2	Yes: 0, No: 3	Yes: 1, No: 2	Yes: 0, No: 3	Yes: 0, No: 3	Yes: 0, No: 3	High: 0, Low: 0, Medium: 0, No: 3	Yes: 0, No: 3	Yes: 0, No: 3	Yes: 0, No: 3	Yes: 0, No: 3	Yes: 0, No: 3	Yes: 0, No: 3	Yes: 0, No: 3	High: 0, Low: 0, Medium: 0, No: 3	Yes: 0, No: 3	Yes: 0, No: 3	Yes: 0, No: 3	Yes: 0, No: 3	Yes: 0, No: 3	Yes: 0, No: 3	Yes: 3, No: 0	High: 0, Low: 0, Medium: 3, No: 0	Yes: 3, No: 0	Yes: 3, No: 0	Yes: 3, No: 0	Yes: 2, No: 1	Yes: 2, No: 1	Yes: 2, No: 1	Yes: 0, No: 3	High: 0, Low: 0, Medium: 0, No: 3	Yes: 0, No: 3
344	Non-TB	Abnormal: 1, Unremarkable: 2	Yes: 1, No: 2	High: 0, Low: 1, Medium: 0, No: 2	Yes: 0, No: 3	Yes: 1, No: 2	Yes: 1, No: 2	Yes: 0, No: 3	Yes: 1, No: 2	Yes: 1, No: 2	Yes: 0, No: 3	Yes: 0, No: 3	Yes: 0, No: 3	Yes: 0, No: 3	Yes: 0, No: 3	High: 0, Low: 0, Medium: 0, No: 3	Yes: 0, No: 3	Yes: 0, No: 3	Yes: 0, No: 3	Yes: 0, No: 3	Yes: 0, No: 3	Yes: 0, No: 3	Yes: 0, No: 3	High: 0, Low: 0, Medium: 0, No: 3	Yes: 0, No: 3	Yes: 0, No: 3	Yes: 0, No: 3	Yes: 0, No: 3	Yes: 0, No: 3	Yes: 0, No: 3	Yes: 0, No: 3	High: 0, Low: 0, Medium: 0, No: 3	Yes: 0, No: 3	Yes: 0, No: 3	Yes: 0, No: 3	Yes: 0, No: 3	Yes: 0, No: 3	Yes: 0, No: 3	Yes: 0, No: 3	High: 0, Low: 0, Medium: 0, No: 3	Yes: 0, No: 3	Yes: 0, No: 3	Yes: 0, No: 3	Yes: 0, No: 3	Yes: 0, No: 3	Yes: 0, No: 3	Yes: 0, No: 3	High: 0, Low: 0, Medium: 0, No: 3	Yes: 0, No: 3
345	Non-TB	Abnormal: 0, Unremarkable: 3	Yes: 0, No: 3	High: 0, Low: 0, Medium: 0, No: 3	Yes: 0, No: 3	Yes: 0, No: 3	Yes: 0, No: 3	Yes: 0, No: 3	Yes: 0, No: 3	Yes: 0, No: 3	Yes: 0, No: 3	Yes: 0, No: 3	Yes: 0, No: 3	Yes: 0, No: 3	Yes: 0, No: 3	High: 0, Low: 0, Medium: 0, No: 3	Yes: 0, No: 3	Yes: 0, No: 3	Yes: 0, No: 3	Yes: 0, No: 3	Yes: 0, No: 3	Yes: 0, No: 3	Yes: 0, No: 3	High: 0, Low: 0, Medium: 0, No: 3	Yes: 0, No: 3	Yes: 0, No: 3	Yes: 0, No: 3	Yes: 0, No: 3	Yes: 0, No: 3	Yes: 0, No: 3	Yes: 0, No: 3	High: 0, Low: 0, Medium: 0, No: 3	Yes: 0, No: 3	Yes: 0, No: 3	Yes: 0, No: 3	Yes: 0, No: 3	Yes: 0, No: 3	Yes: 0, No: 3	Yes: 0, No: 3	High: 0, Low: 0, Medium: 0, No: 3	Yes: 0, No: 3	Yes: 0, No: 3	Yes: 0, No: 3	Yes: 0, No: 3	Yes: 0, No: 3	Yes: 0, No: 3	Yes: 0, No: 3	High: 0, Low: 0, Medium: 0, No: 3	Yes: 0, No: 3
346	TB	Abnormal: 3, Unremarkable: 0	Yes: 3, No: 0	High: 3, Low: 0, Medium: 0, No: 0	Yes: 3, No: 0	Yes: 2, No: 1	Yes: 0, No: 3	Yes: 1, No: 2	Yes: 3, No: 0	Yes: 3, No: 0	Yes: 3, No: 0	Yes: 3, No: 0	Yes: 2, No: 1	Yes: 2, No: 1	Yes: 3, No: 0	High: 1, Low: 0, Medium: 2, No: 0	Yes: 3, No: 0	Yes: 3, No: 0	Yes: 3, No: 0	Yes: 3, No: 0	Yes: 2, No: 1	Yes: 2, No: 1	Yes: 0, No: 3	High: 0, Low: 0, Medium: 0, No: 3	Yes: 0, No: 3	Yes: 0, No: 3	Yes: 0, No: 3	Yes: 0, No: 3	Yes: 0, No: 3	Yes: 0, No: 3	Yes: 1, No: 2	High: 0, Low: 1, Medium: 0, No: 2	Yes: 0, No: 3	Yes: 1, No: 2	Yes: 1, No: 2	Yes: 0, No: 3	Yes: 0, No: 3	Yes: 0, No: 3	Yes: 2, No: 1	High: 0, Low: 1, Medium: 1, No: 1	Yes: 1, No: 2	Yes: 1, No: 2	Yes: 2, No: 1	Yes: 1, No: 2	Yes: 1, No: 2	Yes: 2, No: 1	Yes: 0, No: 3	High: 0, Low: 0, Medium: 0, No: 3	Yes: 0, No: 3
347	Non-TB	Abnormal: 0, Unremarkable: 3	Yes: 0, No: 3	High: 0, Low: 0, Medium: 0, No: 3	Yes: 0, No: 3	Yes: 0, No: 3	Yes: 0, No: 3	Yes: 0, No: 3	Yes: 0, No: 3	Yes: 0, No: 3	Yes: 0, No: 3	Yes: 0, No: 3	Yes: 0, No: 3	Yes: 0, No: 3	Yes: 0, No: 3	High: 0, Low: 0, Medium: 0, No: 3	Yes: 0, No: 3	Yes: 0, No: 3	Yes: 0, No: 3	Yes: 0, No: 3	Yes: 0, No: 3	Yes: 0, No: 3	Yes: 0, No: 3	High: 0, Low: 0, Medium: 0, No: 3	Yes: 0, No: 3	Yes: 0, No: 3	Yes: 0, No: 3	Yes: 0, No: 3	Yes: 0, No: 3	Yes: 0, No: 3	Yes: 0, No: 3	High: 0, Low: 0, Medium: 0, No: 3	Yes: 0, No: 3	Yes: 0, No: 3	Yes: 0, No: 3	Yes: 0, No: 3	Yes: 0, No: 3	Yes: 0, No: 3	Yes: 0, No: 3	High: 0, Low: 0, Medium: 0, No: 3	Yes: 0, No: 3	Yes: 0, No: 3	Yes: 0, No: 3	Yes: 0, No: 3	Yes: 0, No: 3	Yes: 0, No: 3	Yes: 0, No: 3	High: 0, Low: 0, Medium: 0, No: 3	Yes: 0, No: 3
348	Non-TB	Abnormal: 0, Unremarkable: 3	Yes: 0, No: 3	High: 0, Low: 0, Medium: 0, No: 3	Yes: 0, No: 3	Yes: 0, No: 3	Yes: 0, No: 3	Yes: 0, No: 3	Yes: 0, No: 3	Yes: 0, No: 3	Yes: 0, No: 3	Yes: 0, No: 3	Yes: 0, No: 3	Yes: 0, No: 3	Yes: 0, No: 3	High: 0, Low: 0, Medium: 0, No: 3	Yes: 0, No: 3	Yes: 0, No: 3	Yes: 0, No: 3	Yes: 0, No: 3	Yes: 0, No: 3	Yes: 0, No: 3	Yes: 0, No: 3	High: 0, Low: 0, Medium: 0, No: 3	Yes: 0, No: 3	Yes: 0, No: 3	Yes: 0, No: 3	Yes: 0, No: 3	Yes: 0, No: 3	Yes: 0, No: 3	Yes: 0, No: 3	High: 0, Low: 0, Medium: 0, No: 3	Yes: 0, No: 3	Yes: 0, No: 3	Yes: 0, No: 3	Yes: 0, No: 3	Yes: 0, No: 3	Yes: 0, No: 3	Yes: 0, No: 3	High: 0, Low: 0, Medium: 0, No: 3	Yes: 0, No: 3	Yes: 0, No: 3	Yes: 0, No: 3	Yes: 0, No: 3	Yes: 0, No: 3	Yes: 0, No: 3	Yes: 0, No: 3	High: 0, Low: 0, Medium: 0, No: 3	Yes: 0, No: 3
349	Non-TB	Abnormal: 0, Unremarkable: 3	Yes: 0, No: 3	High: 0, Low: 0, Medium: 0, No: 3	Yes: 0, No: 3	Yes: 0, No: 3	Yes: 0, No: 3	Yes: 0, No: 3	Yes: 0, No: 3	Yes: 0, No: 3	Yes: 0, No: 3	Yes: 0, No: 3	Yes: 0, No: 3	Yes: 0, No: 3	Yes: 0, No: 3	High: 0, Low: 0, Medium: 0, No: 3	Yes: 0, No: 3	Yes: 0, No: 3	Yes: 0, No: 3	Yes: 0, No: 3	Yes: 0, No: 3	Yes: 0, No: 3	Yes: 0, No: 3	High: 0, Low: 0, Medium: 0, No: 3	Yes: 0, No: 3	Yes: 0, No: 3	Yes: 0, No: 3	Yes: 0, No: 3	Yes: 0, No: 3	Yes: 0, No: 3	Yes: 0, No: 3	High: 0, Low: 0, Medium: 0, No: 3	Yes: 0, No: 3	Yes: 0, No: 3	Yes: 0, No: 3	Yes: 0, No: 3	Yes: 0, No: 3	Yes: 0, No: 3	Yes: 0, No: 3	High: 0, Low: 0, Medium: 0, No: 3	Yes: 0, No: 3	Yes: 0, No: 3	Yes: 0, No: 3	Yes: 0, No: 3	Yes: 0, No: 3	Yes: 0, No: 3	Yes: 0, No: 3	High: 0, Low: 0, Medium: 0, No: 3	Yes: 0, No: 3
350	TB	Abnormal: 1, Unremarkable: 2	Yes: 0, No: 3	High: 0, Low: 0, Medium: 0, No: 3	Yes: 0, No: 3	Yes: 0, No: 3	Yes: 0, No: 3	Yes: 0, No: 3	Yes: 0, No: 3	Yes: 0, No: 3	Yes: 0, No: 3	Yes: 0, No: 3	Yes: 0, No: 3	Yes: 0, No: 3	Yes: 1, No: 2	High: 0, Low: 1, Medium: 0, No: 2	Yes: 0, No: 3	Yes: 0, No: 3	Yes: 0, No: 3	Yes: 1, No: 2	Yes: 0, No: 3	Yes: 0, No: 3	Yes: 0, No: 3	High: 0, Low: 0, Medium: 0, No: 3	Yes: 0, No: 3	Yes: 0, No: 3	Yes: 0, No: 3	Yes: 0, No: 3	Yes: 0, No: 3	Yes: 0, No: 3	Yes: 0, No: 3	High: 0, Low: 0, Medium: 0, No: 3	Yes: 0, No: 3	Yes: 0, No: 3	Yes: 0, No: 3	Yes: 0, No: 3	Yes: 0, No: 3	Yes: 0, No: 3	Yes: 0, No: 3	High: 0, Low: 0, Medium: 0, No: 3	Yes: 0, No: 3	Yes: 0, No: 3	Yes: 0, No: 3	Yes: 0, No: 3	Yes: 0, No: 3	Yes: 0, No: 3	Yes: 0, No: 3	High: 0, Low: 0, Medium: 0, No: 3	Yes: 0, No: 3
351	TB	Abnormal: 3, Unremarkable: 0	Yes: 3, No: 0	High: 2, Low: 0, Medium: 1, No: 0	Yes: 3, No: 0	Yes: 1, No: 2	Yes: 0, No: 3	Yes: 2, No: 1	Yes: 3, No: 0	Yes: 0, No: 3	Yes: 3, No: 0	Yes: 3, No: 0	Yes: 3, No: 0	Yes: 2, No: 1	Yes: 3, No: 0	High: 1, Low: 1, Medium: 1, No: 0	Yes: 1, No: 2	Yes: 0, No: 3	Yes: 3, No: 0	Yes: 1, No: 2	Yes: 3, No: 0	Yes: 3, No: 0	Yes: 1, No: 2	High: 0, Low: 0, Medium: 1, No: 2	Yes: 0, No: 3	Yes: 0, No: 3	Yes: 1, No: 2	Yes: 0, No: 3	Yes: 0, No: 3	Yes: 0, No: 3	Yes: 2, No: 1	High: 0, Low: 1, Medium: 1, No: 1	Yes: 0, No: 3	Yes: 0, No: 3	Yes: 1, No: 2	Yes: 0, No: 3	Yes: 2, No: 1	Yes: 1, No: 2	Yes: 3, No: 0	High: 1, Low: 1, Medium: 1, No: 0	Yes: 1, No: 2	Yes: 0, No: 3	Yes: 3, No: 0	Yes: 0, No: 3	Yes: 1, No: 2	Yes: 1, No: 2	Yes: 2, No: 1	High: 1, Low: 0, Medium: 1, No: 1	Yes: 0, No: 3
352	Non-TB	Abnormal: 0, Unremarkable: 3	Yes: 0, No: 3	High: 0, Low: 0, Medium: 0, No: 3	Yes: 0, No: 3	Yes: 0, No: 3	Yes: 0, No: 3	Yes: 0, No: 3	Yes: 0, No: 3	Yes: 0, No: 3	Yes: 0, No: 3	Yes: 0, No: 3	Yes: 0, No: 3	Yes: 0, No: 3	Yes: 0, No: 3	High: 0, Low: 0, Medium: 0, No: 3	Yes: 0, No: 3	Yes: 0, No: 3	Yes: 0, No: 3	Yes: 0, No: 3	Yes: 0, No: 3	Yes: 0, No: 3	Yes: 0, No: 3	High: 0, Low: 0, Medium: 0, No: 3	Yes: 0, No: 3	Yes: 0, No: 3	Yes: 0, No: 3	Yes: 0, No: 3	Yes: 0, No: 3	Yes: 0, No: 3	Yes: 0, No: 3	High: 0, Low: 0, Medium: 0, No: 3	Yes: 0, No: 3	Yes: 0, No: 3	Yes: 0, No: 3	Yes: 0, No: 3	Yes: 0, No: 3	Yes: 0, No: 3	Yes: 0, No: 3	High: 0, Low: 0, Medium: 0, No: 3	Yes: 0, No: 3	Yes: 0, No: 3	Yes: 0, No: 3	Yes: 0, No: 3	Yes: 0, No: 3	Yes: 0, No: 3	Yes: 0, No: 3	High: 0, Low: 0, Medium: 0, No: 3	Yes: 0, No: 3
353	TB	Abnormal: 3, Unremarkable: 0	Yes: 3, No: 0	High: 2, Low: 0, Medium: 1, No: 0	Yes: 3, No: 0	Yes: 1, No: 2	Yes: 0, No: 3	Yes: 2, No: 1	Yes: 2, No: 1	Yes: 2, No: 1	Yes: 3, No: 0	Yes: 3, No: 0	Yes: 2, No: 1	Yes: 3, No: 0	Yes: 3, No: 0	High: 2, Low: 0, Medium: 1, No: 0	Yes: 3, No: 0	Yes: 3, No: 0	Yes: 2, No: 1	Yes: 0, No: 3	Yes: 0, No: 3	Yes: 0, No: 3	Yes: 0, No: 3	High: 0, Low: 0, Medium: 0, No: 3	Yes: 0, No: 3	Yes: 0, No: 3	Yes: 0, No: 3	Yes: 0, No: 3	Yes: 0, No: 3	Yes: 0, No: 3	Yes: 3, No: 0	High: 2, Low: 0, Medium: 1, No: 0	Yes: 1, No: 2	Yes: 3, No: 0	Yes: 3, No: 0	Yes: 0, No: 3	Yes: 0, No: 3	Yes: 0, No: 3	Yes: 0, No: 3	High: 0, Low: 0, Medium: 0, No: 3	Yes: 0, No: 3	Yes: 0, No: 3	Yes: 0, No: 3	Yes: 0, No: 3	Yes: 0, No: 3	Yes: 0, No: 3	Yes: 1, No: 2	High: 1, Low: 0, Medium: 0, No: 2	Yes: 0, No: 3
354	TB	Abnormal: 3, Unremarkable: 0	Yes: 1, No: 2	High: 0, Low: 1, Medium: 0, No: 2	Yes: 1, No: 2	Yes: 0, No: 3	Yes: 0, No: 3	Yes: 1, No: 2	Yes: 0, No: 3	Yes: 0, No: 3	Yes: 1, No: 2	Yes: 0, No: 3	Yes: 0, No: 3	Yes: 0, No: 3	Yes: 2, No: 1	High: 0, Low: 0, Medium: 2, No: 1	Yes: 0, No: 3	Yes: 0, No: 3	Yes: 2, No: 1	Yes: 0, No: 3	Yes: 0, No: 3	Yes: 0, No: 3	Yes: 0, No: 3	High: 0, Low: 0, Medium: 0, No: 3	Yes: 0, No: 3	Yes: 0, No: 3	Yes: 0, No: 3	Yes: 0, No: 3	Yes: 0, No: 3	Yes: 0, No: 3	Yes: 0, No: 3	High: 0, Low: 0, Medium: 0, No: 3	Yes: 0, No: 3	Yes: 0, No: 3	Yes: 0, No: 3	Yes: 0, No: 3	Yes: 0, No: 3	Yes: 0, No: 3	Yes: 1, No: 2	High: 0, Low: 1, Medium: 0, No: 2	Yes: 0, No: 3	Yes: 0, No: 3	Yes: 1, No: 2	Yes: 0, No: 3	Yes: 0, No: 3	Yes: 0, No: 3	Yes: 0, No: 3	High: 0, Low: 0, Medium: 0, No: 3	Yes: 0, No: 3
355	TB	Abnormal: 3, Unremarkable: 0	Yes: 3, No: 0	High: 3, Low: 0, Medium: 0, No: 0	Yes: 3, No: 0	Yes: 1, No: 2	Yes: 0, No: 3	Yes: 1, No: 2	Yes: 3, No: 0	Yes: 3, No: 0	Yes: 3, No: 0	Yes: 3, No: 0	Yes: 3, No: 0	Yes: 1, No: 2	Yes: 2, No: 1	High: 1, Low: 0, Medium: 1, No: 1	Yes: 1, No: 2	Yes: 2, No: 1	Yes: 0, No: 3	Yes: 1, No: 2	Yes: 2, No: 1	Yes: 0, No: 3	Yes: 2, No: 1	High: 1, Low: 1, Medium: 0, No: 1	Yes: 2, No: 1	Yes: 1, No: 2	Yes: 1, No: 2	Yes: 1, No: 2	Yes: 2, No: 1	Yes: 0, No: 3	Yes: 3, No: 0	High: 2, Low: 1, Medium: 0, No: 0	Yes: 0, No: 3	Yes: 0, No: 3	Yes: 0, No: 3	Yes: 3, No: 0	Yes: 0, No: 3	Yes: 0, No: 3	Yes: 2, No: 1	High: 0, Low: 2, Medium: 0, No: 1	Yes: 2, No: 1	Yes: 1, No: 2	Yes: 1, No: 2	Yes: 1, No: 2	Yes: 1, No: 2	Yes: 1, No: 2	Yes: 0, No: 3	High: 0, Low: 0, Medium: 0, No: 3	Yes: 0, No: 3
356	Non-TB	Abnormal: 0, Unremarkable: 3	Yes: 0, No: 3	High: 0, Low: 0, Medium: 0, No: 3	Yes: 0, No: 3	Yes: 0, No: 3	Yes: 0, No: 3	Yes: 0, No: 3	Yes: 0, No: 3	Yes: 0, No: 3	Yes: 0, No: 3	Yes: 0, No: 3	Yes: 0, No: 3	Yes: 0, No: 3	Yes: 0, No: 3	High: 0, Low: 0, Medium: 0, No: 3	Yes: 0, No: 3	Yes: 0, No: 3	Yes: 0, No: 3	Yes: 0, No: 3	Yes: 0, No: 3	Yes: 0, No: 3	Yes: 0, No: 3	High: 0, Low: 0, Medium: 0, No: 3	Yes: 0, No: 3	Yes: 0, No: 3	Yes: 0, No: 3	Yes: 0, No: 3	Yes: 0, No: 3	Yes: 0, No: 3	Yes: 0, No: 3	High: 0, Low: 0, Medium: 0, No: 3	Yes: 0, No: 3	Yes: 0, No: 3	Yes: 0, No: 3	Yes: 0, No: 3	Yes: 0, No: 3	Yes: 0, No: 3	Yes: 0, No: 3	High: 0, Low: 0, Medium: 0, No: 3	Yes: 0, No: 3	Yes: 0, No: 3	Yes: 0, No: 3	Yes: 0, No: 3	Yes: 0, No: 3	Yes: 0, No: 3	Yes: 0, No: 3	High: 0, Low: 0, Medium: 0, No: 3	Yes: 0, No: 3
357	TB	Abnormal: 3, Unremarkable: 0	Yes: 3, No: 0	High: 0, Low: 0, Medium: 3, No: 0	Yes: 2, No: 1	Yes: 1, No: 2	Yes: 1, No: 2	Yes: 2, No: 1	Yes: 1, No: 2	Yes: 0, No: 3	Yes: 3, No: 0	Yes: 3, No: 0	Yes: 1, No: 2	Yes: 0, No: 3	Yes: 3, No: 0	High: 0, Low: 1, Medium: 2, No: 0	Yes: 1, No: 2	Yes: 0, No: 3	Yes: 2, No: 1	Yes: 2, No: 1	Yes: 0, No: 3	Yes: 0, No: 3	Yes: 1, No: 2	High: 1, Low: 0, Medium: 0, No: 2	Yes: 0, No: 3	Yes: 0, No: 3	Yes: 0, No: 3	Yes: 1, No: 2	Yes: 0, No: 3	Yes: 0, No: 3	Yes: 3, No: 0	High: 3, Low: 0, Medium: 0, No: 0	Yes: 1, No: 2	Yes: 0, No: 3	Yes: 3, No: 0	Yes: 3, No: 0	Yes: 0, No: 3	Yes: 0, No: 3	Yes: 2, No: 1	High: 0, Low: 1, Medium: 1, No: 1	Yes: 0, No: 3	Yes: 0, No: 3	Yes: 2, No: 1	Yes: 0, No: 3	Yes: 0, No: 3	Yes: 0, No: 3	Yes: 0, No: 3	High: 0, Low: 0, Medium: 0, No: 3	Yes: 0, No: 3
358	Non-TB	Abnormal: 0, Unremarkable: 3	Yes: 0, No: 3	High: 0, Low: 0, Medium: 0, No: 3	Yes: 0, No: 3	Yes: 0, No: 3	Yes: 0, No: 3	Yes: 0, No: 3	Yes: 0, No: 3	Yes: 0, No: 3	Yes: 0, No: 3	Yes: 0, No: 3	Yes: 0, No: 3	Yes: 0, No: 3	Yes: 0, No: 3	High: 0, Low: 0, Medium: 0, No: 3	Yes: 0, No: 3	Yes: 0, No: 3	Yes: 0, No: 3	Yes: 0, No: 3	Yes: 0, No: 3	Yes: 0, No: 3	Yes: 0, No: 3	High: 0, Low: 0, Medium: 0, No: 3	Yes: 0, No: 3	Yes: 0, No: 3	Yes: 0, No: 3	Yes: 0, No: 3	Yes: 0, No: 3	Yes: 0, No: 3	Yes: 0, No: 3	High: 0, Low: 0, Medium: 0, No: 3	Yes: 0, No: 3	Yes: 0, No: 3	Yes: 0, No: 3	Yes: 0, No: 3	Yes: 0, No: 3	Yes: 0, No: 3	Yes: 0, No: 3	High: 0, Low: 0, Medium: 0, No: 3	Yes: 0, No: 3	Yes: 0, No: 3	Yes: 0, No: 3	Yes: 0, No: 3	Yes: 0, No: 3	Yes: 0, No: 3	Yes: 0, No: 3	High: 0, Low: 0, Medium: 0, No: 3	Yes: 0, No: 3
359	Non-TB	Abnormal: 0, Unremarkable: 3	Yes: 0, No: 3	High: 0, Low: 0, Medium: 0, No: 3	Yes: 0, No: 3	Yes: 0, No: 3	Yes: 0, No: 3	Yes: 0, No: 3	Yes: 0, No: 3	Yes: 0, No: 3	Yes: 0, No: 3	Yes: 0, No: 3	Yes: 0, No: 3	Yes: 0, No: 3	Yes: 0, No: 3	High: 0, Low: 0, Medium: 0, No: 3	Yes: 0, No: 3	Yes: 0, No: 3	Yes: 0, No: 3	Yes: 0, No: 3	Yes: 0, No: 3	Yes: 0, No: 3	Yes: 0, No: 3	High: 0, Low: 0, Medium: 0, No: 3	Yes: 0, No: 3	Yes: 0, No: 3	Yes: 0, No: 3	Yes: 0, No: 3	Yes: 0, No: 3	Yes: 0, No: 3	Yes: 0, No: 3	High: 0, Low: 0, Medium: 0, No: 3	Yes: 0, No: 3	Yes: 0, No: 3	Yes: 0, No: 3	Yes: 0, No: 3	Yes: 0, No: 3	Yes: 0, No: 3	Yes: 0, No: 3	High: 0, Low: 0, Medium: 0, No: 3	Yes: 0, No: 3	Yes: 0, No: 3	Yes: 0, No: 3	Yes: 0, No: 3	Yes: 0, No: 3	Yes: 0, No: 3	Yes: 0, No: 3	High: 0, Low: 0, Medium: 0, No: 3	Yes: 0, No: 3
360	TB	Abnormal: 2, Unremarkable: 1	Yes: 1, No: 2	High: 0, Low: 1, Medium: 0, No: 2	Yes: 0, No: 3	Yes: 0, No: 3	Yes: 1, No: 2	Yes: 1, No: 2	Yes: 0, No: 3	Yes: 0, No: 3	Yes: 0, No: 3	Yes: 1, No: 2	Yes: 0, No: 3	Yes: 0, No: 3	Yes: 1, No: 2	High: 0, Low: 0, Medium: 1, No: 2	Yes: 0, No: 3	Yes: 1, No: 2	Yes: 0, No: 3	Yes: 0, No: 3	Yes: 0, No: 3	Yes: 0, No: 3	Yes: 0, No: 3	High: 0, Low: 0, Medium: 0, No: 3	Yes: 0, No: 3	Yes: 0, No: 3	Yes: 0, No: 3	Yes: 0, No: 3	Yes: 0, No: 3	Yes: 0, No: 3	Yes: 0, No: 3	High: 0, Low: 0, Medium: 0, No: 3	Yes: 0, No: 3	Yes: 0, No: 3	Yes: 0, No: 3	Yes: 0, No: 3	Yes: 0, No: 3	Yes: 0, No: 3	Yes: 2, No: 1	High: 0, Low: 1, Medium: 1, No: 1	Yes: 0, No: 3	Yes: 1, No: 2	Yes: 0, No: 3	Yes: 1, No: 2	Yes: 0, No: 3	Yes: 0, No: 3	Yes: 0, No: 3	High: 0, Low: 0, Medium: 0, No: 3	Yes: 0, No: 3
361	TB	Abnormal: 3, Unremarkable: 0	Yes: 3, No: 0	High: 1, Low: 0, Medium: 2, No: 0	Yes: 3, No: 0	Yes: 3, No: 0	Yes: 0, No: 3	Yes: 0, No: 3	Yes: 0, No: 3	Yes: 0, No: 3	Yes: 0, No: 3	Yes: 0, No: 3	Yes: 0, No: 3	Yes: 3, No: 0	Yes: 1, No: 2	High: 0, Low: 0, Medium: 1, No: 2	Yes: 0, No: 3	Yes: 0, No: 3	Yes: 0, No: 3	Yes: 0, No: 3	Yes: 0, No: 3	Yes: 1, No: 2	Yes: 1, No: 2	High: 0, Low: 1, Medium: 0, No: 2	Yes: 0, No: 3	Yes: 0, No: 3	Yes: 0, No: 3	Yes: 0, No: 3	Yes: 0, No: 3	Yes: 1, No: 2	Yes: 0, No: 3	High: 0, Low: 0, Medium: 0, No: 3	Yes: 0, No: 3	Yes: 0, No: 3	Yes: 0, No: 3	Yes: 0, No: 3	Yes: 0, No: 3	Yes: 0, No: 3	Yes: 1, No: 2	High: 0, Low: 1, Medium: 0, No: 2	Yes: 0, No: 3	Yes: 0, No: 3	Yes: 0, No: 3	Yes: 0, No: 3	Yes: 0, No: 3	Yes: 1, No: 2	Yes: 0, No: 3	High: 0, Low: 0, Medium: 0, No: 3	Yes: 0, No: 3
362	TB	Abnormal: 3, Unremarkable: 0	Yes: 3, No: 0	High: 3, Low: 0, Medium: 0, No: 0	Yes: 3, No: 0	Yes: 1, No: 2	Yes: 0, No: 3	Yes: 2, No: 1	Yes: 3, No: 0	Yes: 3, No: 0	Yes: 3, No: 0	Yes: 3, No: 0	Yes: 3, No: 0	Yes: 3, No: 0	Yes: 3, No: 0	High: 1, Low: 0, Medium: 2, No: 0	Yes: 2, No: 1	Yes: 0, No: 3	Yes: 3, No: 0	Yes: 1, No: 2	Yes: 2, No: 1	Yes: 0, No: 3	Yes: 1, No: 2	High: 0, Low: 0, Medium: 1, No: 2	Yes: 1, No: 2	Yes: 1, No: 2	Yes: 1, No: 2	Yes: 1, No: 2	Yes: 1, No: 2	Yes: 1, No: 2	Yes: 2, No: 1	High: 0, Low: 1, Medium: 1, No: 1	Yes: 1, No: 2	Yes: 0, No: 3	Yes: 2, No: 1	Yes: 0, No: 3	Yes: 1, No: 2	Yes: 0, No: 3	Yes: 3, No: 0	High: 0, Low: 0, Medium: 3, No: 0	Yes: 3, No: 0	Yes: 0, No: 3	Yes: 3, No: 0	Yes: 0, No: 3	Yes: 3, No: 0	Yes: 0, No: 3	Yes: 1, No: 2	High: 0, Low: 0, Medium: 1, No: 2	Yes: 0, No: 3
363	TB	Abnormal: 3, Unremarkable: 0	Yes: 2, No: 1	High: 1, Low: 0, Medium: 1, No: 1	Yes: 1, No: 2	Yes: 2, No: 1	Yes: 1, No: 2	Yes: 0, No: 3	Yes: 0, No: 3	Yes: 1, No: 2	Yes: 0, No: 3	Yes: 2, No: 1	Yes: 0, No: 3	Yes: 2, No: 1	Yes: 3, No: 0	High: 1, Low: 1, Medium: 1, No: 0	Yes: 0, No: 3	Yes: 0, No: 3	Yes: 0, No: 3	Yes: 3, No: 0	Yes: 0, No: 3	Yes: 1, No: 2	Yes: 0, No: 3	High: 0, Low: 0, Medium: 0, No: 3	Yes: 0, No: 3	Yes: 0, No: 3	Yes: 0, No: 3	Yes: 0, No: 3	Yes: 0, No: 3	Yes: 0, No: 3	Yes: 3, No: 0	High: 3, Low: 0, Medium: 0, No: 0	Yes: 0, No: 3	Yes: 0, No: 3	Yes: 0, No: 3	Yes: 2, No: 1	Yes: 0, No: 3	Yes: 2, No: 1	Yes: 1, No: 2	High: 0, Low: 1, Medium: 0, No: 2	Yes: 0, No: 3	Yes: 0, No: 3	Yes: 0, No: 3	Yes: 0, No: 3	Yes: 0, No: 3	Yes: 1, No: 2	Yes: 0, No: 3	High: 0, Low: 0, Medium: 0, No: 3	Yes: 0, No: 3
364	TB	Abnormal: 3, Unremarkable: 0	Yes: 2, No: 1	High: 0, Low: 1, Medium: 1, No: 1	Yes: 2, No: 1	Yes: 0, No: 3	Yes: 0, No: 3	Yes: 1, No: 2	Yes: 0, No: 3	Yes: 0, No: 3	Yes: 0, No: 3	Yes: 2, No: 1	Yes: 2, No: 1	Yes: 2, No: 1	Yes: 3, No: 0	High: 1, Low: 0, Medium: 2, No: 0	Yes: 0, No: 3	Yes: 0, No: 3	Yes: 0, No: 3	Yes: 3, No: 0	Yes: 1, No: 2	Yes: 2, No: 1	Yes: 3, No: 0	High: 2, Low: 1, Medium: 0, No: 0	Yes: 0, No: 3	Yes: 1, No: 2	Yes: 0, No: 3	Yes: 2, No: 1	Yes: 2, No: 1	Yes: 1, No: 2	Yes: 0, No: 3	High: 0, Low: 0, Medium: 0, No: 3	Yes: 0, No: 3	Yes: 0, No: 3	Yes: 0, No: 3	Yes: 0, No: 3	Yes: 0, No: 3	Yes: 0, No: 3	Yes: 2, No: 1	High: 0, Low: 2, Medium: 0, No: 1	Yes: 0, No: 3	Yes: 0, No: 3	Yes: 0, No: 3	Yes: 2, No: 1	Yes: 0, No: 3	Yes: 1, No: 2	Yes: 0, No: 3	High: 0, Low: 0, Medium: 0, No: 3	Yes: 0, No: 3
365	TB	Abnormal: 3, Unremarkable: 0	Yes: 3, No: 0	High: 1, Low: 1, Medium: 1, No: 0	Yes: 3, No: 0	Yes: 1, No: 2	Yes: 0, No: 3	Yes: 1, No: 2	Yes: 0, No: 3	Yes: 0, No: 3	Yes: 3, No: 0	Yes: 1, No: 2	Yes: 3, No: 0	Yes: 2, No: 1	Yes: 1, No: 2	High: 1, Low: 0, Medium: 0, No: 2	Yes: 0, No: 3	Yes: 0, No: 3	Yes: 1, No: 2	Yes: 0, No: 3	Yes: 0, No: 3	Yes: 0, No: 3	Yes: 2, No: 1	High: 0, Low: 0, Medium: 2, No: 1	Yes: 0, No: 3	Yes: 0, No: 3	Yes: 2, No: 1	Yes: 0, No: 3	Yes: 1, No: 2	Yes: 0, No: 3	Yes: 1, No: 2	High: 0, Low: 1, Medium: 0, No: 2	Yes: 0, No: 3	Yes: 0, No: 3	Yes: 1, No: 2	Yes: 0, No: 3	Yes: 0, No: 3	Yes: 0, No: 3	Yes: 0, No: 3	High: 0, Low: 0, Medium: 0, No: 3	Yes: 0, No: 3	Yes: 0, No: 3	Yes: 0, No: 3	Yes: 0, No: 3	Yes: 0, No: 3	Yes: 0, No: 3	Yes: 0, No: 3	High: 0, Low: 0, Medium: 0, No: 3	Yes: 0, No: 3
367	TB	Abnormal: 3, Unremarkable: 0	Yes: 1, No: 2	High: 0, Low: 1, Medium: 0, No: 2	Yes: 1, No: 2	Yes: 1, No: 2	Yes: 0, No: 3	Yes: 0, No: 3	Yes: 1, No: 2	Yes: 0, No: 3	Yes: 0, No: 3	Yes: 0, No: 3	Yes: 0, No: 3	Yes: 0, No: 3	Yes: 1, No: 2	High: 0, Low: 1, Medium: 0, No: 2	Yes: 1, No: 2	Yes: 0, No: 3	Yes: 0, No: 3	Yes: 0, No: 3	Yes: 0, No: 3	Yes: 0, No: 3	Yes: 0, No: 3	High: 0, Low: 0, Medium: 0, No: 3	Yes: 0, No: 3	Yes: 0, No: 3	Yes: 0, No: 3	Yes: 0, No: 3	Yes: 0, No: 3	Yes: 0, No: 3	Yes: 0, No: 3	High: 0, Low: 0, Medium: 0, No: 3	Yes: 0, No: 3	Yes: 0, No: 3	Yes: 0, No: 3	Yes: 0, No: 3	Yes: 0, No: 3	Yes: 0, No: 3	Yes: 2, No: 1	High: 0, Low: 0, Medium: 2, No: 1	Yes: 2, No: 1	Yes: 0, No: 3	Yes: 0, No: 3	Yes: 0, No: 3	Yes: 0, No: 3	Yes: 0, No: 3	Yes: 1, No: 2	High: 1, Low: 0, Medium: 0, No: 2	Yes: 1, No: 2
368	TB	Abnormal: 3, Unremarkable: 0	Yes: 3, No: 0	High: 0, Low: 1, Medium: 2, No: 0	Yes: 2, No: 1	Yes: 1, No: 2	Yes: 1, No: 2	Yes: 2, No: 1	Yes: 0, No: 3	Yes: 2, No: 1	Yes: 0, No: 3	Yes: 3, No: 0	Yes: 0, No: 3	Yes: 3, No: 0	Yes: 2, No: 1	High: 0, Low: 1, Medium: 1, No: 1	Yes: 0, No: 3	Yes: 0, No: 3	Yes: 0, No: 3	Yes: 0, No: 3	Yes: 0, No: 3	Yes: 2, No: 1	Yes: 1, No: 2	High: 0, Low: 0, Medium: 1, No: 2	Yes: 0, No: 3	Yes: 1, No: 2	Yes: 0, No: 3	Yes: 1, No: 2	Yes: 0, No: 3	Yes: 1, No: 2	Yes: 1, No: 2	High: 0, Low: 1, Medium: 0, No: 2	Yes: 0, No: 3	Yes: 0, No: 3	Yes: 0, No: 3	Yes: 1, No: 2	Yes: 0, No: 3	Yes: 1, No: 2	Yes: 3, No: 0	High: 0, Low: 1, Medium: 2, No: 0	Yes: 0, No: 3	Yes: 0, No: 3	Yes: 0, No: 3	Yes: 3, No: 0	Yes: 0, No: 3	Yes: 3, No: 0	Yes: 1, No: 2	High: 1, Low: 0, Medium: 0, No: 2	Yes: 0, No: 3
369	Non-TB	Abnormal: 1, Unremarkable: 2	Yes: 0, No: 3	High: 0, Low: 0, Medium: 0, No: 3	Yes: 0, No: 3	Yes: 0, No: 3	Yes: 0, No: 3	Yes: 0, No: 3	Yes: 0, No: 3	Yes: 0, No: 3	Yes: 0, No: 3	Yes: 0, No: 3	Yes: 0, No: 3	Yes: 0, No: 3	Yes: 0, No: 3	High: 0, Low: 0, Medium: 0, No: 3	Yes: 0, No: 3	Yes: 0, No: 3	Yes: 0, No: 3	Yes: 0, No: 3	Yes: 0, No: 3	Yes: 0, No: 3	Yes: 1, No: 2	High: 0, Low: 1, Medium: 0, No: 2	Yes: 0, No: 3	Yes: 0, No: 3	Yes: 0, No: 3	Yes: 0, No: 3	Yes: 0, No: 3	Yes: 1, No: 2	Yes: 0, No: 3	High: 0, Low: 0, Medium: 0, No: 3	Yes: 0, No: 3	Yes: 0, No: 3	Yes: 0, No: 3	Yes: 0, No: 3	Yes: 0, No: 3	Yes: 0, No: 3	Yes: 0, No: 3	High: 0, Low: 0, Medium: 0, No: 3	Yes: 0, No: 3	Yes: 0, No: 3	Yes: 0, No: 3	Yes: 0, No: 3	Yes: 0, No: 3	Yes: 0, No: 3	Yes: 1, No: 2	High: 0, Low: 0, Medium: 1, No: 2	Yes: 0, No: 3
370	TB	Abnormal: 3, Unremarkable: 0	Yes: 3, No: 0	High: 1, Low: 0, Medium: 2, No: 0	Yes: 3, No: 0	Yes: 2, No: 1	Yes: 0, No: 3	Yes: 1, No: 2	Yes: 1, No: 2	Yes: 0, No: 3	Yes: 3, No: 0	Yes: 2, No: 1	Yes: 1, No: 2	Yes: 3, No: 0	Yes: 3, No: 0	High: 0, Low: 0, Medium: 3, No: 0	Yes: 0, No: 3	Yes: 0, No: 3	Yes: 3, No: 0	Yes: 2, No: 1	Yes: 0, No: 3	Yes: 2, No: 1	Yes: 1, No: 2	High: 0, Low: 0, Medium: 1, No: 2	Yes: 0, No: 3	Yes: 0, No: 3	Yes: 1, No: 2	Yes: 1, No: 2	Yes: 1, No: 2	Yes: 1, No: 2	Yes: 3, No: 0	High: 2, Low: 0, Medium: 1, No: 0	Yes: 0, No: 3	Yes: 0, No: 3	Yes: 0, No: 3	Yes: 1, No: 2	Yes: 0, No: 3	Yes: 3, No: 0	Yes: 3, No: 0	High: 1, Low: 1, Medium: 1, No: 0	Yes: 0, No: 3	Yes: 0, No: 3	Yes: 0, No: 3	Yes: 1, No: 2	Yes: 0, No: 3	Yes: 2, No: 1	Yes: 1, No: 2	High: 1, Low: 0, Medium: 0, No: 2	Yes: 0, No: 3
371	TB	Abnormal: 3, Unremarkable: 0	Yes: 3, No: 0	High: 2, Low: 0, Medium: 1, No: 0	Yes: 3, No: 0	Yes: 1, No: 2	Yes: 0, No: 3	Yes: 2, No: 1	Yes: 1, No: 2	Yes: 0, No: 3	Yes: 2, No: 1	Yes: 2, No: 1	Yes: 3, No: 0	Yes: 3, No: 0	Yes: 3, No: 0	High: 0, Low: 1, Medium: 2, No: 0	Yes: 1, No: 2	Yes: 0, No: 3	Yes: 3, No: 0	Yes: 1, No: 2	Yes: 2, No: 1	Yes: 2, No: 1	Yes: 0, No: 3	High: 0, Low: 0, Medium: 0, No: 3	Yes: 0, No: 3	Yes: 0, No: 3	Yes: 0, No: 3	Yes: 0, No: 3	Yes: 0, No: 3	Yes: 0, No: 3	Yes: 3, No: 0	High: 2, Low: 0, Medium: 1, No: 0	Yes: 0, No: 3	Yes: 0, No: 3	Yes: 3, No: 0	Yes: 1, No: 2	Yes: 3, No: 0	Yes: 1, No: 2	Yes: 2, No: 1	High: 0, Low: 1, Medium: 1, No: 1	Yes: 0, No: 3	Yes: 0, No: 3	Yes: 2, No: 1	Yes: 0, No: 3	Yes: 2, No: 1	Yes: 2, No: 1	Yes: 1, No: 2	High: 1, Low: 0, Medium: 0, No: 2	Yes: 0, No: 3
372	Non-TB	Abnormal: 0, Unremarkable: 3	Yes: 0, No: 3	High: 0, Low: 0, Medium: 0, No: 3	Yes: 0, No: 3	Yes: 0, No: 3	Yes: 0, No: 3	Yes: 0, No: 3	Yes: 0, No: 3	Yes: 0, No: 3	Yes: 0, No: 3	Yes: 0, No: 3	Yes: 0, No: 3	Yes: 0, No: 3	Yes: 0, No: 3	High: 0, Low: 0, Medium: 0, No: 3	Yes: 0, No: 3	Yes: 0, No: 3	Yes: 0, No: 3	Yes: 0, No: 3	Yes: 0, No: 3	Yes: 0, No: 3	Yes: 0, No: 3	High: 0, Low: 0, Medium: 0, No: 3	Yes: 0, No: 3	Yes: 0, No: 3	Yes: 0, No: 3	Yes: 0, No: 3	Yes: 0, No: 3	Yes: 0, No: 3	Yes: 0, No: 3	High: 0, Low: 0, Medium: 0, No: 3	Yes: 0, No: 3	Yes: 0, No: 3	Yes: 0, No: 3	Yes: 0, No: 3	Yes: 0, No: 3	Yes: 0, No: 3	Yes: 0, No: 3	High: 0, Low: 0, Medium: 0, No: 3	Yes: 0, No: 3	Yes: 0, No: 3	Yes: 0, No: 3	Yes: 0, No: 3	Yes: 0, No: 3	Yes: 0, No: 3	Yes: 0, No: 3	High: 0, Low: 0, Medium: 0, No: 3	Yes: 0, No: 3
373	TB	Abnormal: 3, Unremarkable: 0	Yes: 2, No: 1	High: 0, Low: 1, Medium: 1, No: 1	Yes: 2, No: 1	Yes: 1, No: 2	Yes: 0, No: 3	Yes: 1, No: 2	Yes: 1, No: 2	Yes: 0, No: 3	Yes: 2, No: 1	Yes: 0, No: 3	Yes: 2, No: 1	Yes: 0, No: 3	Yes: 3, No: 0	High: 0, Low: 0, Medium: 3, No: 0	Yes: 1, No: 2	Yes: 0, No: 3	Yes: 2, No: 1	Yes: 0, No: 3	Yes: 3, No: 0	Yes: 0, No: 3	Yes: 1, No: 2	High: 0, Low: 0, Medium: 1, No: 2	Yes: 0, No: 3	Yes: 0, No: 3	Yes: 1, No: 2	Yes: 0, No: 3	Yes: 1, No: 2	Yes: 0, No: 3	Yes: 2, No: 1	High: 0, Low: 1, Medium: 1, No: 1	Yes: 0, No: 3	Yes: 0, No: 3	Yes: 0, No: 3	Yes: 0, No: 3	Yes: 2, No: 1	Yes: 0, No: 3	Yes: 0, No: 3	High: 0, Low: 0, Medium: 0, No: 3	Yes: 0, No: 3	Yes: 0, No: 3	Yes: 0, No: 3	Yes: 0, No: 3	Yes: 0, No: 3	Yes: 0, No: 3	Yes: 0, No: 3	High: 0, Low: 0, Medium: 0, No: 3	Yes: 0, No: 3
374	TB	Abnormal: 3, Unremarkable: 0	Yes: 3, No: 0	High: 1, Low: 1, Medium: 1, No: 0	Yes: 3, No: 0	Yes: 0, No: 3	Yes: 0, No: 3	Yes: 3, No: 0	Yes: 1, No: 2	Yes: 0, No: 3	Yes: 2, No: 1	Yes: 3, No: 0	Yes: 1, No: 2	Yes: 1, No: 2	Yes: 3, No: 0	High: 0, Low: 0, Medium: 3, No: 0	Yes: 0, No: 3	Yes: 0, No: 3	Yes: 0, No: 3	Yes: 3, No: 0	Yes: 0, No: 3	Yes: 0, No: 3	Yes: 2, No: 1	High: 1, Low: 1, Medium: 0, No: 1	Yes: 0, No: 3	Yes: 0, No: 3	Yes: 1, No: 2	Yes: 2, No: 1	Yes: 0, No: 3	Yes: 0, No: 3	Yes: 1, No: 2	High: 0, Low: 0, Medium: 1, No: 2	Yes: 0, No: 3	Yes: 0, No: 3	Yes: 0, No: 3	Yes: 1, No: 2	Yes: 0, No: 3	Yes: 0, No: 3	Yes: 2, No: 1	High: 0, Low: 2, Medium: 0, No: 1	Yes: 0, No: 3	Yes: 0, No: 3	Yes: 0, No: 3	Yes: 2, No: 1	Yes: 2, No: 1	Yes: 2, No: 1	Yes: 1, No: 2	High: 0, Low: 0, Medium: 1, No: 2	Yes: 0, No: 3
375	TB	Abnormal: 3, Unremarkable: 0	Yes: 3, No: 0	High: 0, Low: 0, Medium: 3, No: 0	Yes: 1, No: 2	Yes: 2, No: 1	Yes: 1, No: 2	Yes: 1, No: 2	Yes: 3, No: 0	Yes: 3, No: 0	Yes: 3, No: 0	Yes: 2, No: 1	Yes: 2, No: 1	Yes: 2, No: 1	Yes: 2, No: 1	High: 0, Low: 1, Medium: 1, No: 1	Yes: 2, No: 1	Yes: 1, No: 2	Yes: 0, No: 3	Yes: 0, No: 3	Yes: 0, No: 3	Yes: 0, No: 3	Yes: 0, No: 3	High: 0, Low: 0, Medium: 0, No: 3	Yes: 0, No: 3	Yes: 0, No: 3	Yes: 0, No: 3	Yes: 0, No: 3	Yes: 0, No: 3	Yes: 0, No: 3	Yes: 3, No: 0	High: 3, Low: 0, Medium: 0, No: 0	Yes: 0, No: 3	Yes: 0, No: 3	Yes: 0, No: 3	Yes: 2, No: 1	Yes: 0, No: 3	Yes: 1, No: 2	Yes: 0, No: 3	High: 0, Low: 0, Medium: 0, No: 3	Yes: 0, No: 3	Yes: 0, No: 3	Yes: 0, No: 3	Yes: 0, No: 3	Yes: 0, No: 3	Yes: 0, No: 3	Yes: 0, No: 3	High: 0, Low: 0, Medium: 0, No: 3	Yes: 0, No: 3
376	TB	Abnormal: 3, Unremarkable: 0	Yes: 3, No: 0	High: 3, Low: 0, Medium: 0, No: 0	Yes: 2, No: 1	Yes: 2, No: 1	Yes: 1, No: 2	Yes: 1, No: 2	Yes: 3, No: 0	Yes: 0, No: 3	Yes: 3, No: 0	Yes: 3, No: 0	Yes: 3, No: 0	Yes: 3, No: 0	Yes: 3, No: 0	High: 3, Low: 0, Medium: 0, No: 0	Yes: 2, No: 1	Yes: 0, No: 3	Yes: 3, No: 0	Yes: 2, No: 1	Yes: 2, No: 1	Yes: 0, No: 3	Yes: 0, No: 3	High: 0, Low: 0, Medium: 0, No: 3	Yes: 0, No: 3	Yes: 0, No: 3	Yes: 0, No: 3	Yes: 0, No: 3	Yes: 0, No: 3	Yes: 0, No: 3	Yes: 3, No: 0	High: 1, Low: 1, Medium: 1, No: 0	Yes: 0, No: 3	Yes: 0, No: 3	Yes: 3, No: 0	Yes: 3, No: 0	Yes: 3, No: 0	Yes: 0, No: 3	Yes: 2, No: 1	High: 1, Low: 0, Medium: 1, No: 1	Yes: 0, No: 3	Yes: 0, No: 3	Yes: 2, No: 1	Yes: 2, No: 1	Yes: 2, No: 1	Yes: 2, No: 1	Yes: 0, No: 3	High: 0, Low: 0, Medium: 0, No: 3	Yes: 0, No: 3
377	TB	Abnormal: 3, Unremarkable: 0	Yes: 3, No: 0	High: 2, Low: 0, Medium: 1, No: 0	Yes: 3, No: 0	Yes: 1, No: 2	Yes: 0, No: 3	Yes: 2, No: 1	Yes: 0, No: 3	Yes: 3, No: 0	Yes: 3, No: 0	Yes: 3, No: 0	Yes: 3, No: 0	Yes: 3, No: 0	Yes: 3, No: 0	High: 0, Low: 0, Medium: 3, No: 0	Yes: 0, No: 3	Yes: 3, No: 0	Yes: 0, No: 3	Yes: 1, No: 2	Yes: 1, No: 2	Yes: 1, No: 2	Yes: 0, No: 3	High: 0, Low: 0, Medium: 0, No: 3	Yes: 0, No: 3	Yes: 0, No: 3	Yes: 0, No: 3	Yes: 0, No: 3	Yes: 0, No: 3	Yes: 0, No: 3	Yes: 3, No: 0	High: 3, Low: 0, Medium: 0, No: 0	Yes: 0, No: 3	Yes: 1, No: 2	Yes: 0, No: 3	Yes: 2, No: 1	Yes: 0, No: 3	Yes: 0, No: 3	Yes: 3, No: 0	High: 0, Low: 1, Medium: 2, No: 0	Yes: 0, No: 3	Yes: 1, No: 2	Yes: 2, No: 1	Yes: 3, No: 0	Yes: 3, No: 0	Yes: 3, No: 0	Yes: 1, No: 2	High: 1, Low: 0, Medium: 0, No: 2	Yes: 0, No: 3
378	Non-TB	Abnormal: 2, Unremarkable: 1	Yes: 0, No: 3	High: 0, Low: 0, Medium: 0, No: 3	Yes: 0, No: 3	Yes: 0, No: 3	Yes: 0, No: 3	Yes: 0, No: 3	Yes: 0, No: 3	Yes: 0, No: 3	Yes: 0, No: 3	Yes: 0, No: 3	Yes: 0, No: 3	Yes: 0, No: 3	Yes: 1, No: 2	High: 0, Low: 1, Medium: 0, No: 2	Yes: 0, No: 3	Yes: 0, No: 3	Yes: 0, No: 3	Yes: 0, No: 3	Yes: 0, No: 3	Yes: 1, No: 2	Yes: 0, No: 3	High: 0, Low: 0, Medium: 0, No: 3	Yes: 0, No: 3	Yes: 0, No: 3	Yes: 0, No: 3	Yes: 0, No: 3	Yes: 0, No: 3	Yes: 0, No: 3	Yes: 0, No: 3	High: 0, Low: 0, Medium: 0, No: 3	Yes: 0, No: 3	Yes: 0, No: 3	Yes: 0, No: 3	Yes: 0, No: 3	Yes: 0, No: 3	Yes: 0, No: 3	Yes: 2, No: 1	High: 0, Low: 2, Medium: 0, No: 1	Yes: 0, No: 3	Yes: 0, No: 3	Yes: 0, No: 3	Yes: 0, No: 3	Yes: 0, No: 3	Yes: 2, No: 1	Yes: 0, No: 3	High: 0, Low: 0, Medium: 0, No: 3	Yes: 0, No: 3
379	TB	Abnormal: 3, Unremarkable: 0	Yes: 3, No: 0	High: 3, Low: 0, Medium: 0, No: 0	Yes: 3, No: 0	Yes: 1, No: 2	Yes: 0, No: 3	Yes: 1, No: 2	Yes: 3, No: 0	Yes: 3, No: 0	Yes: 3, No: 0	Yes: 3, No: 0	Yes: 3, No: 0	Yes: 3, No: 0	Yes: 3, No: 0	High: 1, Low: 0, Medium: 2, No: 0	Yes: 2, No: 1	Yes: 3, No: 0	Yes: 2, No: 1	Yes: 3, No: 0	Yes: 0, No: 3	Yes: 3, No: 0	Yes: 2, No: 1	High: 0, Low: 0, Medium: 2, No: 1	Yes: 1, No: 2	Yes: 1, No: 2	Yes: 2, No: 1	Yes: 1, No: 2	Yes: 0, No: 3	Yes: 0, No: 3	Yes: 2, No: 1	High: 0, Low: 2, Medium: 0, No: 1	Yes: 0, No: 3	Yes: 1, No: 2	Yes: 0, No: 3	Yes: 2, No: 1	Yes: 1, No: 2	Yes: 2, No: 1	Yes: 0, No: 3	High: 0, Low: 0, Medium: 0, No: 3	Yes: 0, No: 3	Yes: 0, No: 3	Yes: 0, No: 3	Yes: 0, No: 3	Yes: 0, No: 3	Yes: 0, No: 3	Yes: 0, No: 3	High: 0, Low: 0, Medium: 0, No: 3	Yes: 0, No: 3
380	TB	Abnormal: 3, Unremarkable: 0	Yes: 3, No: 0	High: 3, Low: 0, Medium: 0, No: 0	Yes: 3, No: 0	Yes: 1, No: 2	Yes: 0, No: 3	Yes: 2, No: 1	Yes: 3, No: 0	Yes: 1, No: 2	Yes: 3, No: 0	Yes: 3, No: 0	Yes: 1, No: 2	Yes: 3, No: 0	Yes: 2, No: 1	High: 0, Low: 0, Medium: 2, No: 1	Yes: 1, No: 2	Yes: 0, No: 3	Yes: 0, No: 3	Yes: 1, No: 2	Yes: 0, No: 3	Yes: 2, No: 1	Yes: 0, No: 3	High: 0, Low: 0, Medium: 0, No: 3	Yes: 0, No: 3	Yes: 0, No: 3	Yes: 0, No: 3	Yes: 0, No: 3	Yes: 0, No: 3	Yes: 0, No: 3	Yes: 2, No: 1	High: 1, Low: 1, Medium: 0, No: 1	Yes: 1, No: 2	Yes: 0, No: 3	Yes: 1, No: 2	Yes: 0, No: 3	Yes: 0, No: 3	Yes: 2, No: 1	Yes: 2, No: 1	High: 2, Low: 0, Medium: 0, No: 1	Yes: 1, No: 2	Yes: 0, No: 3	Yes: 1, No: 2	Yes: 1, No: 2	Yes: 1, No: 2	Yes: 2, No: 1	Yes: 0, No: 3	High: 0, Low: 0, Medium: 0, No: 3	Yes: 0, No: 3
381	TB	Abnormal: 3, Unremarkable: 0	Yes: 3, No: 0	High: 1, Low: 0, Medium: 2, No: 0	Yes: 3, No: 0	Yes: 2, No: 1	Yes: 0, No: 3	Yes: 1, No: 2	Yes: 2, No: 1	Yes: 0, No: 3	Yes: 3, No: 0	Yes: 3, No: 0	Yes: 2, No: 1	Yes: 3, No: 0	Yes: 3, No: 0	High: 3, Low: 0, Medium: 0, No: 0	Yes: 0, No: 3	Yes: 0, No: 3	Yes: 3, No: 0	Yes: 1, No: 2	Yes: 3, No: 0	Yes: 1, No: 2	Yes: 0, No: 3	High: 0, Low: 0, Medium: 0, No: 3	Yes: 0, No: 3	Yes: 0, No: 3	Yes: 0, No: 3	Yes: 0, No: 3	Yes: 0, No: 3	Yes: 0, No: 3	Yes: 3, No: 0	High: 1, Low: 0, Medium: 2, No: 0	Yes: 0, No: 3	Yes: 0, No: 3	Yes: 3, No: 0	Yes: 1, No: 2	Yes: 1, No: 2	Yes: 0, No: 3	Yes: 2, No: 1	High: 0, Low: 1, Medium: 1, No: 1	Yes: 0, No: 3	Yes: 0, No: 3	Yes: 2, No: 1	Yes: 1, No: 2	Yes: 2, No: 1	Yes: 0, No: 3	Yes: 1, No: 2	High: 0, Low: 0, Medium: 1, No: 2	Yes: 0, No: 3
382	TB	Abnormal: 3, Unremarkable: 0	Yes: 3, No: 0	High: 3, Low: 0, Medium: 0, No: 0	Yes: 3, No: 0	Yes: 3, No: 0	Yes: 0, No: 3	Yes: 0, No: 3	Yes: 2, No: 1	Yes: 3, No: 0	Yes: 3, No: 0	Yes: 3, No: 0	Yes: 3, No: 0	Yes: 2, No: 1	Yes: 3, No: 0	High: 2, Low: 0, Medium: 1, No: 0	Yes: 3, No: 0	Yes: 2, No: 1	Yes: 3, No: 0	Yes: 3, No: 0	Yes: 3, No: 0	Yes: 3, No: 0	Yes: 3, No: 0	High: 0, Low: 0, Medium: 3, No: 0	Yes: 3, No: 0	Yes: 1, No: 2	Yes: 1, No: 2	Yes: 2, No: 1	Yes: 1, No: 2	Yes: 2, No: 1	Yes: 0, No: 3	High: 0, Low: 0, Medium: 0, No: 3	Yes: 0, No: 3	Yes: 0, No: 3	Yes: 0, No: 3	Yes: 0, No: 3	Yes: 0, No: 3	Yes: 0, No: 3	Yes: 3, No: 0	High: 1, Low: 0, Medium: 2, No: 0	Yes: 1, No: 2	Yes: 0, No: 3	Yes: 3, No: 0	Yes: 0, No: 3	Yes: 2, No: 1	Yes: 2, No: 1	Yes: 1, No: 2	High: 1, Low: 0, Medium: 0, No: 2	Yes: 0, No: 3
383	TB	Abnormal: 3, Unremarkable: 0	Yes: 2, No: 1	High: 0, Low: 2, Medium: 0, No: 1	Yes: 0, No: 3	Yes: 1, No: 2	Yes: 2, No: 1	Yes: 1, No: 2	Yes: 0, No: 3	Yes: 0, No: 3	Yes: 0, No: 3	Yes: 2, No: 1	Yes: 0, No: 3	Yes: 0, No: 3	Yes: 3, No: 0	High: 0, Low: 1, Medium: 2, No: 0	Yes: 1, No: 2	Yes: 0, No: 3	Yes: 0, No: 3	Yes: 3, No: 0	Yes: 0, No: 3	Yes: 0, No: 3	Yes: 0, No: 3	High: 0, Low: 0, Medium: 0, No: 3	Yes: 0, No: 3	Yes: 0, No: 3	Yes: 0, No: 3	Yes: 0, No: 3	Yes: 0, No: 3	Yes: 0, No: 3	Yes: 0, No: 3	High: 0, Low: 0, Medium: 0, No: 3	Yes: 0, No: 3	Yes: 0, No: 3	Yes: 0, No: 3	Yes: 0, No: 3	Yes: 0, No: 3	Yes: 0, No: 3	Yes: 0, No: 3	High: 0, Low: 0, Medium: 0, No: 3	Yes: 0, No: 3	Yes: 0, No: 3	Yes: 0, No: 3	Yes: 0, No: 3	Yes: 0, No: 3	Yes: 0, No: 3	Yes: 1, No: 2	High: 1, Low: 0, Medium: 0, No: 2	Yes: 0, No: 3
384	TB	Abnormal: 3, Unremarkable: 0	Yes: 3, No: 0	High: 3, Low: 0, Medium: 0, No: 0	Yes: 3, No: 0	Yes: 0, No: 3	Yes: 0, No: 3	Yes: 3, No: 0	Yes: 2, No: 1	Yes: 3, No: 0	Yes: 3, No: 0	Yes: 3, No: 0	Yes: 3, No: 0	Yes: 3, No: 0	Yes: 1, No: 2	High: 0, Low: 0, Medium: 1, No: 2	Yes: 0, No: 3	Yes: 0, No: 3	Yes: 0, No: 3	Yes: 1, No: 2	Yes: 0, No: 3	Yes: 0, No: 3	Yes: 0, No: 3	High: 0, Low: 0, Medium: 0, No: 3	Yes: 0, No: 3	Yes: 0, No: 3	Yes: 0, No: 3	Yes: 0, No: 3	Yes: 0, No: 3	Yes: 0, No: 3	Yes: 3, No: 0	High: 2, Low: 0, Medium: 1, No: 0	Yes: 0, No: 3	Yes: 0, No: 3	Yes: 2, No: 1	Yes: 1, No: 2	Yes: 3, No: 0	Yes: 1, No: 2	Yes: 3, No: 0	High: 0, Low: 2, Medium: 1, No: 0	Yes: 1, No: 2	Yes: 0, No: 3	Yes: 2, No: 1	Yes: 3, No: 0	Yes: 2, No: 1	Yes: 1, No: 2	Yes: 2, No: 1	High: 1, Low: 0, Medium: 1, No: 1	Yes: 0, No: 3
385	TB	Abnormal: 3, Unremarkable: 0	Yes: 2, No: 1	High: 0, Low: 1, Medium: 1, No: 1	Yes: 0, No: 3	Yes: 2, No: 1	Yes: 2, No: 1	Yes: 0, No: 3	Yes: 2, No: 1	Yes: 1, No: 2	Yes: 2, No: 1	Yes: 0, No: 3	Yes: 0, No: 3	Yes: 0, No: 3	Yes: 3, No: 0	High: 3, Low: 0, Medium: 0, No: 0	Yes: 0, No: 3	Yes: 0, No: 3	Yes: 3, No: 0	Yes: 0, No: 3	Yes: 3, No: 0	Yes: 0, No: 3	Yes: 1, No: 2	High: 0, Low: 1, Medium: 0, No: 2	Yes: 0, No: 3	Yes: 0, No: 3	Yes: 1, No: 2	Yes: 0, No: 3	Yes: 1, No: 2	Yes: 0, No: 3	Yes: 1, No: 2	High: 0, Low: 1, Medium: 0, No: 2	Yes: 0, No: 3	Yes: 0, No: 3	Yes: 0, No: 3	Yes: 0, No: 3	Yes: 1, No: 2	Yes: 0, No: 3	Yes: 0, No: 3	High: 0, Low: 0, Medium: 0, No: 3	Yes: 0, No: 3	Yes: 0, No: 3	Yes: 0, No: 3	Yes: 0, No: 3	Yes: 0, No: 3	Yes: 0, No: 3	Yes: 0, No: 3	High: 0, Low: 0, Medium: 0, No: 3	Yes: 0, No: 3
386	TB	Abnormal: 3, Unremarkable: 0	Yes: 1, No: 2	High: 0, Low: 1, Medium: 0, No: 2	Yes: 0, No: 3	Yes: 1, No: 2	Yes: 1, No: 2	Yes: 0, No: 3	Yes: 0, No: 3	Yes: 1, No: 2	Yes: 0, No: 3	Yes: 1, No: 2	Yes: 0, No: 3	Yes: 0, No: 3	Yes: 3, No: 0	High: 3, Low: 0, Medium: 0, No: 0	Yes: 0, No: 3	Yes: 0, No: 3	Yes: 0, No: 3	Yes: 0, No: 3	Yes: 0, No: 3	Yes: 3, No: 0	Yes: 0, No: 3	High: 0, Low: 0, Medium: 0, No: 3	Yes: 0, No: 3	Yes: 0, No: 3	Yes: 0, No: 3	Yes: 0, No: 3	Yes: 0, No: 3	Yes: 0, No: 3	Yes: 3, No: 0	High: 2, Low: 0, Medium: 1, No: 0	Yes: 0, No: 3	Yes: 0, No: 3	Yes: 0, No: 3	Yes: 0, No: 3	Yes: 0, No: 3	Yes: 3, No: 0	Yes: 1, No: 2	High: 0, Low: 0, Medium: 1, No: 2	Yes: 0, No: 3	Yes: 0, No: 3	Yes: 0, No: 3	Yes: 0, No: 3	Yes: 0, No: 3	Yes: 1, No: 2	Yes: 0, No: 3	High: 0, Low: 0, Medium: 0, No: 3	Yes: 0, No: 3
387	TB	Abnormal: 3, Unremarkable: 0	Yes: 0, No: 3	High: 0, Low: 0, Medium: 0, No: 3	Yes: 0, No: 3	Yes: 0, No: 3	Yes: 0, No: 3	Yes: 0, No: 3	Yes: 0, No: 3	Yes: 0, No: 3	Yes: 0, No: 3	Yes: 0, No: 3	Yes: 0, No: 3	Yes: 0, No: 3	Yes: 3, No: 0	High: 3, Low: 0, Medium: 0, No: 0	Yes: 0, No: 3	Yes: 0, No: 3	Yes: 0, No: 3	Yes: 3, No: 0	Yes: 0, No: 3	Yes: 2, No: 1	Yes: 3, No: 0	High: 0, Low: 0, Medium: 3, No: 0	Yes: 0, No: 3	Yes: 0, No: 3	Yes: 0, No: 3	Yes: 3, No: 0	Yes: 0, No: 3	Yes: 0, No: 3	Yes: 3, No: 0	High: 3, Low: 0, Medium: 0, No: 0	Yes: 0, No: 3	Yes: 0, No: 3	Yes: 0, No: 3	Yes: 3, No: 0	Yes: 0, No: 3	Yes: 0, No: 3	Yes: 1, No: 2	High: 0, Low: 1, Medium: 0, No: 2	Yes: 0, No: 3	Yes: 0, No: 3	Yes: 0, No: 3	Yes: 1, No: 2	Yes: 0, No: 3	Yes: 0, No: 3	Yes: 1, No: 2	High: 1, Low: 0, Medium: 0, No: 2	Yes: 0, No: 3
388	Non-TB	Abnormal: 0, Unremarkable: 3	Yes: 0, No: 3	High: 0, Low: 0, Medium: 0, No: 3	Yes: 0, No: 3	Yes: 0, No: 3	Yes: 0, No: 3	Yes: 0, No: 3	Yes: 0, No: 3	Yes: 0, No: 3	Yes: 0, No: 3	Yes: 0, No: 3	Yes: 0, No: 3	Yes: 0, No: 3	Yes: 0, No: 3	High: 0, Low: 0, Medium: 0, No: 3	Yes: 0, No: 3	Yes: 0, No: 3	Yes: 0, No: 3	Yes: 0, No: 3	Yes: 0, No: 3	Yes: 0, No: 3	Yes: 0, No: 3	High: 0, Low: 0, Medium: 0, No: 3	Yes: 0, No: 3	Yes: 0, No: 3	Yes: 0, No: 3	Yes: 0, No: 3	Yes: 0, No: 3	Yes: 0, No: 3	Yes: 0, No: 3	High: 0, Low: 0, Medium: 0, No: 3	Yes: 0, No: 3	Yes: 0, No: 3	Yes: 0, No: 3	Yes: 0, No: 3	Yes: 0, No: 3	Yes: 0, No: 3	Yes: 0, No: 3	High: 0, Low: 0, Medium: 0, No: 3	Yes: 0, No: 3	Yes: 0, No: 3	Yes: 0, No: 3	Yes: 0, No: 3	Yes: 0, No: 3	Yes: 0, No: 3	Yes: 0, No: 3	High: 0, Low: 0, Medium: 0, No: 3	Yes: 0, No: 3
389	Non-TB	Abnormal: 3, Unremarkable: 0	Yes: 1, No: 2	High: 0, Low: 1, Medium: 0, No: 2	Yes: 0, No: 3	Yes: 1, No: 2	Yes: 1, No: 2	Yes: 0, No: 3	Yes: 0, No: 3	Yes: 0, No: 3	Yes: 0, No: 3	Yes: 0, No: 3	Yes: 0, No: 3	Yes: 1, No: 2	Yes: 0, No: 3	High: 0, Low: 0, Medium: 0, No: 3	Yes: 0, No: 3	Yes: 0, No: 3	Yes: 0, No: 3	Yes: 0, No: 3	Yes: 0, No: 3	Yes: 0, No: 3	Yes: 0, No: 3	High: 0, Low: 0, Medium: 0, No: 3	Yes: 0, No: 3	Yes: 0, No: 3	Yes: 0, No: 3	Yes: 0, No: 3	Yes: 0, No: 3	Yes: 0, No: 3	Yes: 0, No: 3	High: 0, Low: 0, Medium: 0, No: 3	Yes: 0, No: 3	Yes: 0, No: 3	Yes: 0, No: 3	Yes: 0, No: 3	Yes: 0, No: 3	Yes: 0, No: 3	Yes: 3, No: 0	High: 0, Low: 3, Medium: 0, No: 0	Yes: 0, No: 3	Yes: 0, No: 3	Yes: 0, No: 3	Yes: 0, No: 3	Yes: 0, No: 3	Yes: 3, No: 0	Yes: 0, No: 3	High: 0, Low: 0, Medium: 0, No: 3	Yes: 0, No: 3
390	TB	Abnormal: 3, Unremarkable: 0	Yes: 3, No: 0	High: 3, Low: 0, Medium: 0, No: 0	Yes: 3, No: 0	Yes: 2, No: 1	Yes: 1, No: 2	Yes: 0, No: 3	Yes: 3, No: 0	Yes: 3, No: 0	Yes: 3, No: 0	Yes: 3, No: 0	Yes: 3, No: 0	Yes: 2, No: 1	Yes: 3, No: 0	High: 1, Low: 0, Medium: 2, No: 0	Yes: 0, No: 3	Yes: 3, No: 0	Yes: 1, No: 2	Yes: 2, No: 1	Yes: 1, No: 2	Yes: 0, No: 3	Yes: 0, No: 3	High: 0, Low: 0, Medium: 0, No: 3	Yes: 0, No: 3	Yes: 0, No: 3	Yes: 0, No: 3	Yes: 0, No: 3	Yes: 0, No: 3	Yes: 0, No: 3	Yes: 3, No: 0	High: 3, Low: 0, Medium: 0, No: 0	Yes: 0, No: 3	Yes: 0, No: 3	Yes: 0, No: 3	Yes: 3, No: 0	Yes: 1, No: 2	Yes: 2, No: 1	Yes: 3, No: 0	High: 0, Low: 0, Medium: 3, No: 0	Yes: 0, No: 3	Yes: 2, No: 1	Yes: 0, No: 3	Yes: 3, No: 0	Yes: 1, No: 2	Yes: 3, No: 0	Yes: 0, No: 3	High: 0, Low: 0, Medium: 0, No: 3	Yes: 0, No: 3
391	Non-TB	Abnormal: 1, Unremarkable: 2	Yes: 1, No: 2	High: 0, Low: 1, Medium: 0, No: 2	Yes: 0, No: 3	Yes: 0, No: 3	Yes: 1, No: 2	Yes: 1, No: 2	Yes: 1, No: 2	Yes: 1, No: 2	Yes: 0, No: 3	Yes: 0, No: 3	Yes: 0, No: 3	Yes: 0, No: 3	Yes: 0, No: 3	High: 0, Low: 0, Medium: 0, No: 3	Yes: 0, No: 3	Yes: 0, No: 3	Yes: 0, No: 3	Yes: 0, No: 3	Yes: 0, No: 3	Yes: 0, No: 3	Yes: 0, No: 3	High: 0, Low: 0, Medium: 0, No: 3	Yes: 0, No: 3	Yes: 0, No: 3	Yes: 0, No: 3	Yes: 0, No: 3	Yes: 0, No: 3	Yes: 0, No: 3	Yes: 0, No: 3	High: 0, Low: 0, Medium: 0, No: 3	Yes: 0, No: 3	Yes: 0, No: 3	Yes: 0, No: 3	Yes: 0, No: 3	Yes: 0, No: 3	Yes: 0, No: 3	Yes: 0, No: 3	High: 0, Low: 0, Medium: 0, No: 3	Yes: 0, No: 3	Yes: 0, No: 3	Yes: 0, No: 3	Yes: 0, No: 3	Yes: 0, No: 3	Yes: 0, No: 3	Yes: 0, No: 3	High: 0, Low: 0, Medium: 0, No: 3	Yes: 0, No: 3
392	Non-TB	Abnormal: 0, Unremarkable: 3	Yes: 0, No: 3	High: 0, Low: 0, Medium: 0, No: 3	Yes: 0, No: 3	Yes: 0, No: 3	Yes: 0, No: 3	Yes: 0, No: 3	Yes: 0, No: 3	Yes: 0, No: 3	Yes: 0, No: 3	Yes: 0, No: 3	Yes: 0, No: 3	Yes: 0, No: 3	Yes: 0, No: 3	High: 0, Low: 0, Medium: 0, No: 3	Yes: 0, No: 3	Yes: 0, No: 3	Yes: 0, No: 3	Yes: 0, No: 3	Yes: 0, No: 3	Yes: 0, No: 3	Yes: 0, No: 3	High: 0, Low: 0, Medium: 0, No: 3	Yes: 0, No: 3	Yes: 0, No: 3	Yes: 0, No: 3	Yes: 0, No: 3	Yes: 0, No: 3	Yes: 0, No: 3	Yes: 0, No: 3	High: 0, Low: 0, Medium: 0, No: 3	Yes: 0, No: 3	Yes: 0, No: 3	Yes: 0, No: 3	Yes: 0, No: 3	Yes: 0, No: 3	Yes: 0, No: 3	Yes: 0, No: 3	High: 0, Low: 0, Medium: 0, No: 3	Yes: 0, No: 3	Yes: 0, No: 3	Yes: 0, No: 3	Yes: 0, No: 3	Yes: 0, No: 3	Yes: 0, No: 3	Yes: 0, No: 3	High: 0, Low: 0, Medium: 0, No: 3	Yes: 0, No: 3
393	TB	Abnormal: 3, Unremarkable: 0	Yes: 3, No: 0	High: 0, Low: 2, Medium: 1, No: 0	Yes: 2, No: 1	Yes: 2, No: 1	Yes: 1, No: 2	Yes: 1, No: 2	Yes: 0, No: 3	Yes: 0, No: 3	Yes: 3, No: 0	Yes: 2, No: 1	Yes: 2, No: 1	Yes: 1, No: 2	Yes: 3, No: 0	High: 2, Low: 0, Medium: 1, No: 0	Yes: 0, No: 3	Yes: 0, No: 3	Yes: 2, No: 1	Yes: 3, No: 0	Yes: 3, No: 0	Yes: 0, No: 3	Yes: 2, No: 1	High: 1, Low: 0, Medium: 1, No: 1	Yes: 0, No: 3	Yes: 0, No: 3	Yes: 2, No: 1	Yes: 1, No: 2	Yes: 1, No: 2	Yes: 1, No: 2	Yes: 3, No: 0	High: 1, Low: 1, Medium: 1, No: 0	Yes: 0, No: 3	Yes: 0, No: 3	Yes: 0, No: 3	Yes: 0, No: 3	Yes: 3, No: 0	Yes: 0, No: 3	Yes: 1, No: 2	High: 0, Low: 1, Medium: 0, No: 2	Yes: 0, No: 3	Yes: 0, No: 3	Yes: 0, No: 3	Yes: 0, No: 3	Yes: 1, No: 2	Yes: 0, No: 3	Yes: 2, No: 1	High: 1, Low: 0, Medium: 1, No: 1	Yes: 0, No: 3
394	Non-TB	Abnormal: 0, Unremarkable: 3	Yes: 0, No: 3	High: 0, Low: 0, Medium: 0, No: 3	Yes: 0, No: 3	Yes: 0, No: 3	Yes: 0, No: 3	Yes: 0, No: 3	Yes: 0, No: 3	Yes: 0, No: 3	Yes: 0, No: 3	Yes: 0, No: 3	Yes: 0, No: 3	Yes: 0, No: 3	Yes: 0, No: 3	High: 0, Low: 0, Medium: 0, No: 3	Yes: 0, No: 3	Yes: 0, No: 3	Yes: 0, No: 3	Yes: 0, No: 3	Yes: 0, No: 3	Yes: 0, No: 3	Yes: 0, No: 3	High: 0, Low: 0, Medium: 0, No: 3	Yes: 0, No: 3	Yes: 0, No: 3	Yes: 0, No: 3	Yes: 0, No: 3	Yes: 0, No: 3	Yes: 0, No: 3	Yes: 0, No: 3	High: 0, Low: 0, Medium: 0, No: 3	Yes: 0, No: 3	Yes: 0, No: 3	Yes: 0, No: 3	Yes: 0, No: 3	Yes: 0, No: 3	Yes: 0, No: 3	Yes: 0, No: 3	High: 0, Low: 0, Medium: 0, No: 3	Yes: 0, No: 3	Yes: 0, No: 3	Yes: 0, No: 3	Yes: 0, No: 3	Yes: 0, No: 3	Yes: 0, No: 3	Yes: 0, No: 3	High: 0, Low: 0, Medium: 0, No: 3	Yes: 0, No: 3
395	TB	Abnormal: 2, Unremarkable: 1	Yes: 2, No: 1	High: 0, Low: 1, Medium: 1, No: 1	Yes: 0, No: 3	Yes: 0, No: 3	Yes: 2, No: 1	Yes: 2, No: 1	Yes: 0, No: 3	Yes: 0, No: 3	Yes: 0, No: 3	Yes: 1, No: 2	Yes: 0, No: 3	Yes: 2, No: 1	Yes: 0, No: 3	High: 0, Low: 0, Medium: 0, No: 3	Yes: 0, No: 3	Yes: 0, No: 3	Yes: 0, No: 3	Yes: 0, No: 3	Yes: 0, No: 3	Yes: 0, No: 3	Yes: 0, No: 3	High: 0, Low: 0, Medium: 0, No: 3	Yes: 0, No: 3	Yes: 0, No: 3	Yes: 0, No: 3	Yes: 0, No: 3	Yes: 0, No: 3	Yes: 0, No: 3	Yes: 0, No: 3	High: 0, Low: 0, Medium: 0, No: 3	Yes: 0, No: 3	Yes: 0, No: 3	Yes: 0, No: 3	Yes: 0, No: 3	Yes: 0, No: 3	Yes: 0, No: 3	Yes: 0, No: 3	High: 0, Low: 0, Medium: 0, No: 3	Yes: 0, No: 3	Yes: 0, No: 3	Yes: 0, No: 3	Yes: 0, No: 3	Yes: 0, No: 3	Yes: 0, No: 3	Yes: 0, No: 3	High: 0, Low: 0, Medium: 0, No: 3	Yes: 0, No: 3
396	Non-TB	Abnormal: 0, Unremarkable: 3	Yes: 0, No: 3	High: 0, Low: 0, Medium: 0, No: 3	Yes: 0, No: 3	Yes: 0, No: 3	Yes: 0, No: 3	Yes: 0, No: 3	Yes: 0, No: 3	Yes: 0, No: 3	Yes: 0, No: 3	Yes: 0, No: 3	Yes: 0, No: 3	Yes: 0, No: 3	Yes: 0, No: 3	High: 0, Low: 0, Medium: 0, No: 3	Yes: 0, No: 3	Yes: 0, No: 3	Yes: 0, No: 3	Yes: 0, No: 3	Yes: 0, No: 3	Yes: 0, No: 3	Yes: 0, No: 3	High: 0, Low: 0, Medium: 0, No: 3	Yes: 0, No: 3	Yes: 0, No: 3	Yes: 0, No: 3	Yes: 0, No: 3	Yes: 0, No: 3	Yes: 0, No: 3	Yes: 0, No: 3	High: 0, Low: 0, Medium: 0, No: 3	Yes: 0, No: 3	Yes: 0, No: 3	Yes: 0, No: 3	Yes: 0, No: 3	Yes: 0, No: 3	Yes: 0, No: 3	Yes: 0, No: 3	High: 0, Low: 0, Medium: 0, No: 3	Yes: 0, No: 3	Yes: 0, No: 3	Yes: 0, No: 3	Yes: 0, No: 3	Yes: 0, No: 3	Yes: 0, No: 3	Yes: 0, No: 3	High: 0, Low: 0, Medium: 0, No: 3	Yes: 0, No: 3
397	Non-TB	Abnormal: 0, Unremarkable: 3	Yes: 0, No: 3	High: 0, Low: 0, Medium: 0, No: 3	Yes: 0, No: 3	Yes: 0, No: 3	Yes: 0, No: 3	Yes: 0, No: 3	Yes: 0, No: 3	Yes: 0, No: 3	Yes: 0, No: 3	Yes: 0, No: 3	Yes: 0, No: 3	Yes: 0, No: 3	Yes: 0, No: 3	High: 0, Low: 0, Medium: 0, No: 3	Yes: 0, No: 3	Yes: 0, No: 3	Yes: 0, No: 3	Yes: 0, No: 3	Yes: 0, No: 3	Yes: 0, No: 3	Yes: 0, No: 3	High: 0, Low: 0, Medium: 0, No: 3	Yes: 0, No: 3	Yes: 0, No: 3	Yes: 0, No: 3	Yes: 0, No: 3	Yes: 0, No: 3	Yes: 0, No: 3	Yes: 0, No: 3	High: 0, Low: 0, Medium: 0, No: 3	Yes: 0, No: 3	Yes: 0, No: 3	Yes: 0, No: 3	Yes: 0, No: 3	Yes: 0, No: 3	Yes: 0, No: 3	Yes: 0, No: 3	High: 0, Low: 0, Medium: 0, No: 3	Yes: 0, No: 3	Yes: 0, No: 3	Yes: 0, No: 3	Yes: 0, No: 3	Yes: 0, No: 3	Yes: 0, No: 3	Yes: 0, No: 3	High: 0, Low: 0, Medium: 0, No: 3	Yes: 0, No: 3
398	Non-TB	Abnormal: 1, Unremarkable: 2	Yes: 1, No: 2	High: 0, Low: 1, Medium: 0, No: 2	Yes: 0, No: 3	Yes: 0, No: 3	Yes: 1, No: 2	Yes: 1, No: 2	Yes: 0, No: 3	Yes: 0, No: 3	Yes: 0, No: 3	Yes: 1, No: 2	Yes: 0, No: 3	Yes: 0, No: 3	Yes: 0, No: 3	High: 0, Low: 0, Medium: 0, No: 3	Yes: 0, No: 3	Yes: 0, No: 3	Yes: 0, No: 3	Yes: 0, No: 3	Yes: 0, No: 3	Yes: 0, No: 3	Yes: 0, No: 3	High: 0, Low: 0, Medium: 0, No: 3	Yes: 0, No: 3	Yes: 0, No: 3	Yes: 0, No: 3	Yes: 0, No: 3	Yes: 0, No: 3	Yes: 0, No: 3	Yes: 0, No: 3	High: 0, Low: 0, Medium: 0, No: 3	Yes: 0, No: 3	Yes: 0, No: 3	Yes: 0, No: 3	Yes: 0, No: 3	Yes: 0, No: 3	Yes: 0, No: 3	Yes: 0, No: 3	High: 0, Low: 0, Medium: 0, No: 3	Yes: 0, No: 3	Yes: 0, No: 3	Yes: 0, No: 3	Yes: 0, No: 3	Yes: 0, No: 3	Yes: 0, No: 3	Yes: 0, No: 3	High: 0, Low: 0, Medium: 0, No: 3	Yes: 0, No: 3
399	Non-TB	Abnormal: 0, Unremarkable: 3	Yes: 0, No: 3	High: 0, Low: 0, Medium: 0, No: 3	Yes: 0, No: 3	Yes: 0, No: 3	Yes: 0, No: 3	Yes: 0, No: 3	Yes: 0, No: 3	Yes: 0, No: 3	Yes: 0, No: 3	Yes: 0, No: 3	Yes: 0, No: 3	Yes: 0, No: 3	Yes: 0, No: 3	High: 0, Low: 0, Medium: 0, No: 3	Yes: 0, No: 3	Yes: 0, No: 3	Yes: 0, No: 3	Yes: 0, No: 3	Yes: 0, No: 3	Yes: 0, No: 3	Yes: 0, No: 3	High: 0, Low: 0, Medium: 0, No: 3	Yes: 0, No: 3	Yes: 0, No: 3	Yes: 0, No: 3	Yes: 0, No: 3	Yes: 0, No: 3	Yes: 0, No: 3	Yes: 0, No: 3	High: 0, Low: 0, Medium: 0, No: 3	Yes: 0, No: 3	Yes: 0, No: 3	Yes: 0, No: 3	Yes: 0, No: 3	Yes: 0, No: 3	Yes: 0, No: 3	Yes: 0, No: 3	High: 0, Low: 0, Medium: 0, No: 3	Yes: 0, No: 3	Yes: 0, No: 3	Yes: 0, No: 3	Yes: 0, No: 3	Yes: 0, No: 3	Yes: 0, No: 3	Yes: 0, No: 3	High: 0, Low: 0, Medium: 0, No: 3	Yes: 0, No: 3
400	Non-TB	Abnormal: 1, Unremarkable: 2	Yes: 1, No: 2	High: 0, Low: 1, Medium: 0, No: 2	Yes: 0, No: 3	Yes: 0, No: 3	Yes: 1, No: 2	Yes: 1, No: 2	Yes: 0, No: 3	Yes: 1, No: 2	Yes: 0, No: 3	Yes: 0, No: 3	Yes: 0, No: 3	Yes: 0, No: 3	Yes: 0, No: 3	High: 0, Low: 0, Medium: 0, No: 3	Yes: 0, No: 3	Yes: 0, No: 3	Yes: 0, No: 3	Yes: 0, No: 3	Yes: 0, No: 3	Yes: 0, No: 3	Yes: 0, No: 3	High: 0, Low: 0, Medium: 0, No: 3	Yes: 0, No: 3	Yes: 0, No: 3	Yes: 0, No: 3	Yes: 0, No: 3	Yes: 0, No: 3	Yes: 0, No: 3	Yes: 0, No: 3	High: 0, Low: 0, Medium: 0, No: 3	Yes: 0, No: 3	Yes: 0, No: 3	Yes: 0, No: 3	Yes: 0, No: 3	Yes: 0, No: 3	Yes: 0, No: 3	Yes: 0, No: 3	High: 0, Low: 0, Medium: 0, No: 3	Yes: 0, No: 3	Yes: 0, No: 3	Yes: 0, No: 3	Yes: 0, No: 3	Yes: 0, No: 3	Yes: 0, No: 3	Yes: 0, No: 3	High: 0, Low: 0, Medium: 0, No: 3	Yes: 0, No: 3
401	Non-TB	Abnormal: 0, Unremarkable: 3	Yes: 0, No: 3	High: 0, Low: 0, Medium: 0, No: 3	Yes: 0, No: 3	Yes: 0, No: 3	Yes: 0, No: 3	Yes: 0, No: 3	Yes: 0, No: 3	Yes: 0, No: 3	Yes: 0, No: 3	Yes: 0, No: 3	Yes: 0, No: 3	Yes: 0, No: 3	Yes: 0, No: 3	High: 0, Low: 0, Medium: 0, No: 3	Yes: 0, No: 3	Yes: 0, No: 3	Yes: 0, No: 3	Yes: 0, No: 3	Yes: 0, No: 3	Yes: 0, No: 3	Yes: 0, No: 3	High: 0, Low: 0, Medium: 0, No: 3	Yes: 0, No: 3	Yes: 0, No: 3	Yes: 0, No: 3	Yes: 0, No: 3	Yes: 0, No: 3	Yes: 0, No: 3	Yes: 0, No: 3	High: 0, Low: 0, Medium: 0, No: 3	Yes: 0, No: 3	Yes: 0, No: 3	Yes: 0, No: 3	Yes: 0, No: 3	Yes: 0, No: 3	Yes: 0, No: 3	Yes: 0, No: 3	High: 0, Low: 0, Medium: 0, No: 3	Yes: 0, No: 3	Yes: 0, No: 3	Yes: 0, No: 3	Yes: 0, No: 3	Yes: 0, No: 3	Yes: 0, No: 3	Yes: 0, No: 3	High: 0, Low: 0, Medium: 0, No: 3	Yes: 0, No: 3
402	TB	Abnormal: 3, Unremarkable: 0	Yes: 1, No: 2	High: 0, Low: 1, Medium: 0, No: 2	Yes: 1, No: 2	Yes: 1, No: 2	Yes: 0, No: 3	Yes: 0, No: 3	Yes: 0, No: 3	Yes: 0, No: 3	Yes: 0, No: 3	Yes: 1, No: 2	Yes: 0, No: 3	Yes: 1, No: 2	Yes: 3, No: 0	High: 1, Low: 0, Medium: 2, No: 0	Yes: 0, No: 3	Yes: 1, No: 2	Yes: 0, No: 3	Yes: 3, No: 0	Yes: 0, No: 3	Yes: 3, No: 0	Yes: 1, No: 2	High: 0, Low: 1, Medium: 0, No: 2	Yes: 0, No: 3	Yes: 0, No: 3	Yes: 0, No: 3	Yes: 0, No: 3	Yes: 0, No: 3	Yes: 1, No: 2	Yes: 3, No: 0	High: 1, Low: 1, Medium: 1, No: 0	Yes: 0, No: 3	Yes: 0, No: 3	Yes: 0, No: 3	Yes: 3, No: 0	Yes: 0, No: 3	Yes: 1, No: 2	Yes: 1, No: 2	High: 1, Low: 0, Medium: 0, No: 2	Yes: 0, No: 3	Yes: 0, No: 3	Yes: 0, No: 3	Yes: 1, No: 2	Yes: 0, No: 3	Yes: 1, No: 2	Yes: 1, No: 2	High: 1, Low: 0, Medium: 0, No: 2	Yes: 0, No: 3
403	TB	Abnormal: 3, Unremarkable: 0	Yes: 3, No: 0	High: 2, Low: 0, Medium: 1, No: 0	Yes: 1, No: 2	Yes: 2, No: 1	Yes: 2, No: 1	Yes: 0, No: 3	Yes: 3, No: 0	Yes: 0, No: 3	Yes: 2, No: 1	Yes: 3, No: 0	Yes: 2, No: 1	Yes: 3, No: 0	Yes: 3, No: 0	High: 1, Low: 0, Medium: 2, No: 0	Yes: 2, No: 1	Yes: 0, No: 3	Yes: 3, No: 0	Yes: 2, No: 1	Yes: 3, No: 0	Yes: 3, No: 0	Yes: 1, No: 2	High: 0, Low: 0, Medium: 1, No: 2	Yes: 1, No: 2	Yes: 0, No: 3	Yes: 1, No: 2	Yes: 1, No: 2	Yes: 1, No: 2	Yes: 1, No: 2	Yes: 2, No: 1	High: 0, Low: 1, Medium: 1, No: 1	Yes: 1, No: 2	Yes: 0, No: 3	Yes: 2, No: 1	Yes: 1, No: 2	Yes: 2, No: 1	Yes: 1, No: 2	Yes: 3, No: 0	High: 2, Low: 0, Medium: 1, No: 0	Yes: 3, No: 0	Yes: 0, No: 3	Yes: 3, No: 0	Yes: 2, No: 1	Yes: 3, No: 0	Yes: 3, No: 0	Yes: 1, No: 2	High: 0, Low: 0, Medium: 1, No: 2	Yes: 0, No: 3
404	TB	Abnormal: 0, Unremarkable: 3	Yes: 0, No: 3	High: 0, Low: 0, Medium: 0, No: 3	Yes: 0, No: 3	Yes: 0, No: 3	Yes: 0, No: 3	Yes: 0, No: 3	Yes: 0, No: 3	Yes: 0, No: 3	Yes: 0, No: 3	Yes: 0, No: 3	Yes: 0, No: 3	Yes: 0, No: 3	Yes: 0, No: 3	High: 0, Low: 0, Medium: 0, No: 3	Yes: 0, No: 3	Yes: 0, No: 3	Yes: 0, No: 3	Yes: 0, No: 3	Yes: 0, No: 3	Yes: 0, No: 3	Yes: 0, No: 3	High: 0, Low: 0, Medium: 0, No: 3	Yes: 0, No: 3	Yes: 0, No: 3	Yes: 0, No: 3	Yes: 0, No: 3	Yes: 0, No: 3	Yes: 0, No: 3	Yes: 0, No: 3	High: 0, Low: 0, Medium: 0, No: 3	Yes: 0, No: 3	Yes: 0, No: 3	Yes: 0, No: 3	Yes: 0, No: 3	Yes: 0, No: 3	Yes: 0, No: 3	Yes: 0, No: 3	High: 0, Low: 0, Medium: 0, No: 3	Yes: 0, No: 3	Yes: 0, No: 3	Yes: 0, No: 3	Yes: 0, No: 3	Yes: 0, No: 3	Yes: 0, No: 3	Yes: 0, No: 3	High: 0, Low: 0, Medium: 0, No: 3	Yes: 0, No: 3
405	TB	Abnormal: 3, Unremarkable: 0	Yes: 3, No: 0	High: 2, Low: 0, Medium: 1, No: 0	Yes: 1, No: 2	Yes: 0, No: 3	Yes: 2, No: 1	Yes: 2, No: 1	Yes: 3, No: 0	Yes: 2, No: 1	Yes: 2, No: 1	Yes: 3, No: 0	Yes: 2, No: 1	Yes: 2, No: 1	Yes: 3, No: 0	High: 1, Low: 0, Medium: 2, No: 0	Yes: 2, No: 1	Yes: 2, No: 1	Yes: 3, No: 0	Yes: 3, No: 0	Yes: 2, No: 1	Yes: 0, No: 3	Yes: 2, No: 1	High: 0, Low: 0, Medium: 2, No: 1	Yes: 0, No: 3	Yes: 0, No: 3	Yes: 1, No: 2	Yes: 2, No: 1	Yes: 0, No: 3	Yes: 0, No: 3	Yes: 3, No: 0	High: 2, Low: 0, Medium: 1, No: 0	Yes: 1, No: 2	Yes: 0, No: 3	Yes: 1, No: 2	Yes: 0, No: 3	Yes: 3, No: 0	Yes: 2, No: 1	Yes: 3, No: 0	High: 3, Low: 0, Medium: 0, No: 0	Yes: 3, No: 0	Yes: 3, No: 0	Yes: 3, No: 0	Yes: 3, No: 0	Yes: 3, No: 0	Yes: 3, No: 0	Yes: 1, No: 2	High: 1, Low: 0, Medium: 0, No: 2	Yes: 0, No: 3
406	TB	Abnormal: 3, Unremarkable: 0	Yes: 2, No: 1	High: 0, Low: 1, Medium: 1, No: 1	Yes: 2, No: 1	Yes: 2, No: 1	Yes: 0, No: 3	Yes: 0, No: 3	Yes: 2, No: 1	Yes: 2, No: 1	Yes: 2, No: 1	Yes: 2, No: 1	Yes: 1, No: 2	Yes: 1, No: 2	Yes: 0, No: 3	High: 0, Low: 0, Medium: 0, No: 3	Yes: 0, No: 3	Yes: 0, No: 3	Yes: 0, No: 3	Yes: 0, No: 3	Yes: 0, No: 3	Yes: 0, No: 3	Yes: 0, No: 3	High: 0, Low: 0, Medium: 0, No: 3	Yes: 0, No: 3	Yes: 0, No: 3	Yes: 0, No: 3	Yes: 0, No: 3	Yes: 0, No: 3	Yes: 0, No: 3	Yes: 0, No: 3	High: 0, Low: 0, Medium: 0, No: 3	Yes: 0, No: 3	Yes: 0, No: 3	Yes: 0, No: 3	Yes: 0, No: 3	Yes: 0, No: 3	Yes: 0, No: 3	Yes: 1, No: 2	High: 0, Low: 1, Medium: 0, No: 2	Yes: 0, No: 3	Yes: 0, No: 3	Yes: 0, No: 3	Yes: 1, No: 2	Yes: 0, No: 3	Yes: 0, No: 3	Yes: 1, No: 2	High: 1, Low: 0, Medium: 0, No: 2	Yes: 0, No: 3
407	Non-TB	Abnormal: 0, Unremarkable: 3	Yes: 0, No: 3	High: 0, Low: 0, Medium: 0, No: 3	Yes: 0, No: 3	Yes: 0, No: 3	Yes: 0, No: 3	Yes: 0, No: 3	Yes: 0, No: 3	Yes: 0, No: 3	Yes: 0, No: 3	Yes: 0, No: 3	Yes: 0, No: 3	Yes: 0, No: 3	Yes: 0, No: 3	High: 0, Low: 0, Medium: 0, No: 3	Yes: 0, No: 3	Yes: 0, No: 3	Yes: 0, No: 3	Yes: 0, No: 3	Yes: 0, No: 3	Yes: 0, No: 3	Yes: 0, No: 3	High: 0, Low: 0, Medium: 0, No: 3	Yes: 0, No: 3	Yes: 0, No: 3	Yes: 0, No: 3	Yes: 0, No: 3	Yes: 0, No: 3	Yes: 0, No: 3	Yes: 0, No: 3	High: 0, Low: 0, Medium: 0, No: 3	Yes: 0, No: 3	Yes: 0, No: 3	Yes: 0, No: 3	Yes: 0, No: 3	Yes: 0, No: 3	Yes: 0, No: 3	Yes: 0, No: 3	High: 0, Low: 0, Medium: 0, No: 3	Yes: 0, No: 3	Yes: 0, No: 3	Yes: 0, No: 3	Yes: 0, No: 3	Yes: 0, No: 3	Yes: 0, No: 3	Yes: 0, No: 3	High: 0, Low: 0, Medium: 0, No: 3	Yes: 0, No: 3
408	Non-TB	Abnormal: 0, Unremarkable: 3	Yes: 0, No: 3	High: 0, Low: 0, Medium: 0, No: 3	Yes: 0, No: 3	Yes: 0, No: 3	Yes: 0, No: 3	Yes: 0, No: 3	Yes: 0, No: 3	Yes: 0, No: 3	Yes: 0, No: 3	Yes: 0, No: 3	Yes: 0, No: 3	Yes: 0, No: 3	Yes: 0, No: 3	High: 0, Low: 0, Medium: 0, No: 3	Yes: 0, No: 3	Yes: 0, No: 3	Yes: 0, No: 3	Yes: 0, No: 3	Yes: 0, No: 3	Yes: 0, No: 3	Yes: 0, No: 3	High: 0, Low: 0, Medium: 0, No: 3	Yes: 0, No: 3	Yes: 0, No: 3	Yes: 0, No: 3	Yes: 0, No: 3	Yes: 0, No: 3	Yes: 0, No: 3	Yes: 0, No: 3	High: 0, Low: 0, Medium: 0, No: 3	Yes: 0, No: 3	Yes: 0, No: 3	Yes: 0, No: 3	Yes: 0, No: 3	Yes: 0, No: 3	Yes: 0, No: 3	Yes: 0, No: 3	High: 0, Low: 0, Medium: 0, No: 3	Yes: 0, No: 3	Yes: 0, No: 3	Yes: 0, No: 3	Yes: 0, No: 3	Yes: 0, No: 3	Yes: 0, No: 3	Yes: 0, No: 3	High: 0, Low: 0, Medium: 0, No: 3	Yes: 0, No: 3
409	Non-TB	Abnormal: 0, Unremarkable: 3	Yes: 0, No: 3	High: 0, Low: 0, Medium: 0, No: 3	Yes: 0, No: 3	Yes: 0, No: 3	Yes: 0, No: 3	Yes: 0, No: 3	Yes: 0, No: 3	Yes: 0, No: 3	Yes: 0, No: 3	Yes: 0, No: 3	Yes: 0, No: 3	Yes: 0, No: 3	Yes: 0, No: 3	High: 0, Low: 0, Medium: 0, No: 3	Yes: 0, No: 3	Yes: 0, No: 3	Yes: 0, No: 3	Yes: 0, No: 3	Yes: 0, No: 3	Yes: 0, No: 3	Yes: 0, No: 3	High: 0, Low: 0, Medium: 0, No: 3	Yes: 0, No: 3	Yes: 0, No: 3	Yes: 0, No: 3	Yes: 0, No: 3	Yes: 0, No: 3	Yes: 0, No: 3	Yes: 0, No: 3	High: 0, Low: 0, Medium: 0, No: 3	Yes: 0, No: 3	Yes: 0, No: 3	Yes: 0, No: 3	Yes: 0, No: 3	Yes: 0, No: 3	Yes: 0, No: 3	Yes: 0, No: 3	High: 0, Low: 0, Medium: 0, No: 3	Yes: 0, No: 3	Yes: 0, No: 3	Yes: 0, No: 3	Yes: 0, No: 3	Yes: 0, No: 3	Yes: 0, No: 3	Yes: 0, No: 3	High: 0, Low: 0, Medium: 0, No: 3	Yes: 0, No: 3
410	TB	Abnormal: 3, Unremarkable: 0	Yes: 3, No: 0	High: 1, Low: 0, Medium: 2, No: 0	Yes: 0, No: 3	Yes: 0, No: 3	Yes: 3, No: 0	Yes: 3, No: 0	Yes: 0, No: 3	Yes: 0, No: 3	Yes: 0, No: 3	Yes: 3, No: 0	Yes: 0, No: 3	Yes: 2, No: 1	Yes: 3, No: 0	High: 0, Low: 0, Medium: 3, No: 0	Yes: 0, No: 3	Yes: 0, No: 3	Yes: 0, No: 3	Yes: 3, No: 0	Yes: 0, No: 3	Yes: 0, No: 3	Yes: 0, No: 3	High: 0, Low: 0, Medium: 0, No: 3	Yes: 0, No: 3	Yes: 0, No: 3	Yes: 0, No: 3	Yes: 0, No: 3	Yes: 0, No: 3	Yes: 0, No: 3	Yes: 3, No: 0	High: 1, Low: 0, Medium: 2, No: 0	Yes: 0, No: 3	Yes: 0, No: 3	Yes: 0, No: 3	Yes: 3, No: 0	Yes: 0, No: 3	Yes: 1, No: 2	Yes: 3, No: 0	High: 0, Low: 0, Medium: 3, No: 0	Yes: 0, No: 3	Yes: 0, No: 3	Yes: 0, No: 3	Yes: 3, No: 0	Yes: 0, No: 3	Yes: 0, No: 3	Yes: 0, No: 3	High: 0, Low: 0, Medium: 0, No: 3	Yes: 0, No: 3
411	TB	Abnormal: 3, Unremarkable: 0	Yes: 3, No: 0	High: 0, Low: 0, Medium: 3, No: 0	Yes: 2, No: 1	Yes: 2, No: 1	Yes: 1, No: 2	Yes: 0, No: 3	Yes: 2, No: 1	Yes: 2, No: 1	Yes: 2, No: 1	Yes: 2, No: 1	Yes: 2, No: 1	Yes: 2, No: 1	Yes: 3, No: 0	High: 0, Low: 0, Medium: 3, No: 0	Yes: 2, No: 1	Yes: 2, No: 1	Yes: 2, No: 1	Yes: 3, No: 0	Yes: 0, No: 3	Yes: 3, No: 0	Yes: 0, No: 3	High: 0, Low: 0, Medium: 0, No: 3	Yes: 0, No: 3	Yes: 0, No: 3	Yes: 0, No: 3	Yes: 0, No: 3	Yes: 0, No: 3	Yes: 0, No: 3	Yes: 3, No: 0	High: 3, Low: 0, Medium: 0, No: 0	Yes: 0, No: 3	Yes: 0, No: 3	Yes: 0, No: 3	Yes: 1, No: 2	Yes: 0, No: 3	Yes: 3, No: 0	Yes: 3, No: 0	High: 0, Low: 1, Medium: 2, No: 0	Yes: 0, No: 3	Yes: 0, No: 3	Yes: 0, No: 3	Yes: 2, No: 1	Yes: 0, No: 3	Yes: 3, No: 0	Yes: 0, No: 3	High: 0, Low: 0, Medium: 0, No: 3	Yes: 0, No: 3
412	TB	Abnormal: 0, Unremarkable: 3	Yes: 0, No: 3	High: 0, Low: 0, Medium: 0, No: 3	Yes: 0, No: 3	Yes: 0, No: 3	Yes: 0, No: 3	Yes: 0, No: 3	Yes: 0, No: 3	Yes: 0, No: 3	Yes: 0, No: 3	Yes: 0, No: 3	Yes: 0, No: 3	Yes: 0, No: 3	Yes: 0, No: 3	High: 0, Low: 0, Medium: 0, No: 3	Yes: 0, No: 3	Yes: 0, No: 3	Yes: 0, No: 3	Yes: 0, No: 3	Yes: 0, No: 3	Yes: 0, No: 3	Yes: 0, No: 3	High: 0, Low: 0, Medium: 0, No: 3	Yes: 0, No: 3	Yes: 0, No: 3	Yes: 0, No: 3	Yes: 0, No: 3	Yes: 0, No: 3	Yes: 0, No: 3	Yes: 0, No: 3	High: 0, Low: 0, Medium: 0, No: 3	Yes: 0, No: 3	Yes: 0, No: 3	Yes: 0, No: 3	Yes: 0, No: 3	Yes: 0, No: 3	Yes: 0, No: 3	Yes: 0, No: 3	High: 0, Low: 0, Medium: 0, No: 3	Yes: 0, No: 3	Yes: 0, No: 3	Yes: 0, No: 3	Yes: 0, No: 3	Yes: 0, No: 3	Yes: 0, No: 3	Yes: 0, No: 3	High: 0, Low: 0, Medium: 0, No: 3	Yes: 0, No: 3
413	TB	Abnormal: 3, Unremarkable: 0	Yes: 2, No: 1	High: 0, Low: 0, Medium: 2, No: 1	Yes: 2, No: 1	Yes: 2, No: 1	Yes: 0, No: 3	Yes: 0, No: 3	Yes: 0, No: 3	Yes: 0, No: 3	Yes: 0, No: 3	Yes: 1, No: 2	Yes: 0, No: 3	Yes: 1, No: 2	Yes: 3, No: 0	High: 3, Low: 0, Medium: 0, No: 0	Yes: 3, No: 0	Yes: 0, No: 3	Yes: 3, No: 0	Yes: 0, No: 3	Yes: 0, No: 3	Yes: 0, No: 3	Yes: 1, No: 2	High: 0, Low: 0, Medium: 1, No: 2	Yes: 0, No: 3	Yes: 0, No: 3	Yes: 0, No: 3	Yes: 1, No: 2	Yes: 0, No: 3	Yes: 0, No: 3	Yes: 2, No: 1	High: 0, Low: 1, Medium: 1, No: 1	Yes: 0, No: 3	Yes: 0, No: 3	Yes: 2, No: 1	Yes: 0, No: 3	Yes: 0, No: 3	Yes: 0, No: 3	Yes: 0, No: 3	High: 0, Low: 0, Medium: 0, No: 3	Yes: 0, No: 3	Yes: 0, No: 3	Yes: 0, No: 3	Yes: 0, No: 3	Yes: 0, No: 3	Yes: 0, No: 3	Yes: 0, No: 3	High: 0, Low: 0, Medium: 0, No: 3	Yes: 0, No: 3
414	TB	Abnormal: 0, Unremarkable: 3	Yes: 0, No: 3	High: 0, Low: 0, Medium: 0, No: 3	Yes: 0, No: 3	Yes: 0, No: 3	Yes: 0, No: 3	Yes: 0, No: 3	Yes: 0, No: 3	Yes: 0, No: 3	Yes: 0, No: 3	Yes: 0, No: 3	Yes: 0, No: 3	Yes: 0, No: 3	Yes: 0, No: 3	High: 0, Low: 0, Medium: 0, No: 3	Yes: 0, No: 3	Yes: 0, No: 3	Yes: 0, No: 3	Yes: 0, No: 3	Yes: 0, No: 3	Yes: 0, No: 3	Yes: 0, No: 3	High: 0, Low: 0, Medium: 0, No: 3	Yes: 0, No: 3	Yes: 0, No: 3	Yes: 0, No: 3	Yes: 0, No: 3	Yes: 0, No: 3	Yes: 0, No: 3	Yes: 0, No: 3	High: 0, Low: 0, Medium: 0, No: 3	Yes: 0, No: 3	Yes: 0, No: 3	Yes: 0, No: 3	Yes: 0, No: 3	Yes: 0, No: 3	Yes: 0, No: 3	Yes: 0, No: 3	High: 0, Low: 0, Medium: 0, No: 3	Yes: 0, No: 3	Yes: 0, No: 3	Yes: 0, No: 3	Yes: 0, No: 3	Yes: 0, No: 3	Yes: 0, No: 3	Yes: 0, No: 3	High: 0, Low: 0, Medium: 0, No: 3	Yes: 0, No: 3
415	TB	Abnormal: 3, Unremarkable: 0	Yes: 3, No: 0	High: 0, Low: 1, Medium: 2, No: 0	Yes: 1, No: 2	Yes: 2, No: 1	Yes: 2, No: 1	Yes: 1, No: 2	Yes: 0, No: 3	Yes: 0, No: 3	Yes: 0, No: 3	Yes: 2, No: 1	Yes: 3, No: 0	Yes: 3, No: 0	Yes: 3, No: 0	High: 0, Low: 0, Medium: 3, No: 0	Yes: 0, No: 3	Yes: 0, No: 3	Yes: 0, No: 3	Yes: 2, No: 1	Yes: 1, No: 2	Yes: 2, No: 1	Yes: 1, No: 2	High: 0, Low: 0, Medium: 1, No: 2	Yes: 0, No: 3	Yes: 0, No: 3	Yes: 0, No: 3	Yes: 0, No: 3	Yes: 1, No: 2	Yes: 1, No: 2	Yes: 3, No: 0	High: 0, Low: 0, Medium: 3, No: 0	Yes: 0, No: 3	Yes: 0, No: 3	Yes: 0, No: 3	Yes: 3, No: 0	Yes: 0, No: 3	Yes: 1, No: 2	Yes: 3, No: 0	High: 0, Low: 1, Medium: 2, No: 0	Yes: 0, No: 3	Yes: 0, No: 3	Yes: 0, No: 3	Yes: 3, No: 0	Yes: 1, No: 2	Yes: 1, No: 2	Yes: 1, No: 2	High: 0, Low: 0, Medium: 1, No: 2	Yes: 0, No: 3
416	Non-TB	Abnormal: 0, Unremarkable: 3	Yes: 0, No: 3	High: 0, Low: 0, Medium: 0, No: 3	Yes: 0, No: 3	Yes: 0, No: 3	Yes: 0, No: 3	Yes: 0, No: 3	Yes: 0, No: 3	Yes: 0, No: 3	Yes: 0, No: 3	Yes: 0, No: 3	Yes: 0, No: 3	Yes: 0, No: 3	Yes: 0, No: 3	High: 0, Low: 0, Medium: 0, No: 3	Yes: 0, No: 3	Yes: 0, No: 3	Yes: 0, No: 3	Yes: 0, No: 3	Yes: 0, No: 3	Yes: 0, No: 3	Yes: 0, No: 3	High: 0, Low: 0, Medium: 0, No: 3	Yes: 0, No: 3	Yes: 0, No: 3	Yes: 0, No: 3	Yes: 0, No: 3	Yes: 0, No: 3	Yes: 0, No: 3	Yes: 0, No: 3	High: 0, Low: 0, Medium: 0, No: 3	Yes: 0, No: 3	Yes: 0, No: 3	Yes: 0, No: 3	Yes: 0, No: 3	Yes: 0, No: 3	Yes: 0, No: 3	Yes: 0, No: 3	High: 0, Low: 0, Medium: 0, No: 3	Yes: 0, No: 3	Yes: 0, No: 3	Yes: 0, No: 3	Yes: 0, No: 3	Yes: 0, No: 3	Yes: 0, No: 3	Yes: 0, No: 3	High: 0, Low: 0, Medium: 0, No: 3	Yes: 0, No: 3
417	Non-TB	Abnormal: 1, Unremarkable: 2	Yes: 0, No: 3	High: 0, Low: 0, Medium: 0, No: 3	Yes: 0, No: 3	Yes: 0, No: 3	Yes: 0, No: 3	Yes: 0, No: 3	Yes: 0, No: 3	Yes: 0, No: 3	Yes: 0, No: 3	Yes: 0, No: 3	Yes: 0, No: 3	Yes: 0, No: 3	Yes: 0, No: 3	High: 0, Low: 0, Medium: 0, No: 3	Yes: 0, No: 3	Yes: 0, No: 3	Yes: 0, No: 3	Yes: 0, No: 3	Yes: 0, No: 3	Yes: 0, No: 3	Yes: 0, No: 3	High: 0, Low: 0, Medium: 0, No: 3	Yes: 0, No: 3	Yes: 0, No: 3	Yes: 0, No: 3	Yes: 0, No: 3	Yes: 0, No: 3	Yes: 0, No: 3	Yes: 0, No: 3	High: 0, Low: 0, Medium: 0, No: 3	Yes: 0, No: 3	Yes: 0, No: 3	Yes: 0, No: 3	Yes: 0, No: 3	Yes: 0, No: 3	Yes: 0, No: 3	Yes: 0, No: 3	High: 0, Low: 0, Medium: 0, No: 3	Yes: 0, No: 3	Yes: 0, No: 3	Yes: 0, No: 3	Yes: 0, No: 3	Yes: 0, No: 3	Yes: 0, No: 3	Yes: 1, No: 2	High: 1, Low: 0, Medium: 0, No: 2	Yes: 1, No: 2
418	Non-TB	Abnormal: 2, Unremarkable: 1	Yes: 0, No: 3	High: 0, Low: 0, Medium: 0, No: 3	Yes: 0, No: 3	Yes: 0, No: 3	Yes: 0, No: 3	Yes: 0, No: 3	Yes: 0, No: 3	Yes: 0, No: 3	Yes: 0, No: 3	Yes: 0, No: 3	Yes: 0, No: 3	Yes: 0, No: 3	Yes: 0, No: 3	High: 0, Low: 0, Medium: 0, No: 3	Yes: 0, No: 3	Yes: 0, No: 3	Yes: 0, No: 3	Yes: 0, No: 3	Yes: 0, No: 3	Yes: 0, No: 3	Yes: 0, No: 3	High: 0, Low: 0, Medium: 0, No: 3	Yes: 0, No: 3	Yes: 0, No: 3	Yes: 0, No: 3	Yes: 0, No: 3	Yes: 0, No: 3	Yes: 0, No: 3	Yes: 0, No: 3	High: 0, Low: 0, Medium: 0, No: 3	Yes: 0, No: 3	Yes: 0, No: 3	Yes: 0, No: 3	Yes: 0, No: 3	Yes: 0, No: 3	Yes: 0, No: 3	Yes: 0, No: 3	High: 0, Low: 0, Medium: 0, No: 3	Yes: 0, No: 3	Yes: 0, No: 3	Yes: 0, No: 3	Yes: 0, No: 3	Yes: 0, No: 3	Yes: 0, No: 3	Yes: 0, No: 3	High: 0, Low: 0, Medium: 0, No: 3	Yes: 0, No: 3
419	Non-TB	Abnormal: 3, Unremarkable: 0	Yes: 3, No: 0	High: 3, Low: 0, Medium: 0, No: 0	Yes: 3, No: 0	Yes: 1, No: 2	Yes: 0, No: 3	Yes: 1, No: 2	Yes: 1, No: 2	Yes: 3, No: 0	Yes: 1, No: 2	Yes: 3, No: 0	Yes: 0, No: 3	Yes: 0, No: 3	Yes: 2, No: 1	High: 0, Low: 2, Medium: 0, No: 1	Yes: 0, No: 3	Yes: 2, No: 1	Yes: 0, No: 3	Yes: 2, No: 1	Yes: 0, No: 3	Yes: 0, No: 3	Yes: 0, No: 3	High: 0, Low: 0, Medium: 0, No: 3	Yes: 0, No: 3	Yes: 0, No: 3	Yes: 0, No: 3	Yes: 0, No: 3	Yes: 0, No: 3	Yes: 0, No: 3	Yes: 0, No: 3	High: 0, Low: 0, Medium: 0, No: 3	Yes: 0, No: 3	Yes: 0, No: 3	Yes: 0, No: 3	Yes: 0, No: 3	Yes: 0, No: 3	Yes: 0, No: 3	Yes: 0, No: 3	High: 0, Low: 0, Medium: 0, No: 3	Yes: 0, No: 3	Yes: 0, No: 3	Yes: 0, No: 3	Yes: 0, No: 3	Yes: 0, No: 3	Yes: 0, No: 3	Yes: 1, No: 2	High: 0, Low: 0, Medium: 1, No: 2	Yes: 0, No: 3
420	TB	Abnormal: 3, Unremarkable: 0	Yes: 3, No: 0	High: 0, Low: 2, Medium: 1, No: 0	Yes: 3, No: 0	Yes: 1, No: 2	Yes: 0, No: 3	Yes: 1, No: 2	Yes: 1, No: 2	Yes: 0, No: 3	Yes: 3, No: 0	Yes: 0, No: 3	Yes: 2, No: 1	Yes: 0, No: 3	Yes: 0, No: 3	High: 0, Low: 0, Medium: 0, No: 3	Yes: 0, No: 3	Yes: 0, No: 3	Yes: 0, No: 3	Yes: 0, No: 3	Yes: 0, No: 3	Yes: 0, No: 3	Yes: 1, No: 2	High: 0, Low: 0, Medium: 1, No: 2	Yes: 0, No: 3	Yes: 0, No: 3	Yes: 1, No: 2	Yes: 0, No: 3	Yes: 0, No: 3	Yes: 0, No: 3	Yes: 0, No: 3	High: 0, Low: 0, Medium: 0, No: 3	Yes: 0, No: 3	Yes: 0, No: 3	Yes: 0, No: 3	Yes: 0, No: 3	Yes: 0, No: 3	Yes: 0, No: 3	Yes: 0, No: 3	High: 0, Low: 0, Medium: 0, No: 3	Yes: 0, No: 3	Yes: 0, No: 3	Yes: 0, No: 3	Yes: 0, No: 3	Yes: 0, No: 3	Yes: 0, No: 3	Yes: 0, No: 3	High: 0, Low: 0, Medium: 0, No: 3	Yes: 0, No: 3
421	TB	Abnormal: 0, Unremarkable: 3	Yes: 0, No: 3	High: 0, Low: 0, Medium: 0, No: 3	Yes: 0, No: 3	Yes: 0, No: 3	Yes: 0, No: 3	Yes: 0, No: 3	Yes: 0, No: 3	Yes: 0, No: 3	Yes: 0, No: 3	Yes: 0, No: 3	Yes: 0, No: 3	Yes: 0, No: 3	Yes: 0, No: 3	High: 0, Low: 0, Medium: 0, No: 3	Yes: 0, No: 3	Yes: 0, No: 3	Yes: 0, No: 3	Yes: 0, No: 3	Yes: 0, No: 3	Yes: 0, No: 3	Yes: 0, No: 3	High: 0, Low: 0, Medium: 0, No: 3	Yes: 0, No: 3	Yes: 0, No: 3	Yes: 0, No: 3	Yes: 0, No: 3	Yes: 0, No: 3	Yes: 0, No: 3	Yes: 0, No: 3	High: 0, Low: 0, Medium: 0, No: 3	Yes: 0, No: 3	Yes: 0, No: 3	Yes: 0, No: 3	Yes: 0, No: 3	Yes: 0, No: 3	Yes: 0, No: 3	Yes: 0, No: 3	High: 0, Low: 0, Medium: 0, No: 3	Yes: 0, No: 3	Yes: 0, No: 3	Yes: 0, No: 3	Yes: 0, No: 3	Yes: 0, No: 3	Yes: 0, No: 3	Yes: 0, No: 3	High: 0, Low: 0, Medium: 0, No: 3	Yes: 0, No: 3
422	Non-TB	Abnormal: 3, Unremarkable: 0	Yes: 3, No: 0	High: 3, Low: 0, Medium: 0, No: 0	Yes: 3, No: 0	Yes: 3, No: 0	Yes: 0, No: 3	Yes: 0, No: 3	Yes: 3, No: 0	Yes: 3, No: 0	Yes: 2, No: 1	Yes: 3, No: 0	Yes: 1, No: 2	Yes: 3, No: 0	Yes: 3, No: 0	High: 0, Low: 0, Medium: 3, No: 0	Yes: 2, No: 1	Yes: 2, No: 1	Yes: 0, No: 3	Yes: 3, No: 0	Yes: 0, No: 3	Yes: 0, No: 3	Yes: 3, No: 0	High: 0, Low: 2, Medium: 1, No: 0	Yes: 1, No: 2	Yes: 2, No: 1	Yes: 1, No: 2	Yes: 3, No: 0	Yes: 0, No: 3	Yes: 1, No: 2	Yes: 0, No: 3	High: 0, Low: 0, Medium: 0, No: 3	Yes: 0, No: 3	Yes: 0, No: 3	Yes: 0, No: 3	Yes: 0, No: 3	Yes: 0, No: 3	Yes: 0, No: 3	Yes: 1, No: 2	High: 0, Low: 1, Medium: 0, No: 2	Yes: 0, No: 3	Yes: 0, No: 3	Yes: 0, No: 3	Yes: 0, No: 3	Yes: 1, No: 2	Yes: 1, No: 2	Yes: 1, No: 2	High: 0, Low: 1, Medium: 0, No: 2	Yes: 0, No: 3
423	TB	Abnormal: 3, Unremarkable: 0	Yes: 3, No: 0	High: 1, Low: 0, Medium: 2, No: 0	Yes: 3, No: 0	Yes: 1, No: 2	Yes: 0, No: 3	Yes: 1, No: 2	Yes: 2, No: 1	Yes: 0, No: 3	Yes: 3, No: 0	Yes: 3, No: 0	Yes: 3, No: 0	Yes: 3, No: 0	Yes: 1, No: 2	High: 1, Low: 0, Medium: 0, No: 2	Yes: 0, No: 3	Yes: 0, No: 3	Yes: 0, No: 3	Yes: 1, No: 2	Yes: 0, No: 3	Yes: 1, No: 2	Yes: 0, No: 3	High: 0, Low: 0, Medium: 0, No: 3	Yes: 0, No: 3	Yes: 0, No: 3	Yes: 0, No: 3	Yes: 0, No: 3	Yes: 0, No: 3	Yes: 0, No: 3	Yes: 3, No: 0	High: 2, Low: 0, Medium: 1, No: 0	Yes: 0, No: 3	Yes: 0, No: 3	Yes: 0, No: 3	Yes: 0, No: 3	Yes: 0, No: 3	Yes: 3, No: 0	Yes: 1, No: 2	High: 0, Low: 0, Medium: 1, No: 2	Yes: 0, No: 3	Yes: 0, No: 3	Yes: 0, No: 3	Yes: 1, No: 2	Yes: 0, No: 3	Yes: 1, No: 2	Yes: 0, No: 3	High: 0, Low: 0, Medium: 0, No: 3	Yes: 0, No: 3
424	TB	Abnormal: 3, Unremarkable: 0	Yes: 3, No: 0	High: 3, Low: 0, Medium: 0, No: 0	Yes: 3, No: 0	Yes: 2, No: 1	Yes: 0, No: 3	Yes: 0, No: 3	Yes: 3, No: 0	Yes: 0, No: 3	Yes: 3, No: 0	Yes: 3, No: 0	Yes: 3, No: 0	Yes: 3, No: 0	Yes: 2, No: 1	High: 1, Low: 0, Medium: 1, No: 1	Yes: 1, No: 2	Yes: 0, No: 3	Yes: 0, No: 3	Yes: 1, No: 2	Yes: 0, No: 3	Yes: 0, No: 3	Yes: 2, No: 1	High: 0, Low: 1, Medium: 1, No: 1	Yes: 0, No: 3	Yes: 0, No: 3	Yes: 0, No: 3	Yes: 2, No: 1	Yes: 0, No: 3	Yes: 0, No: 3	Yes: 0, No: 3	High: 0, Low: 0, Medium: 0, No: 3	Yes: 0, No: 3	Yes: 0, No: 3	Yes: 0, No: 3	Yes: 0, No: 3	Yes: 0, No: 3	Yes: 0, No: 3	Yes: 0, No: 3	High: 0, Low: 0, Medium: 0, No: 3	Yes: 0, No: 3	Yes: 0, No: 3	Yes: 0, No: 3	Yes: 0, No: 3	Yes: 0, No: 3	Yes: 0, No: 3	Yes: 0, No: 3	High: 0, Low: 0, Medium: 0, No: 3	Yes: 0, No: 3
425	TB	Abnormal: 3, Unremarkable: 0	Yes: 3, No: 0	High: 2, Low: 0, Medium: 1, No: 0	Yes: 2, No: 1	Yes: 3, No: 0	Yes: 1, No: 2	Yes: 0, No: 3	Yes: 3, No: 0	Yes: 3, No: 0	Yes: 3, No: 0	Yes: 3, No: 0	Yes: 3, No: 0	Yes: 0, No: 3	Yes: 2, No: 1	High: 0, Low: 0, Medium: 2, No: 1	Yes: 2, No: 1	Yes: 2, No: 1	Yes: 0, No: 3	Yes: 0, No: 3	Yes: 0, No: 3	Yes: 0, No: 3	Yes: 1, No: 2	High: 0, Low: 0, Medium: 1, No: 2	Yes: 1, No: 2	Yes: 1, No: 2	Yes: 1, No: 2	Yes: 1, No: 2	Yes: 1, No: 2	Yes: 0, No: 3	Yes: 3, No: 0	High: 1, Low: 1, Medium: 1, No: 0	Yes: 0, No: 3	Yes: 0, No: 3	Yes: 1, No: 2	Yes: 1, No: 2	Yes: 2, No: 1	Yes: 0, No: 3	Yes: 2, No: 1	High: 0, Low: 0, Medium: 2, No: 1	Yes: 0, No: 3	Yes: 0, No: 3	Yes: 0, No: 3	Yes: 0, No: 3	Yes: 2, No: 1	Yes: 0, No: 3	Yes: 0, No: 3	High: 0, Low: 0, Medium: 0, No: 3	Yes: 0, No: 3
426	Non-TB	Abnormal: 0, Unremarkable: 3	Yes: 0, No: 3	High: 0, Low: 0, Medium: 0, No: 3	Yes: 0, No: 3	Yes: 0, No: 3	Yes: 0, No: 3	Yes: 0, No: 3	Yes: 0, No: 3	Yes: 0, No: 3	Yes: 0, No: 3	Yes: 0, No: 3	Yes: 0, No: 3	Yes: 0, No: 3	Yes: 0, No: 3	High: 0, Low: 0, Medium: 0, No: 3	Yes: 0, No: 3	Yes: 0, No: 3	Yes: 0, No: 3	Yes: 0, No: 3	Yes: 0, No: 3	Yes: 0, No: 3	Yes: 0, No: 3	High: 0, Low: 0, Medium: 0, No: 3	Yes: 0, No: 3	Yes: 0, No: 3	Yes: 0, No: 3	Yes: 0, No: 3	Yes: 0, No: 3	Yes: 0, No: 3	Yes: 0, No: 3	High: 0, Low: 0, Medium: 0, No: 3	Yes: 0, No: 3	Yes: 0, No: 3	Yes: 0, No: 3	Yes: 0, No: 3	Yes: 0, No: 3	Yes: 0, No: 3	Yes: 0, No: 3	High: 0, Low: 0, Medium: 0, No: 3	Yes: 0, No: 3	Yes: 0, No: 3	Yes: 0, No: 3	Yes: 0, No: 3	Yes: 0, No: 3	Yes: 0, No: 3	Yes: 0, No: 3	High: 0, Low: 0, Medium: 0, No: 3	Yes: 0, No: 3
427	Non-TB	Abnormal: 0, Unremarkable: 3	Yes: 0, No: 3	High: 0, Low: 0, Medium: 0, No: 3	Yes: 0, No: 3	Yes: 0, No: 3	Yes: 0, No: 3	Yes: 0, No: 3	Yes: 0, No: 3	Yes: 0, No: 3	Yes: 0, No: 3	Yes: 0, No: 3	Yes: 0, No: 3	Yes: 0, No: 3	Yes: 0, No: 3	High: 0, Low: 0, Medium: 0, No: 3	Yes: 0, No: 3	Yes: 0, No: 3	Yes: 0, No: 3	Yes: 0, No: 3	Yes: 0, No: 3	Yes: 0, No: 3	Yes: 0, No: 3	High: 0, Low: 0, Medium: 0, No: 3	Yes: 0, No: 3	Yes: 0, No: 3	Yes: 0, No: 3	Yes: 0, No: 3	Yes: 0, No: 3	Yes: 0, No: 3	Yes: 0, No: 3	High: 0, Low: 0, Medium: 0, No: 3	Yes: 0, No: 3	Yes: 0, No: 3	Yes: 0, No: 3	Yes: 0, No: 3	Yes: 0, No: 3	Yes: 0, No: 3	Yes: 0, No: 3	High: 0, Low: 0, Medium: 0, No: 3	Yes: 0, No: 3	Yes: 0, No: 3	Yes: 0, No: 3	Yes: 0, No: 3	Yes: 0, No: 3	Yes: 0, No: 3	Yes: 0, No: 3	High: 0, Low: 0, Medium: 0, No: 3	Yes: 0, No: 3
428	Non-TB	Abnormal: 0, Unremarkable: 3	Yes: 0, No: 3	High: 0, Low: 0, Medium: 0, No: 3	Yes: 0, No: 3	Yes: 0, No: 3	Yes: 0, No: 3	Yes: 0, No: 3	Yes: 0, No: 3	Yes: 0, No: 3	Yes: 0, No: 3	Yes: 0, No: 3	Yes: 0, No: 3	Yes: 0, No: 3	Yes: 0, No: 3	High: 0, Low: 0, Medium: 0, No: 3	Yes: 0, No: 3	Yes: 0, No: 3	Yes: 0, No: 3	Yes: 0, No: 3	Yes: 0, No: 3	Yes: 0, No: 3	Yes: 0, No: 3	High: 0, Low: 0, Medium: 0, No: 3	Yes: 0, No: 3	Yes: 0, No: 3	Yes: 0, No: 3	Yes: 0, No: 3	Yes: 0, No: 3	Yes: 0, No: 3	Yes: 0, No: 3	High: 0, Low: 0, Medium: 0, No: 3	Yes: 0, No: 3	Yes: 0, No: 3	Yes: 0, No: 3	Yes: 0, No: 3	Yes: 0, No: 3	Yes: 0, No: 3	Yes: 0, No: 3	High: 0, Low: 0, Medium: 0, No: 3	Yes: 0, No: 3	Yes: 0, No: 3	Yes: 0, No: 3	Yes: 0, No: 3	Yes: 0, No: 3	Yes: 0, No: 3	Yes: 0, No: 3	High: 0, Low: 0, Medium: 0, No: 3	Yes: 0, No: 3
429	TB	Abnormal: 3, Unremarkable: 0	Yes: 0, No: 3	High: 0, Low: 0, Medium: 0, No: 3	Yes: 0, No: 3	Yes: 0, No: 3	Yes: 0, No: 3	Yes: 0, No: 3	Yes: 0, No: 3	Yes: 0, No: 3	Yes: 0, No: 3	Yes: 0, No: 3	Yes: 0, No: 3	Yes: 0, No: 3	Yes: 3, No: 0	High: 0, Low: 0, Medium: 3, No: 0	Yes: 0, No: 3	Yes: 0, No: 3	Yes: 3, No: 0	Yes: 0, No: 3	Yes: 3, No: 0	Yes: 0, No: 3	Yes: 3, No: 0	High: 1, Low: 0, Medium: 2, No: 0	Yes: 1, No: 2	Yes: 0, No: 3	Yes: 2, No: 1	Yes: 0, No: 3	Yes: 2, No: 1	Yes: 0, No: 3	Yes: 2, No: 1	High: 0, Low: 0, Medium: 2, No: 1	Yes: 0, No: 3	Yes: 0, No: 3	Yes: 2, No: 1	Yes: 0, No: 3	Yes: 2, No: 1	Yes: 0, No: 3	Yes: 0, No: 3	High: 0, Low: 0, Medium: 0, No: 3	Yes: 0, No: 3	Yes: 0, No: 3	Yes: 0, No: 3	Yes: 0, No: 3	Yes: 0, No: 3	Yes: 0, No: 3	Yes: 3, No: 0	High: 2, Low: 0, Medium: 1, No: 0	Yes: 3, No: 0
430	TB	Abnormal: 3, Unremarkable: 0	Yes: 2, No: 1	High: 1, Low: 1, Medium: 0, No: 1	Yes: 1, No: 2	Yes: 2, No: 1	Yes: 1, No: 2	Yes: 0, No: 3	Yes: 0, No: 3	Yes: 0, No: 3	Yes: 1, No: 2	Yes: 1, No: 2	Yes: 2, No: 1	Yes: 2, No: 1	Yes: 3, No: 0	High: 2, Low: 0, Medium: 1, No: 0	Yes: 0, No: 3	Yes: 0, No: 3	Yes: 3, No: 0	Yes: 3, No: 0	Yes: 3, No: 0	Yes: 3, No: 0	Yes: 2, No: 1	High: 1, Low: 0, Medium: 1, No: 1	Yes: 0, No: 3	Yes: 1, No: 2	Yes: 2, No: 1	Yes: 0, No: 3	Yes: 0, No: 3	Yes: 0, No: 3	Yes: 3, No: 0	High: 2, Low: 0, Medium: 1, No: 0	Yes: 0, No: 3	Yes: 0, No: 3	Yes: 3, No: 0	Yes: 2, No: 1	Yes: 2, No: 1	Yes: 3, No: 0	Yes: 3, No: 0	High: 2, Low: 0, Medium: 1, No: 0	Yes: 0, No: 3	Yes: 0, No: 3	Yes: 0, No: 3	Yes: 1, No: 2	Yes: 2, No: 1	Yes: 3, No: 0	Yes: 2, No: 1	High: 2, Low: 0, Medium: 0, No: 1	Yes: 0, No: 3
431	Non-TB	Abnormal: 3, Unremarkable: 0	Yes: 3, No: 0	High: 1, Low: 0, Medium: 2, No: 0	Yes: 0, No: 3	Yes: 2, No: 1	Yes: 3, No: 0	Yes: 1, No: 2	Yes: 0, No: 3	Yes: 3, No: 0	Yes: 3, No: 0	Yes: 3, No: 0	Yes: 0, No: 3	Yes: 0, No: 3	Yes: 0, No: 3	High: 0, Low: 0, Medium: 0, No: 3	Yes: 0, No: 3	Yes: 0, No: 3	Yes: 0, No: 3	Yes: 0, No: 3	Yes: 0, No: 3	Yes: 0, No: 3	Yes: 3, No: 0	High: 2, Low: 0, Medium: 1, No: 0	Yes: 0, No: 3	Yes: 0, No: 3	Yes: 0, No: 3	Yes: 3, No: 0	Yes: 0, No: 3	Yes: 0, No: 3	Yes: 0, No: 3	High: 0, Low: 0, Medium: 0, No: 3	Yes: 0, No: 3	Yes: 0, No: 3	Yes: 0, No: 3	Yes: 0, No: 3	Yes: 0, No: 3	Yes: 0, No: 3	Yes: 2, No: 1	High: 0, Low: 2, Medium: 0, No: 1	Yes: 0, No: 3	Yes: 1, No: 2	Yes: 2, No: 1	Yes: 1, No: 2	Yes: 0, No: 3	Yes: 0, No: 3	Yes: 3, No: 0	High: 3, Low: 0, Medium: 0, No: 0	Yes: 0, No: 3
432	TB	Abnormal: 0, Unremarkable: 3	Yes: 0, No: 3	High: 0, Low: 0, Medium: 0, No: 3	Yes: 0, No: 3	Yes: 0, No: 3	Yes: 0, No: 3	Yes: 0, No: 3	Yes: 0, No: 3	Yes: 0, No: 3	Yes: 0, No: 3	Yes: 0, No: 3	Yes: 0, No: 3	Yes: 0, No: 3	Yes: 0, No: 3	High: 0, Low: 0, Medium: 0, No: 3	Yes: 0, No: 3	Yes: 0, No: 3	Yes: 0, No: 3	Yes: 0, No: 3	Yes: 0, No: 3	Yes: 0, No: 3	Yes: 0, No: 3	High: 0, Low: 0, Medium: 0, No: 3	Yes: 0, No: 3	Yes: 0, No: 3	Yes: 0, No: 3	Yes: 0, No: 3	Yes: 0, No: 3	Yes: 0, No: 3	Yes: 0, No: 3	High: 0, Low: 0, Medium: 0, No: 3	Yes: 0, No: 3	Yes: 0, No: 3	Yes: 0, No: 3	Yes: 0, No: 3	Yes: 0, No: 3	Yes: 0, No: 3	Yes: 0, No: 3	High: 0, Low: 0, Medium: 0, No: 3	Yes: 0, No: 3	Yes: 0, No: 3	Yes: 0, No: 3	Yes: 0, No: 3	Yes: 0, No: 3	Yes: 0, No: 3	Yes: 0, No: 3	High: 0, Low: 0, Medium: 0, No: 3	Yes: 0, No: 3
433	TB	Abnormal: 3, Unremarkable: 0	Yes: 2, No: 1	High: 0, Low: 1, Medium: 1, No: 1	Yes: 1, No: 2	Yes: 1, No: 2	Yes: 1, No: 2	Yes: 1, No: 2	Yes: 0, No: 3	Yes: 0, No: 3	Yes: 2, No: 1	Yes: 0, No: 3	Yes: 1, No: 2	Yes: 0, No: 3	Yes: 2, No: 1	High: 0, Low: 0, Medium: 2, No: 1	Yes: 0, No: 3	Yes: 0, No: 3	Yes: 2, No: 1	Yes: 0, No: 3	Yes: 0, No: 3	Yes: 0, No: 3	Yes: 0, No: 3	High: 0, Low: 0, Medium: 0, No: 3	Yes: 0, No: 3	Yes: 0, No: 3	Yes: 0, No: 3	Yes: 0, No: 3	Yes: 0, No: 3	Yes: 0, No: 3	Yes: 2, No: 1	High: 0, Low: 1, Medium: 1, No: 1	Yes: 0, No: 3	Yes: 0, No: 3	Yes: 2, No: 1	Yes: 0, No: 3	Yes: 0, No: 3	Yes: 0, No: 3	Yes: 1, No: 2	High: 0, Low: 0, Medium: 1, No: 2	Yes: 0, No: 3	Yes: 0, No: 3	Yes: 1, No: 2	Yes: 0, No: 3	Yes: 0, No: 3	Yes: 0, No: 3	Yes: 1, No: 2	High: 0, Low: 0, Medium: 1, No: 2	Yes: 0, No: 3
434	TB	Abnormal: 3, Unremarkable: 0	Yes: 3, No: 0	High: 3, Low: 0, Medium: 0, No: 0	Yes: 3, No: 0	Yes: 3, No: 0	Yes: 0, No: 3	Yes: 0, No: 3	Yes: 3, No: 0	Yes: 0, No: 3	Yes: 3, No: 0	Yes: 0, No: 3	Yes: 0, No: 3	Yes: 0, No: 3	Yes: 3, No: 0	High: 0, Low: 1, Medium: 2, No: 0	Yes: 3, No: 0	Yes: 0, No: 3	Yes: 2, No: 1	Yes: 0, No: 3	Yes: 0, No: 3	Yes: 0, No: 3	Yes: 2, No: 1	High: 0, Low: 1, Medium: 1, No: 1	Yes: 2, No: 1	Yes: 0, No: 3	Yes: 1, No: 2	Yes: 0, No: 3	Yes: 0, No: 3	Yes: 0, No: 3	Yes: 1, No: 2	High: 0, Low: 1, Medium: 0, No: 2	Yes: 1, No: 2	Yes: 0, No: 3	Yes: 1, No: 2	Yes: 0, No: 3	Yes: 0, No: 3	Yes: 0, No: 3	Yes: 1, No: 2	High: 0, Low: 0, Medium: 1, No: 2	Yes: 0, No: 3	Yes: 0, No: 3	Yes: 1, No: 2	Yes: 0, No: 3	Yes: 0, No: 3	Yes: 0, No: 3	Yes: 2, No: 1	High: 2, Low: 0, Medium: 0, No: 1	Yes: 2, No: 1
435	TB	Abnormal: 3, Unremarkable: 0	Yes: 1, No: 2	High: 1, Low: 0, Medium: 0, No: 2	Yes: 0, No: 3	Yes: 1, No: 2	Yes: 1, No: 2	Yes: 0, No: 3	Yes: 0, No: 3	Yes: 1, No: 2	Yes: 0, No: 3	Yes: 1, No: 2	Yes: 0, No: 3	Yes: 0, No: 3	Yes: 3, No: 0	High: 3, Low: 0, Medium: 0, No: 0	Yes: 3, No: 0	Yes: 0, No: 3	Yes: 3, No: 0	Yes: 0, No: 3	Yes: 0, No: 3	Yes: 0, No: 3	Yes: 0, No: 3	High: 0, Low: 0, Medium: 0, No: 3	Yes: 0, No: 3	Yes: 0, No: 3	Yes: 0, No: 3	Yes: 0, No: 3	Yes: 0, No: 3	Yes: 0, No: 3	Yes: 3, No: 0	High: 2, Low: 1, Medium: 0, No: 0	Yes: 0, No: 3	Yes: 0, No: 3	Yes: 2, No: 1	Yes: 0, No: 3	Yes: 3, No: 0	Yes: 0, No: 3	Yes: 0, No: 3	High: 0, Low: 0, Medium: 0, No: 3	Yes: 0, No: 3	Yes: 0, No: 3	Yes: 0, No: 3	Yes: 0, No: 3	Yes: 0, No: 3	Yes: 0, No: 3	Yes: 0, No: 3	High: 0, Low: 0, Medium: 0, No: 3	Yes: 0, No: 3
436	TB	Abnormal: 3, Unremarkable: 0	Yes: 3, No: 0	High: 1, Low: 0, Medium: 2, No: 0	Yes: 2, No: 1	Yes: 0, No: 3	Yes: 1, No: 2	Yes: 3, No: 0	Yes: 0, No: 3	Yes: 2, No: 1	Yes: 2, No: 1	Yes: 2, No: 1	Yes: 0, No: 3	Yes: 2, No: 1	Yes: 3, No: 0	High: 2, Low: 0, Medium: 1, No: 0	Yes: 0, No: 3	Yes: 2, No: 1	Yes: 0, No: 3	Yes: 3, No: 0	Yes: 0, No: 3	Yes: 2, No: 1	Yes: 2, No: 1	High: 0, Low: 1, Medium: 1, No: 1	Yes: 0, No: 3	Yes: 0, No: 3	Yes: 0, No: 3	Yes: 2, No: 1	Yes: 0, No: 3	Yes: 0, No: 3	Yes: 1, No: 2	High: 1, Low: 0, Medium: 0, No: 2	Yes: 0, No: 3	Yes: 1, No: 2	Yes: 0, No: 3	Yes: 0, No: 3	Yes: 0, No: 3	Yes: 0, No: 3	Yes: 3, No: 0	High: 0, Low: 0, Medium: 3, No: 0	Yes: 0, No: 3	Yes: 2, No: 1	Yes: 1, No: 2	Yes: 1, No: 2	Yes: 0, No: 3	Yes: 1, No: 2	Yes: 2, No: 1	High: 1, Low: 0, Medium: 1, No: 1	Yes: 0, No: 3
437	Non-TB	Abnormal: 0, Unremarkable: 3	Yes: 0, No: 3	High: 0, Low: 0, Medium: 0, No: 3	Yes: 0, No: 3	Yes: 0, No: 3	Yes: 0, No: 3	Yes: 0, No: 3	Yes: 0, No: 3	Yes: 0, No: 3	Yes: 0, No: 3	Yes: 0, No: 3	Yes: 0, No: 3	Yes: 0, No: 3	Yes: 0, No: 3	High: 0, Low: 0, Medium: 0, No: 3	Yes: 0, No: 3	Yes: 0, No: 3	Yes: 0, No: 3	Yes: 0, No: 3	Yes: 0, No: 3	Yes: 0, No: 3	Yes: 0, No: 3	High: 0, Low: 0, Medium: 0, No: 3	Yes: 0, No: 3	Yes: 0, No: 3	Yes: 0, No: 3	Yes: 0, No: 3	Yes: 0, No: 3	Yes: 0, No: 3	Yes: 0, No: 3	High: 0, Low: 0, Medium: 0, No: 3	Yes: 0, No: 3	Yes: 0, No: 3	Yes: 0, No: 3	Yes: 0, No: 3	Yes: 0, No: 3	Yes: 0, No: 3	Yes: 0, No: 3	High: 0, Low: 0, Medium: 0, No: 3	Yes: 0, No: 3	Yes: 0, No: 3	Yes: 0, No: 3	Yes: 0, No: 3	Yes: 0, No: 3	Yes: 0, No: 3	Yes: 0, No: 3	High: 0, Low: 0, Medium: 0, No: 3	Yes: 0, No: 3
438	TB	Abnormal: 3, Unremarkable: 0	Yes: 1, No: 2	High: 0, Low: 1, Medium: 0, No: 2	Yes: 1, No: 2	Yes: 1, No: 2	Yes: 0, No: 3	Yes: 0, No: 3	Yes: 0, No: 3	Yes: 0, No: 3	Yes: 1, No: 2	Yes: 1, No: 2	Yes: 0, No: 3	Yes: 0, No: 3	Yes: 3, No: 0	High: 1, Low: 0, Medium: 2, No: 0	Yes: 0, No: 3	Yes: 0, No: 3	Yes: 2, No: 1	Yes: 3, No: 0	Yes: 0, No: 3	Yes: 0, No: 3	Yes: 2, No: 1	High: 0, Low: 0, Medium: 2, No: 1	Yes: 0, No: 3	Yes: 0, No: 3	Yes: 1, No: 2	Yes: 1, No: 2	Yes: 0, No: 3	Yes: 0, No: 3	Yes: 3, No: 0	High: 2, Low: 0, Medium: 1, No: 0	Yes: 0, No: 3	Yes: 0, No: 3	Yes: 3, No: 0	Yes: 0, No: 3	Yes: 0, No: 3	Yes: 0, No: 3	Yes: 0, No: 3	High: 0, Low: 0, Medium: 0, No: 3	Yes: 0, No: 3	Yes: 0, No: 3	Yes: 0, No: 3	Yes: 0, No: 3	Yes: 0, No: 3	Yes: 0, No: 3	Yes: 0, No: 3	High: 0, Low: 0, Medium: 0, No: 3	Yes: 0, No: 3
439	TB	Abnormal: 3, Unremarkable: 0	Yes: 3, No: 0	High: 3, Low: 0, Medium: 0, No: 0	Yes: 3, No: 0	Yes: 2, No: 1	Yes: 0, No: 3	Yes: 0, No: 3	Yes: 3, No: 0	Yes: 0, No: 3	Yes: 3, No: 0	Yes: 2, No: 1	Yes: 3, No: 0	Yes: 3, No: 0	Yes: 3, No: 0	High: 0, Low: 0, Medium: 3, No: 0	Yes: 3, No: 0	Yes: 1, No: 2	Yes: 3, No: 0	Yes: 1, No: 2	Yes: 3, No: 0	Yes: 1, No: 2	Yes: 1, No: 2	High: 0, Low: 0, Medium: 1, No: 2	Yes: 1, No: 2	Yes: 0, No: 3	Yes: 1, No: 2	Yes: 1, No: 2	Yes: 1, No: 2	Yes: 1, No: 2	Yes: 2, No: 1	High: 0, Low: 1, Medium: 1, No: 1	Yes: 1, No: 2	Yes: 0, No: 3	Yes: 1, No: 2	Yes: 0, No: 3	Yes: 1, No: 2	Yes: 0, No: 3	Yes: 1, No: 2	High: 0, Low: 0, Medium: 1, No: 2	Yes: 0, No: 3	Yes: 0, No: 3	Yes: 0, No: 3	Yes: 0, No: 3	Yes: 0, No: 3	Yes: 1, No: 2	Yes: 0, No: 3	High: 0, Low: 0, Medium: 0, No: 3	Yes: 0, No: 3
440	TB	Abnormal: 3, Unremarkable: 0	Yes: 3, No: 0	High: 2, Low: 0, Medium: 1, No: 0	Yes: 2, No: 1	Yes: 2, No: 1	Yes: 1, No: 2	Yes: 1, No: 2	Yes: 0, No: 3	Yes: 0, No: 3	Yes: 3, No: 0	Yes: 3, No: 0	Yes: 3, No: 0	Yes: 3, No: 0	Yes: 3, No: 0	High: 0, Low: 1, Medium: 2, No: 0	Yes: 1, No: 2	Yes: 0, No: 3	Yes: 3, No: 0	Yes: 2, No: 1	Yes: 0, No: 3	Yes: 0, No: 3	Yes: 2, No: 1	High: 0, Low: 1, Medium: 1, No: 1	Yes: 0, No: 3	Yes: 0, No: 3	Yes: 2, No: 1	Yes: 0, No: 3	Yes: 1, No: 2	Yes: 0, No: 3	Yes: 3, No: 0	High: 2, Low: 0, Medium: 1, No: 0	Yes: 0, No: 3	Yes: 0, No: 3	Yes: 0, No: 3	Yes: 2, No: 1	Yes: 0, No: 3	Yes: 3, No: 0	Yes: 3, No: 0	High: 2, Low: 1, Medium: 0, No: 0	Yes: 0, No: 3	Yes: 0, No: 3	Yes: 2, No: 1	Yes: 3, No: 0	Yes: 2, No: 1	Yes: 3, No: 0	Yes: 1, No: 2	High: 0, Low: 0, Medium: 1, No: 2	Yes: 0, No: 3
441	Non-TB	Abnormal: 0, Unremarkable: 3	Yes: 0, No: 3	High: 0, Low: 0, Medium: 0, No: 3	Yes: 0, No: 3	Yes: 0, No: 3	Yes: 0, No: 3	Yes: 0, No: 3	Yes: 0, No: 3	Yes: 0, No: 3	Yes: 0, No: 3	Yes: 0, No: 3	Yes: 0, No: 3	Yes: 0, No: 3	Yes: 0, No: 3	High: 0, Low: 0, Medium: 0, No: 3	Yes: 0, No: 3	Yes: 0, No: 3	Yes: 0, No: 3	Yes: 0, No: 3	Yes: 0, No: 3	Yes: 0, No: 3	Yes: 0, No: 3	High: 0, Low: 0, Medium: 0, No: 3	Yes: 0, No: 3	Yes: 0, No: 3	Yes: 0, No: 3	Yes: 0, No: 3	Yes: 0, No: 3	Yes: 0, No: 3	Yes: 0, No: 3	High: 0, Low: 0, Medium: 0, No: 3	Yes: 0, No: 3	Yes: 0, No: 3	Yes: 0, No: 3	Yes: 0, No: 3	Yes: 0, No: 3	Yes: 0, No: 3	Yes: 0, No: 3	High: 0, Low: 0, Medium: 0, No: 3	Yes: 0, No: 3	Yes: 0, No: 3	Yes: 0, No: 3	Yes: 0, No: 3	Yes: 0, No: 3	Yes: 0, No: 3	Yes: 0, No: 3	High: 0, Low: 0, Medium: 0, No: 3	Yes: 0, No: 3
442	Non-TB	Abnormal: 3, Unremarkable: 0	Yes: 0, No: 3	High: 0, Low: 0, Medium: 0, No: 3	Yes: 0, No: 3	Yes: 0, No: 3	Yes: 0, No: 3	Yes: 0, No: 3	Yes: 0, No: 3	Yes: 0, No: 3	Yes: 0, No: 3	Yes: 0, No: 3	Yes: 0, No: 3	Yes: 0, No: 3	Yes: 0, No: 3	High: 0, Low: 0, Medium: 0, No: 3	Yes: 0, No: 3	Yes: 0, No: 3	Yes: 0, No: 3	Yes: 0, No: 3	Yes: 0, No: 3	Yes: 0, No: 3	Yes: 3, No: 0	High: 2, Low: 0, Medium: 1, No: 0	Yes: 0, No: 3	Yes: 0, No: 3	Yes: 0, No: 3	Yes: 3, No: 0	Yes: 0, No: 3	Yes: 0, No: 3	Yes: 0, No: 3	High: 0, Low: 0, Medium: 0, No: 3	Yes: 0, No: 3	Yes: 0, No: 3	Yes: 0, No: 3	Yes: 0, No: 3	Yes: 0, No: 3	Yes: 0, No: 3	Yes: 1, No: 2	High: 0, Low: 1, Medium: 0, No: 2	Yes: 0, No: 3	Yes: 0, No: 3	Yes: 0, No: 3	Yes: 1, No: 2	Yes: 0, No: 3	Yes: 0, No: 3	Yes: 0, No: 3	High: 0, Low: 0, Medium: 0, No: 3	Yes: 0, No: 3
443	TB	Abnormal: 3, Unremarkable: 0	Yes: 3, No: 0	High: 3, Low: 0, Medium: 0, No: 0	Yes: 3, No: 0	Yes: 1, No: 2	Yes: 0, No: 3	Yes: 1, No: 2	Yes: 3, No: 0	Yes: 3, No: 0	Yes: 3, No: 0	Yes: 3, No: 0	Yes: 3, No: 0	Yes: 3, No: 0	Yes: 3, No: 0	High: 1, Low: 0, Medium: 2, No: 0	Yes: 0, No: 3	Yes: 0, No: 3	Yes: 2, No: 1	Yes: 2, No: 1	Yes: 2, No: 1	Yes: 3, No: 0	Yes: 1, No: 2	High: 0, Low: 0, Medium: 1, No: 2	Yes: 1, No: 2	Yes: 1, No: 2	Yes: 1, No: 2	Yes: 1, No: 2	Yes: 1, No: 2	Yes: 1, No: 2	Yes: 3, No: 0	High: 1, Low: 0, Medium: 2, No: 0	Yes: 0, No: 3	Yes: 0, No: 3	Yes: 1, No: 2	Yes: 1, No: 2	Yes: 1, No: 2	Yes: 2, No: 1	Yes: 3, No: 0	High: 1, Low: 2, Medium: 0, No: 0	Yes: 1, No: 2	Yes: 0, No: 3	Yes: 2, No: 1	Yes: 2, No: 1	Yes: 2, No: 1	Yes: 2, No: 1	Yes: 1, No: 2	High: 0, Low: 0, Medium: 1, No: 2	Yes: 0, No: 3
444	TB	Abnormal: 3, Unremarkable: 0	Yes: 2, No: 1	High: 1, Low: 1, Medium: 0, No: 1	Yes: 1, No: 2	Yes: 2, No: 1	Yes: 1, No: 2	Yes: 0, No: 3	Yes: 0, No: 3	Yes: 0, No: 3	Yes: 2, No: 1	Yes: 2, No: 1	Yes: 2, No: 1	Yes: 2, No: 1	Yes: 3, No: 0	High: 0, Low: 1, Medium: 2, No: 0	Yes: 0, No: 3	Yes: 0, No: 3	Yes: 0, No: 3	Yes: 2, No: 1	Yes: 0, No: 3	Yes: 3, No: 0	Yes: 0, No: 3	High: 0, Low: 0, Medium: 0, No: 3	Yes: 0, No: 3	Yes: 0, No: 3	Yes: 0, No: 3	Yes: 0, No: 3	Yes: 0, No: 3	Yes: 0, No: 3	Yes: 3, No: 0	High: 0, Low: 1, Medium: 2, No: 0	Yes: 0, No: 3	Yes: 0, No: 3	Yes: 0, No: 3	Yes: 0, No: 3	Yes: 0, No: 3	Yes: 3, No: 0	Yes: 1, No: 2	High: 0, Low: 1, Medium: 0, No: 2	Yes: 0, No: 3	Yes: 0, No: 3	Yes: 0, No: 3	Yes: 1, No: 2	Yes: 0, No: 3	Yes: 0, No: 3	Yes: 0, No: 3	High: 0, Low: 0, Medium: 0, No: 3	Yes: 0, No: 3
445	Non-TB	Abnormal: 0, Unremarkable: 3	Yes: 0, No: 3	High: 0, Low: 0, Medium: 0, No: 3	Yes: 0, No: 3	Yes: 0, No: 3	Yes: 0, No: 3	Yes: 0, No: 3	Yes: 0, No: 3	Yes: 0, No: 3	Yes: 0, No: 3	Yes: 0, No: 3	Yes: 0, No: 3	Yes: 0, No: 3	Yes: 0, No: 3	High: 0, Low: 0, Medium: 0, No: 3	Yes: 0, No: 3	Yes: 0, No: 3	Yes: 0, No: 3	Yes: 0, No: 3	Yes: 0, No: 3	Yes: 0, No: 3	Yes: 0, No: 3	High: 0, Low: 0, Medium: 0, No: 3	Yes: 0, No: 3	Yes: 0, No: 3	Yes: 0, No: 3	Yes: 0, No: 3	Yes: 0, No: 3	Yes: 0, No: 3	Yes: 0, No: 3	High: 0, Low: 0, Medium: 0, No: 3	Yes: 0, No: 3	Yes: 0, No: 3	Yes: 0, No: 3	Yes: 0, No: 3	Yes: 0, No: 3	Yes: 0, No: 3	Yes: 0, No: 3	High: 0, Low: 0, Medium: 0, No: 3	Yes: 0, No: 3	Yes: 0, No: 3	Yes: 0, No: 3	Yes: 0, No: 3	Yes: 0, No: 3	Yes: 0, No: 3	Yes: 0, No: 3	High: 0, Low: 0, Medium: 0, No: 3	Yes: 0, No: 3
446	TB	Abnormal: 3, Unremarkable: 0	Yes: 1, No: 2	High: 1, Low: 0, Medium: 0, No: 2	Yes: 1, No: 2	Yes: 0, No: 3	Yes: 0, No: 3	Yes: 1, No: 2	Yes: 1, No: 2	Yes: 1, No: 2	Yes: 1, No: 2	Yes: 1, No: 2	Yes: 0, No: 3	Yes: 0, No: 3	Yes: 3, No: 0	High: 2, Low: 0, Medium: 1, No: 0	Yes: 3, No: 0	Yes: 2, No: 1	Yes: 3, No: 0	Yes: 3, No: 0	Yes: 0, No: 3	Yes: 0, No: 3	Yes: 0, No: 3	High: 0, Low: 0, Medium: 0, No: 3	Yes: 0, No: 3	Yes: 0, No: 3	Yes: 0, No: 3	Yes: 0, No: 3	Yes: 0, No: 3	Yes: 0, No: 3	Yes: 2, No: 1	High: 0, Low: 1, Medium: 1, No: 1	Yes: 0, No: 3	Yes: 0, No: 3	Yes: 1, No: 2	Yes: 2, No: 1	Yes: 0, No: 3	Yes: 0, No: 3	Yes: 1, No: 2	High: 0, Low: 0, Medium: 1, No: 2	Yes: 0, No: 3	Yes: 1, No: 2	Yes: 0, No: 3	Yes: 1, No: 2	Yes: 0, No: 3	Yes: 0, No: 3	Yes: 0, No: 3	High: 0, Low: 0, Medium: 0, No: 3	Yes: 0, No: 3
447	Non-TB	Abnormal: 0, Unremarkable: 3	Yes: 0, No: 3	High: 0, Low: 0, Medium: 0, No: 3	Yes: 0, No: 3	Yes: 0, No: 3	Yes: 0, No: 3	Yes: 0, No: 3	Yes: 0, No: 3	Yes: 0, No: 3	Yes: 0, No: 3	Yes: 0, No: 3	Yes: 0, No: 3	Yes: 0, No: 3	Yes: 0, No: 3	High: 0, Low: 0, Medium: 0, No: 3	Yes: 0, No: 3	Yes: 0, No: 3	Yes: 0, No: 3	Yes: 0, No: 3	Yes: 0, No: 3	Yes: 0, No: 3	Yes: 0, No: 3	High: 0, Low: 0, Medium: 0, No: 3	Yes: 0, No: 3	Yes: 0, No: 3	Yes: 0, No: 3	Yes: 0, No: 3	Yes: 0, No: 3	Yes: 0, No: 3	Yes: 0, No: 3	High: 0, Low: 0, Medium: 0, No: 3	Yes: 0, No: 3	Yes: 0, No: 3	Yes: 0, No: 3	Yes: 0, No: 3	Yes: 0, No: 3	Yes: 0, No: 3	Yes: 0, No: 3	High: 0, Low: 0, Medium: 0, No: 3	Yes: 0, No: 3	Yes: 0, No: 3	Yes: 0, No: 3	Yes: 0, No: 3	Yes: 0, No: 3	Yes: 0, No: 3	Yes: 0, No: 3	High: 0, Low: 0, Medium: 0, No: 3	Yes: 0, No: 3
448	TB	Abnormal: 3, Unremarkable: 0	Yes: 3, No: 0	High: 0, Low: 2, Medium: 1, No: 0	Yes: 3, No: 0	Yes: 1, No: 2	Yes: 0, No: 3	Yes: 1, No: 2	Yes: 0, No: 3	Yes: 0, No: 3	Yes: 0, No: 3	Yes: 2, No: 1	Yes: 0, No: 3	Yes: 1, No: 2	Yes: 2, No: 1	High: 1, Low: 0, Medium: 1, No: 1	Yes: 0, No: 3	Yes: 1, No: 2	Yes: 0, No: 3	Yes: 1, No: 2	Yes: 0, No: 3	Yes: 2, No: 1	Yes: 1, No: 2	High: 0, Low: 0, Medium: 1, No: 2	Yes: 0, No: 3	Yes: 0, No: 3	Yes: 0, No: 3	Yes: 1, No: 2	Yes: 0, No: 3	Yes: 0, No: 3	Yes: 0, No: 3	High: 0, Low: 0, Medium: 0, No: 3	Yes: 0, No: 3	Yes: 0, No: 3	Yes: 0, No: 3	Yes: 0, No: 3	Yes: 0, No: 3	Yes: 0, No: 3	Yes: 3, No: 0	High: 0, Low: 0, Medium: 3, No: 0	Yes: 0, No: 3	Yes: 0, No: 3	Yes: 0, No: 3	Yes: 1, No: 2	Yes: 0, No: 3	Yes: 2, No: 1	Yes: 0, No: 3	High: 0, Low: 0, Medium: 0, No: 3	Yes: 0, No: 3
449	TB	Abnormal: 3, Unremarkable: 0	Yes: 3, No: 0	High: 0, Low: 3, Medium: 0, No: 0	Yes: 0, No: 3	Yes: 0, No: 3	Yes: 3, No: 0	Yes: 2, No: 1	Yes: 0, No: 3	Yes: 0, No: 3	Yes: 0, No: 3	Yes: 0, No: 3	Yes: 3, No: 0	Yes: 3, No: 0	Yes: 1, No: 2	High: 0, Low: 1, Medium: 0, No: 2	Yes: 0, No: 3	Yes: 0, No: 3	Yes: 1, No: 2	Yes: 0, No: 3	Yes: 0, No: 3	Yes: 0, No: 3	Yes: 2, No: 1	High: 1, Low: 0, Medium: 1, No: 1	Yes: 0, No: 3	Yes: 0, No: 3	Yes: 2, No: 1	Yes: 0, No: 3	Yes: 0, No: 3	Yes: 0, No: 3	Yes: 0, No: 3	High: 0, Low: 0, Medium: 0, No: 3	Yes: 0, No: 3	Yes: 0, No: 3	Yes: 0, No: 3	Yes: 0, No: 3	Yes: 0, No: 3	Yes: 0, No: 3	Yes: 1, No: 2	High: 0, Low: 1, Medium: 0, No: 2	Yes: 0, No: 3	Yes: 0, No: 3	Yes: 0, No: 3	Yes: 0, No: 3	Yes: 1, No: 2	Yes: 1, No: 2	Yes: 2, No: 1	High: 2, Low: 0, Medium: 0, No: 1	Yes: 2, No: 1
450	TB	Abnormal: 3, Unremarkable: 0	Yes: 3, No: 0	High: 2, Low: 0, Medium: 1, No: 0	Yes: 3, No: 0	Yes: 1, No: 2	Yes: 1, No: 2	Yes: 1, No: 2	Yes: 0, No: 3	Yes: 0, No: 3	Yes: 0, No: 3	Yes: 1, No: 2	Yes: 1, No: 2	Yes: 3, No: 0	Yes: 1, No: 2	High: 0, Low: 1, Medium: 0, No: 2	Yes: 0, No: 3	Yes: 0, No: 3	Yes: 0, No: 3	Yes: 0, No: 3	Yes: 0, No: 3	Yes: 1, No: 2	Yes: 0, No: 3	High: 0, Low: 0, Medium: 0, No: 3	Yes: 0, No: 3	Yes: 0, No: 3	Yes: 0, No: 3	Yes: 0, No: 3	Yes: 0, No: 3	Yes: 0, No: 3	Yes: 0, No: 3	High: 0, Low: 0, Medium: 0, No: 3	Yes: 0, No: 3	Yes: 0, No: 3	Yes: 0, No: 3	Yes: 0, No: 3	Yes: 0, No: 3	Yes: 0, No: 3	Yes: 1, No: 2	High: 0, Low: 1, Medium: 0, No: 2	Yes: 0, No: 3	Yes: 0, No: 3	Yes: 0, No: 3	Yes: 0, No: 3	Yes: 1, No: 2	Yes: 1, No: 2	Yes: 1, No: 2	High: 0, Low: 0, Medium: 1, No: 2	Yes: 0, No: 3
451	TB	Abnormal: 3, Unremarkable: 0	Yes: 3, No: 0	High: 0, Low: 2, Medium: 1, No: 0	Yes: 2, No: 1	Yes: 2, No: 1	Yes: 1, No: 2	Yes: 0, No: 3	Yes: 0, No: 3	Yes: 0, No: 3	Yes: 0, No: 3	Yes: 1, No: 2	Yes: 1, No: 2	Yes: 2, No: 1	Yes: 3, No: 0	High: 0, Low: 2, Medium: 1, No: 0	Yes: 0, No: 3	Yes: 0, No: 3	Yes: 0, No: 3	Yes: 1, No: 2	Yes: 0, No: 3	Yes: 2, No: 1	Yes: 1, No: 2	High: 0, Low: 0, Medium: 1, No: 2	Yes: 0, No: 3	Yes: 0, No: 3	Yes: 0, No: 3	Yes: 1, No: 2	Yes: 0, No: 3	Yes: 0, No: 3	Yes: 1, No: 2	High: 0, Low: 1, Medium: 0, No: 2	Yes: 0, No: 3	Yes: 0, No: 3	Yes: 0, No: 3	Yes: 0, No: 3	Yes: 0, No: 3	Yes: 1, No: 2	Yes: 1, No: 2	High: 0, Low: 0, Medium: 1, No: 2	Yes: 0, No: 3	Yes: 0, No: 3	Yes: 0, No: 3	Yes: 0, No: 3	Yes: 0, No: 3	Yes: 1, No: 2	Yes: 0, No: 3	High: 0, Low: 0, Medium: 0, No: 3	Yes: 0, No: 3
452	Non-TB	Abnormal: 0, Unremarkable: 3	Yes: 0, No: 3	High: 0, Low: 0, Medium: 0, No: 3	Yes: 0, No: 3	Yes: 0, No: 3	Yes: 0, No: 3	Yes: 0, No: 3	Yes: 0, No: 3	Yes: 0, No: 3	Yes: 0, No: 3	Yes: 0, No: 3	Yes: 0, No: 3	Yes: 0, No: 3	Yes: 0, No: 3	High: 0, Low: 0, Medium: 0, No: 3	Yes: 0, No: 3	Yes: 0, No: 3	Yes: 0, No: 3	Yes: 0, No: 3	Yes: 0, No: 3	Yes: 0, No: 3	Yes: 0, No: 3	High: 0, Low: 0, Medium: 0, No: 3	Yes: 0, No: 3	Yes: 0, No: 3	Yes: 0, No: 3	Yes: 0, No: 3	Yes: 0, No: 3	Yes: 0, No: 3	Yes: 0, No: 3	High: 0, Low: 0, Medium: 0, No: 3	Yes: 0, No: 3	Yes: 0, No: 3	Yes: 0, No: 3	Yes: 0, No: 3	Yes: 0, No: 3	Yes: 0, No: 3	Yes: 0, No: 3	High: 0, Low: 0, Medium: 0, No: 3	Yes: 0, No: 3	Yes: 0, No: 3	Yes: 0, No: 3	Yes: 0, No: 3	Yes: 0, No: 3	Yes: 0, No: 3	Yes: 0, No: 3	High: 0, Low: 0, Medium: 0, No: 3	Yes: 0, No: 3
453	Non-TB	Abnormal: 1, Unremarkable: 2	Yes: 1, No: 2	High: 0, Low: 1, Medium: 0, No: 2	Yes: 0, No: 3	Yes: 0, No: 3	Yes: 1, No: 2	Yes: 1, No: 2	Yes: 1, No: 2	Yes: 1, No: 2	Yes: 0, No: 3	Yes: 0, No: 3	Yes: 0, No: 3	Yes: 0, No: 3	Yes: 0, No: 3	High: 0, Low: 0, Medium: 0, No: 3	Yes: 0, No: 3	Yes: 0, No: 3	Yes: 0, No: 3	Yes: 0, No: 3	Yes: 0, No: 3	Yes: 0, No: 3	Yes: 0, No: 3	High: 0, Low: 0, Medium: 0, No: 3	Yes: 0, No: 3	Yes: 0, No: 3	Yes: 0, No: 3	Yes: 0, No: 3	Yes: 0, No: 3	Yes: 0, No: 3	Yes: 0, No: 3	High: 0, Low: 0, Medium: 0, No: 3	Yes: 0, No: 3	Yes: 0, No: 3	Yes: 0, No: 3	Yes: 0, No: 3	Yes: 0, No: 3	Yes: 0, No: 3	Yes: 0, No: 3	High: 0, Low: 0, Medium: 0, No: 3	Yes: 0, No: 3	Yes: 0, No: 3	Yes: 0, No: 3	Yes: 0, No: 3	Yes: 0, No: 3	Yes: 0, No: 3	Yes: 0, No: 3	High: 0, Low: 0, Medium: 0, No: 3	Yes: 0, No: 3
454	TB	Abnormal: 3, Unremarkable: 0	Yes: 3, No: 0	High: 2, Low: 0, Medium: 1, No: 0	Yes: 3, No: 0	Yes: 2, No: 1	Yes: 0, No: 3	Yes: 1, No: 2	Yes: 2, No: 1	Yes: 0, No: 3	Yes: 3, No: 0	Yes: 3, No: 0	Yes: 3, No: 0	Yes: 3, No: 0	Yes: 3, No: 0	High: 0, Low: 0, Medium: 3, No: 0	Yes: 0, No: 3	Yes: 0, No: 3	Yes: 3, No: 0	Yes: 1, No: 2	Yes: 0, No: 3	Yes: 2, No: 1	Yes: 2, No: 1	High: 0, Low: 0, Medium: 2, No: 1	Yes: 0, No: 3	Yes: 0, No: 3	Yes: 2, No: 1	Yes: 0, No: 3	Yes: 0, No: 3	Yes: 0, No: 3	Yes: 3, No: 0	High: 3, Low: 0, Medium: 0, No: 0	Yes: 0, No: 3	Yes: 0, No: 3	Yes: 1, No: 2	Yes: 0, No: 3	Yes: 3, No: 0	Yes: 0, No: 3	Yes: 1, No: 2	High: 0, Low: 1, Medium: 0, No: 2	Yes: 0, No: 3	Yes: 0, No: 3	Yes: 0, No: 3	Yes: 0, No: 3	Yes: 1, No: 2	Yes: 1, No: 2	Yes: 1, No: 2	High: 0, Low: 0, Medium: 1, No: 2	Yes: 0, No: 3
455	Non-TB	Abnormal: 0, Unremarkable: 3	Yes: 0, No: 3	High: 0, Low: 0, Medium: 0, No: 3	Yes: 0, No: 3	Yes: 0, No: 3	Yes: 0, No: 3	Yes: 0, No: 3	Yes: 0, No: 3	Yes: 0, No: 3	Yes: 0, No: 3	Yes: 0, No: 3	Yes: 0, No: 3	Yes: 0, No: 3	Yes: 0, No: 3	High: 0, Low: 0, Medium: 0, No: 3	Yes: 0, No: 3	Yes: 0, No: 3	Yes: 0, No: 3	Yes: 0, No: 3	Yes: 0, No: 3	Yes: 0, No: 3	Yes: 0, No: 3	High: 0, Low: 0, Medium: 0, No: 3	Yes: 0, No: 3	Yes: 0, No: 3	Yes: 0, No: 3	Yes: 0, No: 3	Yes: 0, No: 3	Yes: 0, No: 3	Yes: 0, No: 3	High: 0, Low: 0, Medium: 0, No: 3	Yes: 0, No: 3	Yes: 0, No: 3	Yes: 0, No: 3	Yes: 0, No: 3	Yes: 0, No: 3	Yes: 0, No: 3	Yes: 0, No: 3	High: 0, Low: 0, Medium: 0, No: 3	Yes: 0, No: 3	Yes: 0, No: 3	Yes: 0, No: 3	Yes: 0, No: 3	Yes: 0, No: 3	Yes: 0, No: 3	Yes: 0, No: 3	High: 0, Low: 0, Medium: 0, No: 3	Yes: 0, No: 3
456	TB	Abnormal: 3, Unremarkable: 0	Yes: 2, No: 1	High: 0, Low: 1, Medium: 1, No: 1	Yes: 0, No: 3	Yes: 1, No: 2	Yes: 2, No: 1	Yes: 1, No: 2	Yes: 0, No: 3	Yes: 0, No: 3	Yes: 0, No: 3	Yes: 0, No: 3	Yes: 0, No: 3	Yes: 2, No: 1	Yes: 1, No: 2	High: 0, Low: 0, Medium: 1, No: 2	Yes: 0, No: 3	Yes: 0, No: 3	Yes: 0, No: 3	Yes: 0, No: 3	Yes: 0, No: 3	Yes: 1, No: 2	Yes: 0, No: 3	High: 0, Low: 0, Medium: 0, No: 3	Yes: 0, No: 3	Yes: 0, No: 3	Yes: 0, No: 3	Yes: 0, No: 3	Yes: 0, No: 3	Yes: 0, No: 3	Yes: 3, No: 0	High: 3, Low: 0, Medium: 0, No: 0	Yes: 0, No: 3	Yes: 0, No: 3	Yes: 0, No: 3	Yes: 0, No: 3	Yes: 0, No: 3	Yes: 3, No: 0	Yes: 3, No: 0	High: 0, Low: 2, Medium: 1, No: 0	Yes: 0, No: 3	Yes: 0, No: 3	Yes: 0, No: 3	Yes: 2, No: 1	Yes: 0, No: 3	Yes: 3, No: 0	Yes: 0, No: 3	High: 0, Low: 0, Medium: 0, No: 3	Yes: 0, No: 3
457	TB	Abnormal: 3, Unremarkable: 0	Yes: 3, No: 0	High: 2, Low: 0, Medium: 1, No: 0	Yes: 2, No: 1	Yes: 3, No: 0	Yes: 1, No: 2	Yes: 0, No: 3	Yes: 0, No: 3	Yes: 0, No: 3	Yes: 3, No: 0	Yes: 0, No: 3	Yes: 3, No: 0	Yes: 0, No: 3	Yes: 3, No: 0	High: 1, Low: 0, Medium: 2, No: 0	Yes: 0, No: 3	Yes: 0, No: 3	Yes: 3, No: 0	Yes: 0, No: 3	Yes: 3, No: 0	Yes: 2, No: 1	Yes: 1, No: 2	High: 0, Low: 0, Medium: 1, No: 2	Yes: 0, No: 3	Yes: 0, No: 3	Yes: 1, No: 2	Yes: 0, No: 3	Yes: 1, No: 2	Yes: 0, No: 3	Yes: 2, No: 1	High: 0, Low: 1, Medium: 1, No: 1	Yes: 0, No: 3	Yes: 0, No: 3	Yes: 1, No: 2	Yes: 0, No: 3	Yes: 2, No: 1	Yes: 0, No: 3	Yes: 3, No: 0	High: 2, Low: 1, Medium: 0, No: 0	Yes: 0, No: 3	Yes: 0, No: 3	Yes: 2, No: 1	Yes: 0, No: 3	Yes: 3, No: 0	Yes: 0, No: 3	Yes: 1, No: 2	High: 1, Low: 0, Medium: 0, No: 2	Yes: 0, No: 3
458	Non-TB	Abnormal: 2, Unremarkable: 1	Yes: 0, No: 3	High: 0, Low: 0, Medium: 0, No: 3	Yes: 0, No: 3	Yes: 0, No: 3	Yes: 0, No: 3	Yes: 0, No: 3	Yes: 0, No: 3	Yes: 0, No: 3	Yes: 0, No: 3	Yes: 0, No: 3	Yes: 0, No: 3	Yes: 0, No: 3	Yes: 0, No: 3	High: 0, Low: 0, Medium: 0, No: 3	Yes: 0, No: 3	Yes: 0, No: 3	Yes: 0, No: 3	Yes: 0, No: 3	Yes: 0, No: 3	Yes: 0, No: 3	Yes: 1, No: 2	High: 1, Low: 0, Medium: 0, No: 2	Yes: 0, No: 3	Yes: 0, No: 3	Yes: 0, No: 3	Yes: 0, No: 3	Yes: 0, No: 3	Yes: 1, No: 2	Yes: 0, No: 3	High: 0, Low: 0, Medium: 0, No: 3	Yes: 0, No: 3	Yes: 0, No: 3	Yes: 0, No: 3	Yes: 0, No: 3	Yes: 0, No: 3	Yes: 0, No: 3	Yes: 1, No: 2	High: 0, Low: 1, Medium: 0, No: 2	Yes: 0, No: 3	Yes: 0, No: 3	Yes: 0, No: 3	Yes: 0, No: 3	Yes: 0, No: 3	Yes: 1, No: 2	Yes: 1, No: 2	High: 1, Low: 0, Medium: 0, No: 2	Yes: 0, No: 3
459	TB	Abnormal: 3, Unremarkable: 0	Yes: 1, No: 2	High: 0, Low: 1, Medium: 0, No: 2	Yes: 1, No: 2	Yes: 0, No: 3	Yes: 0, No: 3	Yes: 1, No: 2	Yes: 0, No: 3	Yes: 0, No: 3	Yes: 0, No: 3	Yes: 0, No: 3	Yes: 1, No: 2	Yes: 0, No: 3	Yes: 3, No: 0	High: 2, Low: 0, Medium: 1, No: 0	Yes: 0, No: 3	Yes: 0, No: 3	Yes: 3, No: 0	Yes: 0, No: 3	Yes: 3, No: 0	Yes: 0, No: 3	Yes: 0, No: 3	High: 0, Low: 0, Medium: 0, No: 3	Yes: 0, No: 3	Yes: 0, No: 3	Yes: 0, No: 3	Yes: 0, No: 3	Yes: 0, No: 3	Yes: 0, No: 3	Yes: 1, No: 2	High: 0, Low: 1, Medium: 0, No: 2	Yes: 0, No: 3	Yes: 0, No: 3	Yes: 1, No: 2	Yes: 0, No: 3	Yes: 0, No: 3	Yes: 0, No: 3	Yes: 0, No: 3	High: 0, Low: 0, Medium: 0, No: 3	Yes: 0, No: 3	Yes: 0, No: 3	Yes: 0, No: 3	Yes: 0, No: 3	Yes: 0, No: 3	Yes: 0, No: 3	Yes: 0, No: 3	High: 0, Low: 0, Medium: 0, No: 3	Yes: 0, No: 3
460	TB	Abnormal: 3, Unremarkable: 0	Yes: 2, No: 1	High: 0, Low: 1, Medium: 1, No: 1	Yes: 2, No: 1	Yes: 0, No: 3	Yes: 0, No: 3	Yes: 2, No: 1	Yes: 0, No: 3	Yes: 0, No: 3	Yes: 0, No: 3	Yes: 2, No: 1	Yes: 0, No: 3	Yes: 0, No: 3	Yes: 1, No: 2	High: 0, Low: 0, Medium: 1, No: 2	Yes: 0, No: 3	Yes: 0, No: 3	Yes: 0, No: 3	Yes: 1, No: 2	Yes: 0, No: 3	Yes: 0, No: 3	Yes: 2, No: 1	High: 0, Low: 0, Medium: 2, No: 1	Yes: 0, No: 3	Yes: 0, No: 3	Yes: 0, No: 3	Yes: 2, No: 1	Yes: 0, No: 3	Yes: 0, No: 3	Yes: 0, No: 3	High: 0, Low: 0, Medium: 0, No: 3	Yes: 0, No: 3	Yes: 0, No: 3	Yes: 0, No: 3	Yes: 0, No: 3	Yes: 0, No: 3	Yes: 0, No: 3	Yes: 0, No: 3	High: 0, Low: 0, Medium: 0, No: 3	Yes: 0, No: 3	Yes: 0, No: 3	Yes: 0, No: 3	Yes: 0, No: 3	Yes: 0, No: 3	Yes: 0, No: 3	Yes: 0, No: 3	High: 0, Low: 0, Medium: 0, No: 3	Yes: 0, No: 3
461	TB	Abnormal: 3, Unremarkable: 0	Yes: 2, No: 1	High: 0, Low: 1, Medium: 1, No: 1	Yes: 0, No: 3	Yes: 0, No: 3	Yes: 2, No: 1	Yes: 2, No: 1	Yes: 0, No: 3	Yes: 0, No: 3	Yes: 0, No: 3	Yes: 1, No: 2	Yes: 0, No: 3	Yes: 2, No: 1	Yes: 3, No: 0	High: 2, Low: 1, Medium: 0, No: 0	Yes: 0, No: 3	Yes: 0, No: 3	Yes: 0, No: 3	Yes: 0, No: 3	Yes: 0, No: 3	Yes: 3, No: 0	Yes: 1, No: 2	High: 0, Low: 0, Medium: 1, No: 2	Yes: 0, No: 3	Yes: 0, No: 3	Yes: 0, No: 3	Yes: 0, No: 3	Yes: 0, No: 3	Yes: 1, No: 2	Yes: 2, No: 1	High: 0, Low: 2, Medium: 0, No: 1	Yes: 0, No: 3	Yes: 0, No: 3	Yes: 0, No: 3	Yes: 0, No: 3	Yes: 0, No: 3	Yes: 2, No: 1	Yes: 1, No: 2	High: 0, Low: 1, Medium: 0, No: 2	Yes: 0, No: 3	Yes: 0, No: 3	Yes: 0, No: 3	Yes: 0, No: 3	Yes: 0, No: 3	Yes: 1, No: 2	Yes: 0, No: 3	High: 0, Low: 0, Medium: 0, No: 3	Yes: 0, No: 3
462	TB	Abnormal: 3, Unremarkable: 0	Yes: 3, No: 0	High: 0, Low: 0, Medium: 3, No: 0	Yes: 2, No: 1	Yes: 2, No: 1	Yes: 1, No: 2	Yes: 1, No: 2	Yes: 3, No: 0	Yes: 2, No: 1	Yes: 3, No: 0	Yes: 3, No: 0	Yes: 0, No: 3	Yes: 0, No: 3	Yes: 3, No: 0	High: 1, Low: 0, Medium: 2, No: 0	Yes: 1, No: 2	Yes: 0, No: 3	Yes: 3, No: 0	Yes: 2, No: 1	Yes: 0, No: 3	Yes: 0, No: 3	Yes: 2, No: 1	High: 0, Low: 1, Medium: 1, No: 1	Yes: 1, No: 2	Yes: 0, No: 3	Yes: 2, No: 1	Yes: 1, No: 2	Yes: 0, No: 3	Yes: 0, No: 3	Yes: 3, No: 0	High: 0, Low: 1, Medium: 2, No: 0	Yes: 1, No: 2	Yes: 0, No: 3	Yes: 3, No: 0	Yes: 0, No: 3	Yes: 0, No: 3	Yes: 0, No: 3	Yes: 2, No: 1	High: 1, Low: 1, Medium: 0, No: 1	Yes: 0, No: 3	Yes: 0, No: 3	Yes: 1, No: 2	Yes: 2, No: 1	Yes: 0, No: 3	Yes: 0, No: 3	Yes: 1, No: 2	High: 1, Low: 0, Medium: 0, No: 2	Yes: 0, No: 3
463	TB	Abnormal: 3, Unremarkable: 0	Yes: 2, No: 1	High: 1, Low: 0, Medium: 1, No: 1	Yes: 1, No: 2	Yes: 1, No: 2	Yes: 1, No: 2	Yes: 1, No: 2	Yes: 0, No: 3	Yes: 0, No: 3	Yes: 1, No: 2	Yes: 1, No: 2	Yes: 2, No: 1	Yes: 0, No: 3	Yes: 3, No: 0	High: 2, Low: 0, Medium: 1, No: 0	Yes: 3, No: 0	Yes: 0, No: 3	Yes: 3, No: 0	Yes: 3, No: 0	Yes: 3, No: 0	Yes: 0, No: 3	Yes: 0, No: 3	High: 0, Low: 0, Medium: 0, No: 3	Yes: 0, No: 3	Yes: 0, No: 3	Yes: 0, No: 3	Yes: 0, No: 3	Yes: 0, No: 3	Yes: 0, No: 3	Yes: 3, No: 0	High: 1, Low: 1, Medium: 1, No: 0	Yes: 1, No: 2	Yes: 0, No: 3	Yes: 3, No: 0	Yes: 2, No: 1	Yes: 1, No: 2	Yes: 0, No: 3	Yes: 2, No: 1	High: 1, Low: 0, Medium: 1, No: 1	Yes: 0, No: 3	Yes: 0, No: 3	Yes: 0, No: 3	Yes: 2, No: 1	Yes: 1, No: 2	Yes: 0, No: 3	Yes: 1, No: 2	High: 1, Low: 0, Medium: 0, No: 2	Yes: 0, No: 3
464	TB	Abnormal: 3, Unremarkable: 0	Yes: 2, No: 1	High: 0, Low: 1, Medium: 1, No: 1	Yes: 1, No: 2	Yes: 2, No: 1	Yes: 1, No: 2	Yes: 0, No: 3	Yes: 0, No: 3	Yes: 0, No: 3	Yes: 0, No: 3	Yes: 2, No: 1	Yes: 1, No: 2	Yes: 2, No: 1	Yes: 3, No: 0	High: 0, Low: 1, Medium: 2, No: 0	Yes: 0, No: 3	Yes: 0, No: 3	Yes: 0, No: 3	Yes: 3, No: 0	Yes: 0, No: 3	Yes: 1, No: 2	Yes: 3, No: 0	High: 1, Low: 0, Medium: 2, No: 0	Yes: 0, No: 3	Yes: 0, No: 3	Yes: 0, No: 3	Yes: 3, No: 0	Yes: 0, No: 3	Yes: 0, No: 3	Yes: 0, No: 3	High: 0, Low: 0, Medium: 0, No: 3	Yes: 0, No: 3	Yes: 0, No: 3	Yes: 0, No: 3	Yes: 0, No: 3	Yes: 0, No: 3	Yes: 0, No: 3	Yes: 1, No: 2	High: 0, Low: 1, Medium: 0, No: 2	Yes: 0, No: 3	Yes: 0, No: 3	Yes: 0, No: 3	Yes: 1, No: 2	Yes: 0, No: 3	Yes: 1, No: 2	Yes: 1, No: 2	High: 1, Low: 0, Medium: 0, No: 2	Yes: 0, No: 3
465	TB	Abnormal: 3, Unremarkable: 0	Yes: 3, No: 0	High: 0, Low: 0, Medium: 3, No: 0	Yes: 1, No: 2	Yes: 3, No: 0	Yes: 2, No: 1	Yes: 0, No: 3	Yes: 2, No: 1	Yes: 2, No: 1	Yes: 1, No: 2	Yes: 3, No: 0	Yes: 0, No: 3	Yes: 2, No: 1	Yes: 3, No: 0	High: 1, Low: 0, Medium: 2, No: 0	Yes: 2, No: 1	Yes: 2, No: 1	Yes: 1, No: 2	Yes: 3, No: 0	Yes: 0, No: 3	Yes: 2, No: 1	Yes: 3, No: 0	High: 2, Low: 0, Medium: 1, No: 0	Yes: 1, No: 2	Yes: 1, No: 2	Yes: 1, No: 2	Yes: 2, No: 1	Yes: 0, No: 3	Yes: 3, No: 0	Yes: 0, No: 3	High: 0, Low: 0, Medium: 0, No: 3	Yes: 0, No: 3	Yes: 0, No: 3	Yes: 0, No: 3	Yes: 0, No: 3	Yes: 0, No: 3	Yes: 0, No: 3	Yes: 2, No: 1	High: 1, Low: 0, Medium: 1, No: 1	Yes: 0, No: 3	Yes: 0, No: 3	Yes: 0, No: 3	Yes: 2, No: 1	Yes: 0, No: 3	Yes: 2, No: 1	Yes: 1, No: 2	High: 1, Low: 0, Medium: 0, No: 2	Yes: 0, No: 3
466	TB	Abnormal: 0, Unremarkable: 3	Yes: 0, No: 3	High: 0, Low: 0, Medium: 0, No: 3	Yes: 0, No: 3	Yes: 0, No: 3	Yes: 0, No: 3	Yes: 0, No: 3	Yes: 0, No: 3	Yes: 0, No: 3	Yes: 0, No: 3	Yes: 0, No: 3	Yes: 0, No: 3	Yes: 0, No: 3	Yes: 0, No: 3	High: 0, Low: 0, Medium: 0, No: 3	Yes: 0, No: 3	Yes: 0, No: 3	Yes: 0, No: 3	Yes: 0, No: 3	Yes: 0, No: 3	Yes: 0, No: 3	Yes: 0, No: 3	High: 0, Low: 0, Medium: 0, No: 3	Yes: 0, No: 3	Yes: 0, No: 3	Yes: 0, No: 3	Yes: 0, No: 3	Yes: 0, No: 3	Yes: 0, No: 3	Yes: 0, No: 3	High: 0, Low: 0, Medium: 0, No: 3	Yes: 0, No: 3	Yes: 0, No: 3	Yes: 0, No: 3	Yes: 0, No: 3	Yes: 0, No: 3	Yes: 0, No: 3	Yes: 0, No: 3	High: 0, Low: 0, Medium: 0, No: 3	Yes: 0, No: 3	Yes: 0, No: 3	Yes: 0, No: 3	Yes: 0, No: 3	Yes: 0, No: 3	Yes: 0, No: 3	Yes: 0, No: 3	High: 0, Low: 0, Medium: 0, No: 3	Yes: 0, No: 3
467	TB	Abnormal: 0, Unremarkable: 3	Yes: 0, No: 3	High: 0, Low: 0, Medium: 0, No: 3	Yes: 0, No: 3	Yes: 0, No: 3	Yes: 0, No: 3	Yes: 0, No: 3	Yes: 0, No: 3	Yes: 0, No: 3	Yes: 0, No: 3	Yes: 0, No: 3	Yes: 0, No: 3	Yes: 0, No: 3	Yes: 0, No: 3	High: 0, Low: 0, Medium: 0, No: 3	Yes: 0, No: 3	Yes: 0, No: 3	Yes: 0, No: 3	Yes: 0, No: 3	Yes: 0, No: 3	Yes: 0, No: 3	Yes: 0, No: 3	High: 0, Low: 0, Medium: 0, No: 3	Yes: 0, No: 3	Yes: 0, No: 3	Yes: 0, No: 3	Yes: 0, No: 3	Yes: 0, No: 3	Yes: 0, No: 3	Yes: 0, No: 3	High: 0, Low: 0, Medium: 0, No: 3	Yes: 0, No: 3	Yes: 0, No: 3	Yes: 0, No: 3	Yes: 0, No: 3	Yes: 0, No: 3	Yes: 0, No: 3	Yes: 0, No: 3	High: 0, Low: 0, Medium: 0, No: 3	Yes: 0, No: 3	Yes: 0, No: 3	Yes: 0, No: 3	Yes: 0, No: 3	Yes: 0, No: 3	Yes: 0, No: 3	Yes: 0, No: 3	High: 0, Low: 0, Medium: 0, No: 3	Yes: 0, No: 3
468	Non-TB	Abnormal: 1, Unremarkable: 2	Yes: 1, No: 2	High: 0, Low: 1, Medium: 0, No: 2	Yes: 1, No: 2	Yes: 1, No: 2	Yes: 0, No: 3	Yes: 0, No: 3	Yes: 1, No: 2	Yes: 1, No: 2	Yes: 1, No: 2	Yes: 1, No: 2	Yes: 0, No: 3	Yes: 1, No: 2	Yes: 0, No: 3	High: 0, Low: 0, Medium: 0, No: 3	Yes: 0, No: 3	Yes: 0, No: 3	Yes: 0, No: 3	Yes: 0, No: 3	Yes: 0, No: 3	Yes: 0, No: 3	Yes: 0, No: 3	High: 0, Low: 0, Medium: 0, No: 3	Yes: 0, No: 3	Yes: 0, No: 3	Yes: 0, No: 3	Yes: 0, No: 3	Yes: 0, No: 3	Yes: 0, No: 3	Yes: 0, No: 3	High: 0, Low: 0, Medium: 0, No: 3	Yes: 0, No: 3	Yes: 0, No: 3	Yes: 0, No: 3	Yes: 0, No: 3	Yes: 0, No: 3	Yes: 0, No: 3	Yes: 0, No: 3	High: 0, Low: 0, Medium: 0, No: 3	Yes: 0, No: 3	Yes: 0, No: 3	Yes: 0, No: 3	Yes: 0, No: 3	Yes: 0, No: 3	Yes: 0, No: 3	Yes: 1, No: 2	High: 1, Low: 0, Medium: 0, No: 2	Yes: 0, No: 3
469	Non-TB	Abnormal: 2, Unremarkable: 1	Yes: 2, No: 1	High: 0, Low: 2, Medium: 0, No: 1	Yes: 0, No: 3	Yes: 1, No: 2	Yes: 2, No: 1	Yes: 1, No: 2	Yes: 0, No: 3	Yes: 2, No: 1	Yes: 0, No: 3	Yes: 1, No: 2	Yes: 0, No: 3	Yes: 0, No: 3	Yes: 0, No: 3	High: 0, Low: 0, Medium: 0, No: 3	Yes: 0, No: 3	Yes: 0, No: 3	Yes: 0, No: 3	Yes: 0, No: 3	Yes: 0, No: 3	Yes: 0, No: 3	Yes: 0, No: 3	High: 0, Low: 0, Medium: 0, No: 3	Yes: 0, No: 3	Yes: 0, No: 3	Yes: 0, No: 3	Yes: 0, No: 3	Yes: 0, No: 3	Yes: 0, No: 3	Yes: 0, No: 3	High: 0, Low: 0, Medium: 0, No: 3	Yes: 0, No: 3	Yes: 0, No: 3	Yes: 0, No: 3	Yes: 0, No: 3	Yes: 0, No: 3	Yes: 0, No: 3	Yes: 0, No: 3	High: 0, Low: 0, Medium: 0, No: 3	Yes: 0, No: 3	Yes: 0, No: 3	Yes: 0, No: 3	Yes: 0, No: 3	Yes: 0, No: 3	Yes: 0, No: 3	Yes: 0, No: 3	High: 0, Low: 0, Medium: 0, No: 3	Yes: 0, No: 3
470	TB	Abnormal: 3, Unremarkable: 0	Yes: 3, No: 0	High: 3, Low: 0, Medium: 0, No: 0	Yes: 2, No: 1	Yes: 2, No: 1	Yes: 1, No: 2	Yes: 1, No: 2	Yes: 2, No: 1	Yes: 3, No: 0	Yes: 3, No: 0	Yes: 3, No: 0	Yes: 3, No: 0	Yes: 3, No: 0	Yes: 3, No: 0	High: 1, Low: 1, Medium: 1, No: 0	Yes: 2, No: 1	Yes: 0, No: 3	Yes: 3, No: 0	Yes: 2, No: 1	Yes: 1, No: 2	Yes: 1, No: 2	Yes: 1, No: 2	High: 0, Low: 0, Medium: 1, No: 2	Yes: 0, No: 3	Yes: 1, No: 2	Yes: 1, No: 2	Yes: 1, No: 2	Yes: 1, No: 2	Yes: 1, No: 2	Yes: 3, No: 0	High: 0, Low: 0, Medium: 3, No: 0	Yes: 0, No: 3	Yes: 0, No: 3	Yes: 1, No: 2	Yes: 3, No: 0	Yes: 1, No: 2	Yes: 2, No: 1	Yes: 1, No: 2	High: 0, Low: 0, Medium: 1, No: 2	Yes: 0, No: 3	Yes: 0, No: 3	Yes: 1, No: 2	Yes: 1, No: 2	Yes: 1, No: 2	Yes: 1, No: 2	Yes: 0, No: 3	High: 0, Low: 0, Medium: 0, No: 3	Yes: 0, No: 3
471	Non-TB	Abnormal: 0, Unremarkable: 3	Yes: 0, No: 3	High: 0, Low: 0, Medium: 0, No: 3	Yes: 0, No: 3	Yes: 0, No: 3	Yes: 0, No: 3	Yes: 0, No: 3	Yes: 0, No: 3	Yes: 0, No: 3	Yes: 0, No: 3	Yes: 0, No: 3	Yes: 0, No: 3	Yes: 0, No: 3	Yes: 0, No: 3	High: 0, Low: 0, Medium: 0, No: 3	Yes: 0, No: 3	Yes: 0, No: 3	Yes: 0, No: 3	Yes: 0, No: 3	Yes: 0, No: 3	Yes: 0, No: 3	Yes: 0, No: 3	High: 0, Low: 0, Medium: 0, No: 3	Yes: 0, No: 3	Yes: 0, No: 3	Yes: 0, No: 3	Yes: 0, No: 3	Yes: 0, No: 3	Yes: 0, No: 3	Yes: 0, No: 3	High: 0, Low: 0, Medium: 0, No: 3	Yes: 0, No: 3	Yes: 0, No: 3	Yes: 0, No: 3	Yes: 0, No: 3	Yes: 0, No: 3	Yes: 0, No: 3	Yes: 0, No: 3	High: 0, Low: 0, Medium: 0, No: 3	Yes: 0, No: 3	Yes: 0, No: 3	Yes: 0, No: 3	Yes: 0, No: 3	Yes: 0, No: 3	Yes: 0, No: 3	Yes: 0, No: 3	High: 0, Low: 0, Medium: 0, No: 3	Yes: 0, No: 3
472	TB	Abnormal: 3, Unremarkable: 0	Yes: 1, No: 2	High: 1, Low: 0, Medium: 0, No: 2	Yes: 0, No: 3	Yes: 1, No: 2	Yes: 1, No: 2	Yes: 0, No: 3	Yes: 1, No: 2	Yes: 1, No: 2	Yes: 0, No: 3	Yes: 1, No: 2	Yes: 0, No: 3	Yes: 0, No: 3	Yes: 1, No: 2	High: 0, Low: 0, Medium: 1, No: 2	Yes: 0, No: 3	Yes: 1, No: 2	Yes: 0, No: 3	Yes: 1, No: 2	Yes: 0, No: 3	Yes: 0, No: 3	Yes: 0, No: 3	High: 0, Low: 0, Medium: 0, No: 3	Yes: 0, No: 3	Yes: 0, No: 3	Yes: 0, No: 3	Yes: 0, No: 3	Yes: 0, No: 3	Yes: 0, No: 3	Yes: 0, No: 3	High: 0, Low: 0, Medium: 0, No: 3	Yes: 0, No: 3	Yes: 0, No: 3	Yes: 0, No: 3	Yes: 0, No: 3	Yes: 0, No: 3	Yes: 0, No: 3	Yes: 0, No: 3	High: 0, Low: 0, Medium: 0, No: 3	Yes: 0, No: 3	Yes: 0, No: 3	Yes: 0, No: 3	Yes: 0, No: 3	Yes: 0, No: 3	Yes: 0, No: 3	Yes: 0, No: 3	High: 0, Low: 0, Medium: 0, No: 3	Yes: 0, No: 3
473	Non-TB	Abnormal: 0, Unremarkable: 3	Yes: 0, No: 3	High: 0, Low: 0, Medium: 0, No: 3	Yes: 0, No: 3	Yes: 0, No: 3	Yes: 0, No: 3	Yes: 0, No: 3	Yes: 0, No: 3	Yes: 0, No: 3	Yes: 0, No: 3	Yes: 0, No: 3	Yes: 0, No: 3	Yes: 0, No: 3	Yes: 0, No: 3	High: 0, Low: 0, Medium: 0, No: 3	Yes: 0, No: 3	Yes: 0, No: 3	Yes: 0, No: 3	Yes: 0, No: 3	Yes: 0, No: 3	Yes: 0, No: 3	Yes: 0, No: 3	High: 0, Low: 0, Medium: 0, No: 3	Yes: 0, No: 3	Yes: 0, No: 3	Yes: 0, No: 3	Yes: 0, No: 3	Yes: 0, No: 3	Yes: 0, No: 3	Yes: 0, No: 3	High: 0, Low: 0, Medium: 0, No: 3	Yes: 0, No: 3	Yes: 0, No: 3	Yes: 0, No: 3	Yes: 0, No: 3	Yes: 0, No: 3	Yes: 0, No: 3	Yes: 0, No: 3	High: 0, Low: 0, Medium: 0, No: 3	Yes: 0, No: 3	Yes: 0, No: 3	Yes: 0, No: 3	Yes: 0, No: 3	Yes: 0, No: 3	Yes: 0, No: 3	Yes: 0, No: 3	High: 0, Low: 0, Medium: 0, No: 3	Yes: 0, No: 3
474	Non-TB	Abnormal: 0, Unremarkable: 3	Yes: 0, No: 3	High: 0, Low: 0, Medium: 0, No: 3	Yes: 0, No: 3	Yes: 0, No: 3	Yes: 0, No: 3	Yes: 0, No: 3	Yes: 0, No: 3	Yes: 0, No: 3	Yes: 0, No: 3	Yes: 0, No: 3	Yes: 0, No: 3	Yes: 0, No: 3	Yes: 0, No: 3	High: 0, Low: 0, Medium: 0, No: 3	Yes: 0, No: 3	Yes: 0, No: 3	Yes: 0, No: 3	Yes: 0, No: 3	Yes: 0, No: 3	Yes: 0, No: 3	Yes: 0, No: 3	High: 0, Low: 0, Medium: 0, No: 3	Yes: 0, No: 3	Yes: 0, No: 3	Yes: 0, No: 3	Yes: 0, No: 3	Yes: 0, No: 3	Yes: 0, No: 3	Yes: 0, No: 3	High: 0, Low: 0, Medium: 0, No: 3	Yes: 0, No: 3	Yes: 0, No: 3	Yes: 0, No: 3	Yes: 0, No: 3	Yes: 0, No: 3	Yes: 0, No: 3	Yes: 0, No: 3	High: 0, Low: 0, Medium: 0, No: 3	Yes: 0, No: 3	Yes: 0, No: 3	Yes: 0, No: 3	Yes: 0, No: 3	Yes: 0, No: 3	Yes: 0, No: 3	Yes: 0, No: 3	High: 0, Low: 0, Medium: 0, No: 3	Yes: 0, No: 3
475	Non-TB	Abnormal: 0, Unremarkable: 3	Yes: 0, No: 3	High: 0, Low: 0, Medium: 0, No: 3	Yes: 0, No: 3	Yes: 0, No: 3	Yes: 0, No: 3	Yes: 0, No: 3	Yes: 0, No: 3	Yes: 0, No: 3	Yes: 0, No: 3	Yes: 0, No: 3	Yes: 0, No: 3	Yes: 0, No: 3	Yes: 0, No: 3	High: 0, Low: 0, Medium: 0, No: 3	Yes: 0, No: 3	Yes: 0, No: 3	Yes: 0, No: 3	Yes: 0, No: 3	Yes: 0, No: 3	Yes: 0, No: 3	Yes: 0, No: 3	High: 0, Low: 0, Medium: 0, No: 3	Yes: 0, No: 3	Yes: 0, No: 3	Yes: 0, No: 3	Yes: 0, No: 3	Yes: 0, No: 3	Yes: 0, No: 3	Yes: 0, No: 3	High: 0, Low: 0, Medium: 0, No: 3	Yes: 0, No: 3	Yes: 0, No: 3	Yes: 0, No: 3	Yes: 0, No: 3	Yes: 0, No: 3	Yes: 0, No: 3	Yes: 0, No: 3	High: 0, Low: 0, Medium: 0, No: 3	Yes: 0, No: 3	Yes: 0, No: 3	Yes: 0, No: 3	Yes: 0, No: 3	Yes: 0, No: 3	Yes: 0, No: 3	Yes: 0, No: 3	High: 0, Low: 0, Medium: 0, No: 3	Yes: 0, No: 3
476	TB	Abnormal: 3, Unremarkable: 0	Yes: 3, No: 0	High: 1, Low: 0, Medium: 2, No: 0	Yes: 3, No: 0	Yes: 1, No: 2	Yes: 0, No: 3	Yes: 1, No: 2	Yes: 3, No: 0	Yes: 3, No: 0	Yes: 3, No: 0	Yes: 3, No: 0	Yes: 1, No: 2	Yes: 0, No: 3	Yes: 0, No: 3	High: 0, Low: 0, Medium: 0, No: 3	Yes: 0, No: 3	Yes: 0, No: 3	Yes: 0, No: 3	Yes: 0, No: 3	Yes: 0, No: 3	Yes: 0, No: 3	Yes: 0, No: 3	High: 0, Low: 0, Medium: 0, No: 3	Yes: 0, No: 3	Yes: 0, No: 3	Yes: 0, No: 3	Yes: 0, No: 3	Yes: 0, No: 3	Yes: 0, No: 3	Yes: 3, No: 0	High: 3, Low: 0, Medium: 0, No: 0	Yes: 0, No: 3	Yes: 0, No: 3	Yes: 0, No: 3	Yes: 2, No: 1	Yes: 0, No: 3	Yes: 3, No: 0	Yes: 3, No: 0	High: 2, Low: 0, Medium: 1, No: 0	Yes: 0, No: 3	Yes: 1, No: 2	Yes: 2, No: 1	Yes: 2, No: 1	Yes: 0, No: 3	Yes: 2, No: 1	Yes: 3, No: 0	High: 3, Low: 0, Medium: 0, No: 0	Yes: 1, No: 2
477	Non-TB	Abnormal: 0, Unremarkable: 3	Yes: 0, No: 3	High: 0, Low: 0, Medium: 0, No: 3	Yes: 0, No: 3	Yes: 0, No: 3	Yes: 0, No: 3	Yes: 0, No: 3	Yes: 0, No: 3	Yes: 0, No: 3	Yes: 0, No: 3	Yes: 0, No: 3	Yes: 0, No: 3	Yes: 0, No: 3	Yes: 0, No: 3	High: 0, Low: 0, Medium: 0, No: 3	Yes: 0, No: 3	Yes: 0, No: 3	Yes: 0, No: 3	Yes: 0, No: 3	Yes: 0, No: 3	Yes: 0, No: 3	Yes: 0, No: 3	High: 0, Low: 0, Medium: 0, No: 3	Yes: 0, No: 3	Yes: 0, No: 3	Yes: 0, No: 3	Yes: 0, No: 3	Yes: 0, No: 3	Yes: 0, No: 3	Yes: 0, No: 3	High: 0, Low: 0, Medium: 0, No: 3	Yes: 0, No: 3	Yes: 0, No: 3	Yes: 0, No: 3	Yes: 0, No: 3	Yes: 0, No: 3	Yes: 0, No: 3	Yes: 0, No: 3	High: 0, Low: 0, Medium: 0, No: 3	Yes: 0, No: 3	Yes: 0, No: 3	Yes: 0, No: 3	Yes: 0, No: 3	Yes: 0, No: 3	Yes: 0, No: 3	Yes: 0, No: 3	High: 0, Low: 0, Medium: 0, No: 3	Yes: 0, No: 3
478	TB	Abnormal: 3, Unremarkable: 0	Yes: 3, No: 0	High: 2, Low: 0, Medium: 1, No: 0	Yes: 3, No: 0	Yes: 1, No: 2	Yes: 0, No: 3	Yes: 2, No: 1	Yes: 3, No: 0	Yes: 1, No: 2	Yes: 3, No: 0	Yes: 3, No: 0	Yes: 3, No: 0	Yes: 3, No: 0	Yes: 2, No: 1	High: 1, Low: 1, Medium: 0, No: 1	Yes: 0, No: 3	Yes: 0, No: 3	Yes: 2, No: 1	Yes: 0, No: 3	Yes: 2, No: 1	Yes: 1, No: 2	Yes: 1, No: 2	High: 1, Low: 0, Medium: 0, No: 2	Yes: 1, No: 2	Yes: 1, No: 2	Yes: 1, No: 2	Yes: 1, No: 2	Yes: 1, No: 2	Yes: 1, No: 2	Yes: 2, No: 1	High: 0, Low: 1, Medium: 1, No: 1	Yes: 0, No: 3	Yes: 0, No: 3	Yes: 2, No: 1	Yes: 1, No: 2	Yes: 2, No: 1	Yes: 1, No: 2	Yes: 3, No: 0	High: 1, Low: 0, Medium: 2, No: 0	Yes: 1, No: 2	Yes: 0, No: 3	Yes: 3, No: 0	Yes: 1, No: 2	Yes: 3, No: 0	Yes: 2, No: 1	Yes: 1, No: 2	High: 0, Low: 0, Medium: 1, No: 2	Yes: 0, No: 3
479	TB	Abnormal: 3, Unremarkable: 0	Yes: 3, No: 0	High: 1, Low: 2, Medium: 0, No: 0	Yes: 2, No: 1	Yes: 1, No: 2	Yes: 1, No: 2	Yes: 1, No: 2	Yes: 0, No: 3	Yes: 0, No: 3	Yes: 0, No: 3	Yes: 3, No: 0	Yes: 3, No: 0	Yes: 3, No: 0	Yes: 1, No: 2	High: 0, Low: 1, Medium: 0, No: 2	Yes: 0, No: 3	Yes: 0, No: 3	Yes: 0, No: 3	Yes: 0, No: 3	Yes: 0, No: 3	Yes: 1, No: 2	Yes: 0, No: 3	High: 0, Low: 0, Medium: 0, No: 3	Yes: 0, No: 3	Yes: 0, No: 3	Yes: 0, No: 3	Yes: 0, No: 3	Yes: 0, No: 3	Yes: 0, No: 3	Yes: 0, No: 3	High: 0, Low: 0, Medium: 0, No: 3	Yes: 0, No: 3	Yes: 0, No: 3	Yes: 0, No: 3	Yes: 0, No: 3	Yes: 0, No: 3	Yes: 0, No: 3	Yes: 2, No: 1	High: 0, Low: 2, Medium: 0, No: 1	Yes: 0, No: 3	Yes: 0, No: 3	Yes: 0, No: 3	Yes: 0, No: 3	Yes: 1, No: 2	Yes: 2, No: 1	Yes: 1, No: 2	High: 1, Low: 0, Medium: 0, No: 2	Yes: 0, No: 3
480	TB	Abnormal: 3, Unremarkable: 0	Yes: 1, No: 2	High: 0, Low: 1, Medium: 0, No: 2	Yes: 1, No: 2	Yes: 1, No: 2	Yes: 0, No: 3	Yes: 0, No: 3	Yes: 0, No: 3	Yes: 1, No: 2	Yes: 0, No: 3	Yes: 0, No: 3	Yes: 0, No: 3	Yes: 0, No: 3	Yes: 3, No: 0	High: 2, Low: 0, Medium: 1, No: 0	Yes: 0, No: 3	Yes: 3, No: 0	Yes: 0, No: 3	Yes: 0, No: 3	Yes: 0, No: 3	Yes: 0, No: 3	Yes: 0, No: 3	High: 0, Low: 0, Medium: 0, No: 3	Yes: 0, No: 3	Yes: 0, No: 3	Yes: 0, No: 3	Yes: 0, No: 3	Yes: 0, No: 3	Yes: 0, No: 3	Yes: 0, No: 3	High: 0, Low: 0, Medium: 0, No: 3	Yes: 0, No: 3	Yes: 0, No: 3	Yes: 0, No: 3	Yes: 0, No: 3	Yes: 0, No: 3	Yes: 0, No: 3	Yes: 1, No: 2	High: 0, Low: 0, Medium: 1, No: 2	Yes: 0, No: 3	Yes: 1, No: 2	Yes: 0, No: 3	Yes: 0, No: 3	Yes: 0, No: 3	Yes: 0, No: 3	Yes: 0, No: 3	High: 0, Low: 0, Medium: 0, No: 3	Yes: 0, No: 3
481	TB	Abnormal: 3, Unremarkable: 0	Yes: 2, No: 1	High: 0, Low: 1, Medium: 1, No: 1	Yes: 0, No: 3	Yes: 1, No: 2	Yes: 2, No: 1	Yes: 1, No: 2	Yes: 1, No: 2	Yes: 0, No: 3	Yes: 2, No: 1	Yes: 2, No: 1	Yes: 0, No: 3	Yes: 2, No: 1	Yes: 3, No: 0	High: 3, Low: 0, Medium: 0, No: 0	Yes: 0, No: 3	Yes: 0, No: 3	Yes: 3, No: 0	Yes: 1, No: 2	Yes: 0, No: 3	Yes: 2, No: 1	Yes: 1, No: 2	High: 1, Low: 0, Medium: 0, No: 2	Yes: 1, No: 2	Yes: 0, No: 3	Yes: 0, No: 3	Yes: 0, No: 3	Yes: 0, No: 3	Yes: 0, No: 3	Yes: 2, No: 1	High: 2, Low: 0, Medium: 0, No: 1	Yes: 0, No: 3	Yes: 0, No: 3	Yes: 2, No: 1	Yes: 2, No: 1	Yes: 1, No: 2	Yes: 2, No: 1	Yes: 3, No: 0	High: 1, Low: 0, Medium: 2, No: 0	Yes: 2, No: 1	Yes: 0, No: 3	Yes: 2, No: 1	Yes: 2, No: 1	Yes: 0, No: 3	Yes: 3, No: 0	Yes: 2, No: 1	High: 1, Low: 0, Medium: 1, No: 1	Yes: 0, No: 3
482	Non-TB	Abnormal: 2, Unremarkable: 1	Yes: 1, No: 2	High: 0, Low: 1, Medium: 0, No: 2	Yes: 0, No: 3	Yes: 0, No: 3	Yes: 1, No: 2	Yes: 1, No: 2	Yes: 0, No: 3	Yes: 1, No: 2	Yes: 0, No: 3	Yes: 1, No: 2	Yes: 0, No: 3	Yes: 0, No: 3	Yes: 0, No: 3	High: 0, Low: 0, Medium: 0, No: 3	Yes: 0, No: 3	Yes: 0, No: 3	Yes: 0, No: 3	Yes: 0, No: 3	Yes: 0, No: 3	Yes: 0, No: 3	Yes: 0, No: 3	High: 0, Low: 0, Medium: 0, No: 3	Yes: 0, No: 3	Yes: 0, No: 3	Yes: 0, No: 3	Yes: 0, No: 3	Yes: 0, No: 3	Yes: 0, No: 3	Yes: 0, No: 3	High: 0, Low: 0, Medium: 0, No: 3	Yes: 0, No: 3	Yes: 0, No: 3	Yes: 0, No: 3	Yes: 0, No: 3	Yes: 0, No: 3	Yes: 0, No: 3	Yes: 0, No: 3	High: 0, Low: 0, Medium: 0, No: 3	Yes: 0, No: 3	Yes: 0, No: 3	Yes: 0, No: 3	Yes: 0, No: 3	Yes: 0, No: 3	Yes: 0, No: 3	Yes: 0, No: 3	High: 0, Low: 0, Medium: 0, No: 3	Yes: 0, No: 3
483	TB	Abnormal: 3, Unremarkable: 0	Yes: 3, No: 0	High: 2, Low: 0, Medium: 1, No: 0	Yes: 3, No: 0	Yes: 2, No: 1	Yes: 0, No: 3	Yes: 1, No: 2	Yes: 0, No: 3	Yes: 0, No: 3	Yes: 3, No: 0	Yes: 0, No: 3	Yes: 3, No: 0	Yes: 0, No: 3	Yes: 3, No: 0	High: 3, Low: 0, Medium: 0, No: 0	Yes: 1, No: 2	Yes: 0, No: 3	Yes: 3, No: 0	Yes: 0, No: 3	Yes: 3, No: 0	Yes: 0, No: 3	Yes: 1, No: 2	High: 0, Low: 1, Medium: 0, No: 2	Yes: 0, No: 3	Yes: 0, No: 3	Yes: 1, No: 2	Yes: 0, No: 3	Yes: 1, No: 2	Yes: 0, No: 3	Yes: 0, No: 3	High: 0, Low: 0, Medium: 0, No: 3	Yes: 0, No: 3	Yes: 0, No: 3	Yes: 0, No: 3	Yes: 0, No: 3	Yes: 0, No: 3	Yes: 0, No: 3	Yes: 3, No: 0	High: 2, Low: 1, Medium: 0, No: 0	Yes: 0, No: 3	Yes: 0, No: 3	Yes: 3, No: 0	Yes: 0, No: 3	Yes: 3, No: 0	Yes: 0, No: 3	Yes: 0, No: 3	High: 0, Low: 0, Medium: 0, No: 3	Yes: 0, No: 3
484	TB	Abnormal: 3, Unremarkable: 0	Yes: 3, No: 0	High: 0, Low: 0, Medium: 3, No: 0	Yes: 0, No: 3	Yes: 1, No: 2	Yes: 2, No: 1	Yes: 2, No: 1	Yes: 3, No: 0	Yes: 2, No: 1	Yes: 1, No: 2	Yes: 3, No: 0	Yes: 0, No: 3	Yes: 1, No: 2	Yes: 3, No: 0	High: 0, Low: 0, Medium: 3, No: 0	Yes: 1, No: 2	Yes: 3, No: 0	Yes: 0, No: 3	Yes: 0, No: 3	Yes: 0, No: 3	Yes: 0, No: 3	Yes: 0, No: 3	High: 0, Low: 0, Medium: 0, No: 3	Yes: 0, No: 3	Yes: 0, No: 3	Yes: 0, No: 3	Yes: 0, No: 3	Yes: 0, No: 3	Yes: 0, No: 3	Yes: 2, No: 1	High: 0, Low: 0, Medium: 2, No: 1	Yes: 0, No: 3	Yes: 0, No: 3	Yes: 0, No: 3	Yes: 1, No: 2	Yes: 0, No: 3	Yes: 1, No: 2	Yes: 1, No: 2	High: 0, Low: 1, Medium: 0, No: 2	Yes: 1, No: 2	Yes: 0, No: 3	Yes: 0, No: 3	Yes: 0, No: 3	Yes: 0, No: 3	Yes: 0, No: 3	Yes: 0, No: 3	High: 0, Low: 0, Medium: 0, No: 3	Yes: 0, No: 3
485	TB	Abnormal: 0, Unremarkable: 3	Yes: 0, No: 3	High: 0, Low: 0, Medium: 0, No: 3	Yes: 0, No: 3	Yes: 0, No: 3	Yes: 0, No: 3	Yes: 0, No: 3	Yes: 0, No: 3	Yes: 0, No: 3	Yes: 0, No: 3	Yes: 0, No: 3	Yes: 0, No: 3	Yes: 0, No: 3	Yes: 0, No: 3	High: 0, Low: 0, Medium: 0, No: 3	Yes: 0, No: 3	Yes: 0, No: 3	Yes: 0, No: 3	Yes: 0, No: 3	Yes: 0, No: 3	Yes: 0, No: 3	Yes: 0, No: 3	High: 0, Low: 0, Medium: 0, No: 3	Yes: 0, No: 3	Yes: 0, No: 3	Yes: 0, No: 3	Yes: 0, No: 3	Yes: 0, No: 3	Yes: 0, No: 3	Yes: 0, No: 3	High: 0, Low: 0, Medium: 0, No: 3	Yes: 0, No: 3	Yes: 0, No: 3	Yes: 0, No: 3	Yes: 0, No: 3	Yes: 0, No: 3	Yes: 0, No: 3	Yes: 0, No: 3	High: 0, Low: 0, Medium: 0, No: 3	Yes: 0, No: 3	Yes: 0, No: 3	Yes: 0, No: 3	Yes: 0, No: 3	Yes: 0, No: 3	Yes: 0, No: 3	Yes: 0, No: 3	High: 0, Low: 0, Medium: 0, No: 3	Yes: 0, No: 3
486	TB	Abnormal: 3, Unremarkable: 0	Yes: 3, No: 0	High: 3, Low: 0, Medium: 0, No: 0	Yes: 3, No: 0	Yes: 2, No: 1	Yes: 0, No: 3	Yes: 1, No: 2	Yes: 1, No: 2	Yes: 1, No: 2	Yes: 3, No: 0	Yes: 2, No: 1	Yes: 3, No: 0	Yes: 2, No: 1	Yes: 3, No: 0	High: 2, Low: 0, Medium: 1, No: 0	Yes: 0, No: 3	Yes: 0, No: 3	Yes: 2, No: 1	Yes: 2, No: 1	Yes: 3, No: 0	Yes: 3, No: 0	Yes: 3, No: 0	High: 1, Low: 0, Medium: 2, No: 0	Yes: 0, No: 3	Yes: 2, No: 1	Yes: 1, No: 2	Yes: 1, No: 2	Yes: 2, No: 1	Yes: 1, No: 2	Yes: 2, No: 1	High: 0, Low: 0, Medium: 2, No: 1	Yes: 0, No: 3	Yes: 0, No: 3	Yes: 0, No: 3	Yes: 1, No: 2	Yes: 1, No: 2	Yes: 1, No: 2	Yes: 3, No: 0	High: 0, Low: 1, Medium: 2, No: 0	Yes: 0, No: 3	Yes: 0, No: 3	Yes: 1, No: 2	Yes: 1, No: 2	Yes: 2, No: 1	Yes: 2, No: 1	Yes: 2, No: 1	High: 2, Low: 0, Medium: 0, No: 1	Yes: 0, No: 3
[truncated: 555 more rows]
[truncated: 33 more columns]

## Sheet: info
The sheet 'Per-image findnigs' contatins CXR findings for all 1048 CXRs, with each image assessed by three B readers. The values represent how many readers (0–3) reported each feature. For example, ‘Small_Opacity, Yes:2, No:1’ indicates that two readers marked the feature as present and one marked it as absent. Each image is also classified as TB or Non-TB based on microbiological confirmation.
